# Supplementary material for: Insights into population behavior during the COVID-19 pandemic from cell phone mobility data and manifold learning
Source: Nat Comput Sci. 2021 Sep 22;1(9):588–97. doi: 10.1038/s43588-021-00125-9 (PMC10766515; doi:10.1038/s43588-021-00125-9)
Supplement: Supplementary file 3 — Source information and data to reproduce each panel for Fig. 1. [file 43588_2021_125_MOESM3_ESM.zip]

Archive with 4 entries (4 files):
- Figure-1-panel-A-example-CBGs-with-labels.csv
- labels_wa.csv
- wa_avg_time_series_per_clust.csv
- wa_shapefile.shp
