# Supplementary material for: Insights into population behavior during the COVID-19 pandemic from cell phone mobility data and manifold learning
Source: Nat Comput Sci. 2021 Sep 22;1(9):588–97. doi: 10.1038/s43588-021-00125-9 (PMC10766515; doi:10.1038/s43588-021-00125-9)
Supplement: Supplementary file 3 — Source information and data to reproduce each panel for Fig. 1. [file 43588_2021_125_MOESM3_ESM.zip › Figure-1-panel-A-example-CBGs-with-labels.csv]

Example CBG	Label
530770016012	1
530330315023	2
530610521122	3
530330322033	4
530519701003	5
