# Supplementary material for: Insights into population behavior during the COVID-19 pandemic from cell phone mobility data and manifold learning
Source: Nat Comput Sci. 2021 Sep 22;1(9):588–97. doi: 10.1038/s43588-021-00125-9 (PMC10766515; doi:10.1038/s43588-021-00125-9)
Supplement: Supplementary file 3 — Source information and data to reproduce each panel for Fig. 1. [file 43588_2021_125_MOESM3_ESM.zip › labels_wa.csv]

Unnamed: 0	0
530110428002	4
530330100013	4
530530725072	3
530610521122	3
530610538033	4
530670104001	4
530079605005	3
530110404142	3
530270005002	1
530330053013	5
530330111022	3
530330303092	2
530350806001	3
530530618002	5
530579514003	2
530610407003	2
530610519163	4
530610538012	3
530630102011	5
530179502002	3
530330080021	5
530330323192	4
530530719014	2
530539400102	5
530610523022	5
530730008052	3
530330114012	3
530330234033	4
530530613004	2
530150005023	1
530330050002	3
530330322152	4
530350806004	4
530499502005	2
530670108002	4
530770002001	5
530330004021	3
530530703102	2
530610524023	2
530630040001	5
530630113001	3
530630129012	2
530330032007	4
530350807002	3
530579517002	3
530630139003	2
530079613024	1
530250111002	2
530330072002	4
530330116006	5
530330222013	4
530630006001	2
530730012022	2
530330320083	4
530530734051	1
530659502002	1
530039602001	2
530050107031	1
530179506004	2
530530718033	2
530610504022	4
530610532023	3
530630029002	2
530670126205	1
530039604001	2
530079602002	1
530330323234	4
530330324024	2
530530703133	2
530530714103	2
530610528033	4
530630109001	3
530770007002	4
530250104003	2
530530721062	3
530610528061	2
530630025005	1
530090014003	2
530110404132	2
530330220035	5
530330261005	4
530350913012	3
530330274001	3
530530717032	1
530670113004	3
530150020021	1
530330006006	5
530330220052	3
530330277024	3
530330303124	4
530530611007	4
530610505001	4
530719208014	2
530110402013	3
530330303061	2
530330310002	2
530350806002	2
530610515004	5
530610519051	5
530630049001	3
530299708002	2
530330289024	2
530330292052	3
530530724081	5
530610519132	4
530610520054	4
530610528053	2
530610532021	3
530610535073	3
530670114102	3
530299705003	3
530330327021	4
530459604005	3
530479402002	5
530499508002	4
530610524011	3
530610524012	2
530610536032	3
530779400031	1
530299706022	4
530379752001	3
530610521131	4
530770012012	1
530330224003	4
530530606002	2
530530725053	2
530610519241	4
530719206003	5
530039605002	3
530330249033	4
530330251022	4
530330299012	4
530630013001	2
530610519057	3
530530726033	4
530610519243	3
530630105013	3
530670122213	3
530330213001	4
530530734041	2
530610504015	4
530630032001	3
530110408051	4
530330257014	1
530330326024	4
530719207022	2
530330208003	4
530350924002	2
530330070004	3
530330316033	2
530350919002	5
530530725042	1
530670101002	2
530330213003	5
530379755001	1
530530721073	5
530530731172	2
530630016001	3
530630143001	2
530210206014	2
530330319091	4
530530715052	3
530530724051	3
530610525033	3
530630103051	2
530110403023	5
530110405042	3
530610404003	4
530630049002	3
530630135003	3
530670122221	5
530110402031	2
530330007004	4
530330228031	4
530330268023	4
530530719025	2
530530734045	3
530579517001	2
530110401021	3
530110402022	5
530330226035	5
530610402001	4
530330110011	4
530330300044	4
530330322081	4
530459606003	2
530110408053	3
530330226032	4
530610538031	1
530110413103	3
530330246022	4
530330279004	3
530330327042	3
530530713073	3
530630104013	2
530150020023	2
530330114023	4
530330204025	3
530330211002	4
530350912033	3
530670124111	3
530090015002	2
530670125203	3
530670127203	3
530330320104	4
530419705001	3
530610420012	5
530630025004	1
530630032004	1
530110411051	3
530330267002	5
530350802002	4
530479704001	5
530530730054	3
530610532013	5
530110414002	3
530330010001	5
530330053014	5
530330236032	4
530530718081	1
530530720001	1
530659508003	2
530719209005	2
530730008041	3
530330097011	4
530330214002	5
530330222014	4
530330293042	4
530579522001	1
530610504024	2
530630105012	3
530770021023	1
530110410093	3
530110428001	3
530330232023	4
530530718053	5
530630123001	5
530330305044	3
530539400072	3
530610528034	3
530730110001	5
530330046002	3
530330056005	4
530330320071	2
530770020024	1
530270009002	2
530399501003	5
530399502002	1
530730008053	3
530730103021	2
530330001005	4
530330298015	3
530079610005	5
530330219042	4
530330293052	3
530330301005	3
530090023002	3
530150006011	4
530299704001	5
530319503001	3
530330060001	4
530330076002	5
530330313024	2
530770021024	2
530110413184	2
530110413193	5
530330319035	1
530330320052	4
530330321031	4
530610527092	2
530270009003	2
530319504002	2
530330094004	4
530350804003	4
530630040003	2
530630140013	5
530050108052	3
530670106005	4
530730101005	3
530210206013	1
530530713051	2
530750008002	3
530330292061	1
530530714094	2
530530715034	2
530530723112	2
530610516022	4
530630005003	1
530330298021	3
530379751004	2
530419714001	1
530050101002	3
530330219031	4
530330299022	3
530499502004	3
530659410001	1
530330097023	3
530610418063	3
530050103001	2
530090018001	2
530330229011	4
530330264004	3
530330303051	4
530610520052	4
530330047002	5
530330108003	4
530330205005	4
530559603001	3
530670112001	4
530330080022	4
530419708004	1
530750008004	1
530270004001	2
530330318003	4
530630140012	1
530110404092	1
530179504003	3
530330084003	4
530330096004	4
530330270003	2
530610416083	4
530630046023	3
530630116001	1
530670102001	3
530770031001	1
530050111006	5
530479707002	2
530670115005	3
530670117102	5
530770030022	1
530110411071	3
530330089004	4
530330319031	4
530330323071	4
530479709003	5
530530714032	2
530530724101	2
530610533021	2
530770017022	1
530110406051	2
530330222025	4
530330312063	3
530350806003	3
530479707003	1
530150015011	2
530330012005	4
530330070002	4
530519702003	1
530610525034	2
530630136002	3
530730107011	2
530270013004	2
530330018003	4
530530612005	2
530530629005	5
530630031001	3
530730103032	2
530050111001	5
530110419002	3
530270003002	2
530270016003	4
530330293071	4
530459610002	3
530539400032	2
530610535091	1
530719201005	2
530330313021	2
530630131002	3
530150004002	2
530330325003	5
530350926004	3
530579527001	2
530630038002	1
530050108101	3
530330256022	3
530330311001	3
530530714072	5
530110412013	3
530250109024	5
530319503003	4
530530717061	5
530110413202	3
530330247025	2
530530623004	2
530579516001	4
530770028023	1
530330289023	2
530479703004	5
530530721091	3
530530730053	1
530659501006	1
530330073003	4
530330227032	3
530330232013	5
530330235003	4
530530725052	4
530559605001	3
530050108131	2
530530732004	5
530330210002	3
530719207012	5
530039605001	1
530039606001	5
530110408094	4
530610533012	3
530179506001	1
530330002006	4
530330101002	4
530670116102	5
530439601002	1
530610521156	4
530630043002	2
530630128023	2
530330053021	5
530530728002	5
530110402032	2
530330007003	3
530330263002	3
530330295022	4
530330322133	4
530530609031	5
530610417034	4
530610504023	3
530619400013	2
530630044001	3
530630112024	1
530779400061	5
530330221024	4
530330283002	1
530530634002	2
530659501004	5
530770019012	1
530330323172	4
530350908002	4
530530735001	3
530330286003	3
530530723053	3
530610519151	3
530039606002	2
530179501001	5
530270004005	1
530330088001	3
530330094002	4
530330323283	3
530330084001	4
530330284032	3
530610418064	3
530270012005	2
530330059004	4
530330301006	3
530350925003	3
530610513003	5
530670115002	3
530150006013	3
530330088003	4
530330096002	3
530330300052	3
530330317052	3
530439601001	1
530499508001	5
530610418082	2
530610519056	3
530770010003	2
530150003001	5
530330015001	4
530330058023	2
530330246013	4
530330258053	3
530350925001	5
530530716012	2
530530723101	2
530150019004	2
530330324021	4
530610528062	3
530630106011	3
530770017023	1
530110410082	4
530110413131	3
530179501003	1
530110404112	1
530299703001	3
530530731242	3
530630035002	5
530530624004	3
530530714101	4
530610527071	4
530630105032	2
530330010002	2
530330062002	4
530330256023	4
530530731151	1
530539400011	3
530559604002	1
530250106001	3
530330028001	3
530350928013	3
530610418112	4
530619400014	5
530050115042	2
530330113003	1
530330304033	4
530630041002	1
530630111014	2
530090011003	5
530110413312	2
530330273002	4
530330323162	4
530659506001	5
530770028013	1
530779400042	1
530330303041	3
530610519253	5
530330227031	4
530330237003	4
530630016002	2
530630113002	1
530110426002	4
530210205021	2
530330080011	5
530330086002	5
530330251012	3
530530714071	3
530610522043	3
530330222021	3
530330323203	3
530350922002	3
530610420031	4
530270012003	5
530330101004	4
530539400051	3
530670105101	4
530530612006	4
530670123103	4
530770017021	1
530330313022	1
530530724061	3
530610419011	1
530610419032	3
530150018001	3
530730008061	3
530770004002	1
530330268022	4
530350909004	4
530530702041	2
530530703161	2
530610407001	4
530610524021	3
530050104001	3
530210205024	2
530330113005	2
530330292041	4
530419720001	5
530610416012	3
530719205003	1
530719207021	1
530250114022	1
530530603003	4
530079608021	2
530179508001	1
530210206032	1
530330201003	3
530530609052	5
530530702073	1
530530702074	1
530630010001	1
530110412014	2
530610519273	4
530630133001	2
530110410052	1
530150013003	1
530330315013	1
530499506001	3
530630009004	1
530079608024	2
530330067004	5
530530703071	3
530110407102	2
530110413191	5
530330238011	3
530350808001	1
530530617001	4
530530634005	2
530770007004	5
530110405091	1
530530703111	2
530770001001	3
530530703122	2
530630117012	3
530330050003	4
530330077001	4
530330323261	4
530610526042	4
530330208001	3
530530719023	4
530610416053	4
530610535071	3
530630119002	3
530110413232	3
530330007002	5
530330046003	4
530330288022	2
530419715001	3
530330257021	5
530530714063	1
530530729062	1
530250110001	1
530419717003	1
530610413014	3
530670120003	3
530330103001	4
530330206004	4
530330277012	2
530330321042	4
530419715004	1
530530714113	2
530150016004	2
530330218033	5
530530712052	2
530039603001	1
530330066002	5
530350916004	5
530530620004	3
530630030002	5
530719205002	3
530330107023	4
530330231002	4
530330320101	4
530630132013	2
530670124113	3
530050112001	1
530079608011	2
530090006003	3
530110410073	2
530250111001	1
530330098001	3
530330230002	4
530110427001	4
530250102001	1
530270005004	1
530330276003	4
530350929023	2
530530721064	3
530579501001	2
530050106001	3
530110404073	3
530330293033	4
530770010002	1
530110408062	3
530179502001	5
530330115001	4
530350914002	1
530530625001	2
530579408002	1
530579525002	2
530630124011	3
530050115012	1
530330038001	4
530330294031	3
530350905011	3
530530725031	2
530530730015	5
530610536023	5
530330293072	4
530330304043	3
530399503007	1
530330089002	4
530630029001	3
530630047003	1
530330323173	4
530630009001	1
530050111005	2
530079610004	2
530610418101	3
530730104017	1
530110415002	1
530530625005	2
530110411111	3
530110420002	3
530610404002	5
530610519184	4
530179503005	2
530330027001	4
530330047004	5
530330222033	4
530330272001	5
530330314004	1
530479703001	3
530530609033	4
530530610012	1
530299703004	3
530330275004	2
530330322121	4
530530605001	2
530530611001	2
530610413032	1
530199702002	4
530330211003	5
530330244001	4
530330319072	3
530670125201	1
530730012021	5
530750006002	1
530150013001	2
530299720001	3
530330005001	3
530330295031	5
530530712051	2
530630131004	1
530330033005	4
530330316042	4
530330317062	5
530330320082	4
530530635014	3
530530732002	2
530770009012	3
530110408092	3
530110418002	3
530270002001	4
530330209001	5
530330298011	4
530530614001	2
530579515003	2
530579522002	2
530610524022	3
530670105202	3
530019505001	1
530110425002	2
530330012002	4
530330287002	2
530610535045	3
530659503002	1
530110405081	3
530110406041	2
530250104005	2
530270004003	1
530330219035	4
530399503001	3
530110408081	2
530330298013	4
530350908001	5
530399503005	2
530610526073	3
530630139001	2
530110409082	2
530330043022	5
530479710003	2
530530702071	2
530610420063	4
530610518022	4
530610535041	3
530330003001	4
530330048003	5
530530607005	1
530579405003	2
530610528043	4
530110413203	1
530330252005	3
530770022005	2
530610529044	5
530050115015	1
530090008002	2
530110413183	3
530330006003	4
530330107021	5
530330236013	5
530330316034	3
530330323131	3
530610521153	2
530630010002	5
530659501001	1
530719206002	5
530150019001	5
530359401004	3
530530713043	4
530050107051	3
530050107081	1
530150008005	2
530330067002	4
530330229025	4
530330268021	4
530519703002	2
530530607004	1
530530629004	2
530530731143	3
530630015004	2
530670109104	3
530050108111	3
530330045001	5
530610513006	3
530670113001	3
530110413292	4
530179503002	1
530330305042	5
530090017001	4
530199400001	1
530299707001	3
530330321021	2
530330323242	3
530530703121	3
530539400023	3
530539400044	1
530670101004	1
530039601003	1
530330258032	3
530530702031	3
530730003004	5
530090023001	3
530610538023	3
530199701002	2
530330080013	5
530350811002	5
530350923002	2
530559601001	1
530330215002	4
530419717002	1
530110408093	4
530330250051	4
530530734052	1
530330078001	3
530630025002	2
530179501004	2
530330321024	4
530459611005	3
530539400012	2
530630130001	2
530730008062	5
530330299023	3
530350913021	3
530610420061	4
530630046021	2
530630140015	1
530110407124	2
530330039001	4
530670123202	1
530110401011	2
530110405071	2
530330075002	4
530330114021	2
530610520063	4
530630038001	2
530330298022	2
530610519055	3
530330322142	4
530399502001	1
530530731253	3
530610519161	5
530330323272	4
530419720004	2
530539400081	5
530610419012	4
530630112014	5
530079613026	1
530330097025	5
530419707001	1
530610518041	4
530630104023	1
530250112001	1
530330094005	3
530330271001	3
530519704003	3
530530635022	3
530610507001	3
530610521182	3
530139602003	3
530330298024	3
530419708002	1
530530721052	4
530530724083	3
530610510003	3
530659507003	3
530719206005	4
530330227012	5
530330233004	4
530330234041	4
530610419041	3
530730009013	3
530779400022	5
530050113003	2
530110406052	5
530610414002	4
530630047004	3
530330293032	3
530350810002	3
530330277023	2
530330295041	5
530330303094	2
530610522062	3
530719207023	1
530330044003	5
530330256012	4
530350916003	5
530539400073	3
530099400001	2
530239703001	1
530539400061	3
530610513005	4
530610519263	4
530770006003	4
530330004011	4
530330026001	4
530330262001	1
530330288012	2
530330297005	5
530519704002	2
530579516002	3
530610412022	4
530770015015	2
530090013002	1
530330014001	4
530330238042	4
530330250031	4
530579523021	4
530610523014	3
530330208004	2
530770009021	2
530110413231	3
530330029001	4
530530724073	4
530630014003	2
530670109101	4
530150008006	2
530210202003	3
530330048001	4
530399502003	2
530530713102	3
530610508005	2
530610536022	4
530110405103	3
530330222032	4
530530716011	4
530610538022	2
530610538032	2
530330234011	4
530330306001	5
530530704041	2
530530734073	2
530750007001	1
530110414001	3
530330224005	5
530330251011	1
530330251013	4
530110412032	2
530330103002	3
530330315022	3
530250107002	1
530330229023	4
530350929011	5
530530703082	2
530630141002	1
530079608025	3
530090007002	2
530330228022	4
530499504003	2
530530714093	3
530530720004	3
530610504014	3
530610520071	4
530630007006	2
530050110021	2
530330022001	4
530330247023	4
530330292043	4
530330293041	4
530330322083	4
530330323134	4
530530712073	2
530250109023	1
530330323211	3
530530735002	3
530610507002	3
530610526032	2
530050115036	2
530330234012	4
530330307001	4
530350920002	5
530530731152	3
530630013002	2
530630105014	2
530610514004	4
530250114025	2
530330309023	3
530330328002	2
530379752002	1
530530735006	3
530539400083	3
530150007042	3
530330303053	2
530730009011	3
530110405083	3
530330082001	5
530330279002	2
530330305043	2
530610503004	4
530670124121	3
530330213002	4
530330323112	4
530730103012	2
530199702001	5
530330240003	4
530479703005	2
530530624003	5
530530713063	2
530399503002	1
530610525032	3
530630026003	2
530039602002	1
530050107033	5
530079605004	1
530090004002	1
530210205013	3
530110431004	2
530250101004	2
530330116005	5
530330236031	4
530330305032	4
530350909003	3
530350928031	2
530530703162	4
530299721003	4
530330279003	4
530330301001	3
530350917002	3
530610519173	4
530630142001	3
530670108005	2
530019503002	1
530330293054	3
530350926005	3
530530625002	4
530610519213	3
530330282001	4
530330290041	5
530330277021	5
530350809002	5
530459608002	1
530530714111	4
530630009005	2
530730107021	2
530330240002	4
530530726013	5
530630117011	2
530770016024	1
530050107084	3
530350927042	2
530630103012	3
530079605003	2
530330052003	5
530530731211	3
530610416063	3
530610521151	3
530659511002	1
530110409041	5
530319505003	5
530330081003	2
530330323271	4
530379754021	1
530530725071	1
530730002003	4
530210206063	2
530330116001	4
530630145003	1
530719200004	2
530330245002	5
530610519232	4
530110410033	2
530270007001	2
530630015002	5
530630135001	4
530110408091	2
530350925004	5
530530635021	2
530610526061	3
530630009003	2
530670109203	4
530110411123	4
530210206052	2
530330066001	5
530330120002	4
530330323202	4
530630035001	5
530150011003	4
530530714073	4
530610515002	3
530630140021	3
530350920003	3
530530604003	2
530050115013	2
530330116003	3
530330300051	2
530530608006	3
530530707031	3
530610413013	1
530610519144	3
530110412012	3
530330295035	3
530330311002	3
530090006002	5
530330217003	4
530330228023	4
530330293061	4
530330320081	3
530090016002	3
530330053023	1
530579519002	1
530110413261	5
530330255003	4
530330263001	1
530330297002	3
530530718082	2
530770004001	1
530770006002	4
530110409043	3
530250108002	3
530330210004	5
530610419031	2
530610526031	4
530630111011	3
530630140022	1
530050104003	5
530330079001	5
530330278001	2
530330317051	4
530530609054	3
530530611003	2
530530625004	2
530599505001	5
530630050002	1
530730104011	2
530770021025	1
530250109021	5
530330075003	4
530330252002	4
530330320032	5
530330320062	4
530530703123	2
530730105013	2
530770002003	2
530150009004	1
530250109022	1
530330267004	4
530579523013	3
530730107013	3
530079602004	2
530330011001	4
530330013001	3
530330261004	4
530330323092	4
530350913011	3
530630125002	2
530110416003	1
530330087002	4
530530723084	3
530579513001	2
530659508001	1
530139602001	1
530630018001	4
530270009006	1
530610501011	3
530610526063	3
530330218022	3
530619400021	4
530659507002	3
530330009002	3
530330036004	3
530579514004	2
530250113001	1
530350801023	4
530730012024	3
530299713003	5
530330249012	4
530330303083	4
530630005002	2
530630010006	4
530530729052	2
530539400103	3
530670116231	3
530330104022	4
530479401003	2
530630032002	1
530670125302	3
530330221012	4
530330249014	5
530330265002	4
530330323291	4
530530610024	4
530579527002	1
530039606003	1
530330012004	4
530670126103	2
530670126202	5
530330207001	4
530330208002	3
530330287003	4
530579522003	2
530610519254	4
530630136001	2
530330032006	3
530330216003	4
530459612001	3
530530634003	2
530090023003	2
530319506011	3
530330290033	3
530730012011	5
530210203002	5
530330102002	4
530330323191	2
530579405002	2
530610538034	2
530630041003	3
530050103004	2
530330293035	3
530530731082	2
530670116213	4
530150005021	2
530079611003	3
530330277013	5
530530703073	2
530530729051	1
530579518002	2
530659501002	2
530670113003	1
530730002004	4
530330119005	4
530630134011	2
530330240004	5
530610418111	4
530610508003	3
530630129021	3
530670116211	2
530050108133	3
530499505001	5
530659507001	1
530730008051	4
530110409093	3
530330234013	2
530330271002	5
530630007005	3
530670121003	3
530050106005	1
530090011002	3
530150013004	3
530330260014	3
530530724082	3
530610536031	5
530750001003	5
530330247021	4
530479705002	1
530559601003	5
530630106023	3
530050108103	2
530090019003	2
530330320021	4
530350928032	3
530530731102	3
530530735004	2
530630002002	4
530150004005	1
530330236044	4
530330323164	4
530610415002	2
530670104003	3
530179501006	5
530270010004	1
530330294062	4
530530734081	2
530630108001	2
530110413201	3
530330250052	4
530350924003	2
530579404002	2
530350812002	5
530530607006	1
530530728001	3
530630046013	3
530330250012	4
530610521142	4
530050109015	2
530330327031	2
530459603005	2
530530733012	3
530610505002	5
530270008003	2
530330206001	3
530330311004	1
530579405001	2
530610416014	4
530610525041	3
530110409042	2
530330052001	5
530330314001	1
530350921003	4
530479703002	3
530050111003	2
530330104011	3
530530723123	3
530610529032	5
530610532022	3
530630139002	2
530050115035	2
530110412062	3
530330021002	2
530630137001	1
530039601002	5
530110408031	5
530330323111	4
530630112023	1
530670123301	3
530050107054	2
530330219053	4
530330290035	3
530330303103	3
530530714031	2
530610407002	5
530050119001	1
530330228032	4
530090011001	5
530110412015	1
530330317032	4
530519701002	2
530610520061	3
530610521052	2
530630105042	2
530110408101	3
530330073002	5
530330325001	2
530350810003	3
530419717004	1
530730006001	5
530330209003	5
530150012002	2
530350905012	2
530079611006	1
530079613025	3
530250111003	2
530330056004	2
530330226062	4
530350808002	1
530610531024	3
530110413291	4
530330100021	3
530150020025	2
530330323184	4
530530718071	5
530670103004	2
530699501003	5
530330224001	4
530350809003	3
530530603001	3
530050112003	5
530330300042	3
530499507001	4
530610411001	5
530670117101	3
530670122123	4
530079603004	1
530330311005	3
530730104014	2
530090006001	2
530330044002	5
530330075005	5
530330237002	4
530330304013	2
530530714102	5
530530725032	2
530579514001	2
530630020004	5
530330248003	4
530439603002	3
530530717051	4
530719206004	1
530770008001	5
530770020012	5
530079605001	1
530530724084	2
530630135002	2
530019502003	1
530330243004	4
530330320051	1
530659503001	1
530110423002	4
530330322072	4
530530703091	2
530530730014	2
530330291023	3
530670122121	3
530670127301	2
530730105022	4
530330303042	3
530350913024	3
530610528031	2
530270006002	3
530330322141	4
530530731182	2
530610416082	4
530610534003	1
530630007003	5
530670127302	3
530150015023	1
530330008001	4
530579508002	2
530670118222	1
530110413303	3
530330083002	5
530350922003	2
530610413011	3
530610517011	3
530670110001	3
530299706023	3
530350807003	3
530610519053	2
530610526071	3
530630036002	1
530670108001	3
530079608023	2
530210206064	2
530250104002	1
530330002001	5
530330203002	3
530330303104	4
530630010003	5
530730104032	4
530330304014	3
530530718061	4
530579403001	2
530630104022	2
530050118004	1
530330097024	1
530530723113	5
530610420043	4
530630114001	3
530730009021	5
530179503003	1
530210204004	2
530330057003	5
530330083001	4
530330103005	4
530530724091	3
530599502001	3
530610520033	4
530630047002	4
530770028012	1
530530631002	5
530530715063	2
530610504021	4
530770022004	1
530350803002	3
530459604002	3
530610526054	5
530110413104	3
530530726011	4
530610509002	1
530610519162	4
530050110022	5
530330025001	5
530330064003	1
530330100023	4
530330277011	3
530110410083	3
530330255001	4
530330322151	4
530530720003	5
530530726023	2
530630040004	5
530699501002	5
530110405053	2
530330237001	5
530530713061	3
530670102003	3
530779400011	1
530299706011	3
530530733022	3
530610402003	2
530730005011	3
530050119004	3
530110411083	3
530530723051	2
530530731181	2
530610519172	4
530150009002	5
530330019001	5
530330253011	3
530730010003	5
530779400041	2
530330239002	4
530330300033	4
530530701004	1
530630023003	4
530630102012	2
530770012011	1
530530604002	3
530330030003	4
530330225004	4
530330236011	5
530530723093	5
530530731252	3
530630047001	2
530630114003	2
530659513003	1
530330112001	4
530330210005	3
530399503006	1
530579514002	2
530730012023	4
530610504011	4
530779400032	1
530270005003	1
530750004002	2
530270008001	2
530330317064	2
530530712093	3
530579404001	3
530610522063	2
530719208012	2
530090017002	3
530530715031	3
530050118001	2
530330309012	3
530770012022	3
530270014002	3
530330266001	5
530330295021	3
530330321023	5
530530606005	4
530610401003	2
530610525021	3
530210203003	3
530330016003	4
530330257011	3
530110413122	4
530250114011	5
530330110012	4
530610520044	4
530050118002	1
530330282003	5
530350914001	4
530610401001	2
530610519272	4
530110408033	3
530330106003	3
530330222031	4
530330106005	3
530610521071	4
530670126104	2
530610419054	3
530730004003	5
530770031002	1
530330058014	3
530330117002	4
530330248002	4
530479708002	1
530530724071	2
530630129024	2
530330320112	3
530530633001	1
530670116103	2
530110402011	5
530330303091	3
530110411053	3
530330002004	4
530630118001	5
530770034002	1
530150016003	3
530579406002	3
530610531011	3
530210201002	3
530270009004	2
530330323223	4
530719202001	5
530110404152	2
530110412063	3
530330291021	5
530330323251	4
530379753001	1
530530616021	1
530610503002	3
530150016001	1
530250109011	1
530330253021	2
530530735003	5
530579523011	3
530610418081	2
530770010004	2
530079613023	5
530210205027	5
530330065002	4
530330118006	4
530330258063	5
530350913022	5
530350928011	2
530050108054	3
530050112002	2
530330324012	5
530630020002	3
530630043001	1
530630048002	5
530050115032	2
530090010001	5
530330104024	4
530530635013	2
530770015012	3
530330017013	5
530330225003	5
530050109021	2
530150011007	2
530299713001	5
530330323151	4
530610419051	5
530719205001	2
530330112003	2
530330288013	1
530330316041	3
530530703134	2
530610508002	5
530659511001	2
530330321034	4
530530609062	3
530630024001	5
530779400043	3
530350927013	2
530530711002	2
530050113004	1
530110404143	3
530330323232	4
530419706002	2
530630049003	1
530670110003	3
530319506021	5
530670124202	2
530730005013	3
530739400002	3
530150019003	2
530330101003	4
530719200002	1
530179507002	1
530630113004	2
530630130002	1
530659501005	1
530770018004	2
530019504001	1
530299708001	5
530330323075	2
530419701002	1
530530702032	5
530110407091	4
530330218023	4
530330319061	3
530359400001	4
530530610023	3
530630110002	1
530630115001	2
530670108004	2
530610522042	3
530770012024	1
530079610001	1
530330294052	4
530530612001	5
530530717073	3
530610416051	3
530730103011	1
530210206062	2
530330096003	3
530530618003	2
530530723056	2
530610511003	4
530630016003	2
530050110012	5
530110406032	2
530330034001	4
530530715033	2
530139602004	1
530179506003	1
530479704002	1
530530730062	2
530630042005	1
530630117022	2
530330313012	3
530330322123	4
530630024002	5
530330044004	5
530330323091	5
530530713091	3
530530717042	3
530330284021	3
530330285002	5
530330319043	4
530579508001	3
530610518021	4
530670126105	2
530730104016	2
530110407112	3
530210205025	1
530350917001	3
530610522041	3
530050115011	1
530110404151	2
530330058013	4
530330295023	4
530350814001	1
530379754011	1
530530703152	3
530610532012	3
530299719002	4
530350901011	4
530459609002	3
530579508005	1
530630023004	3
530779400014	2
530319505001	4
530330024003	4
530330293053	4
530330304032	2
530630025001	2
530270011004	1
530350922001	1
530419715005	1
530610519181	2
530630131003	3
530779400062	2
530330068001	4
530350802001	5
530530723055	3
530610412021	3
530630105041	2
530330239003	4
530350806005	1
530359400002	4
530730011002	5
530330219061	4
530330289025	1
530530733014	3
530630113003	3
530419719002	1
530630103031	1
530330210001	4
530330218032	4
530330225002	4
530079606003	3
530110406031	3
530330207003	3
530330312045	4
530330324011	3
530630143002	2
530730012012	4
530050102021	3
530050110014	5
530110410034	3
530330118004	5
530330327024	3
530539400033	2
530330005002	3
530330304015	2
530330322122	4
530330280001	4
530459611004	4
530610410002	3
530110413322	2
530330323113	4
530299705004	1
530330300041	4
530530607001	1
530610519052	2
530670116221	4
530530733013	1
530579511001	5
530610508001	4
530610511001	3
530610527053	4
530250106002	1
530330295034	2
530459612002	3
530530632002	2
530630004003	3
530719206001	3
530770031003	1
530299709003	3
530330041004	1
530330300031	2
530419716003	3
530610522074	3
530730010001	1
530770007001	2
530110403011	3
530110406092	3
530330006001	3
530330032004	4
530519702001	1
530630020001	3
530050117001	1
530110406053	3
530330202004	5
530459608001	4
530530712063	2
530610523023	3
530110404141	5
530270008002	3
530579524023	4
530610418121	4
530670106003	4
530110413221	4
530090010002	2
530610522071	4
530719208022	3
530150006014	2
530330092001	5
530330221014	3
530330302023	3
530610419043	4
530670123102	2
530770012021	2
530110427002	3
530330233002	4
530350907002	1
530399502004	3
530610416011	4
530659514003	5
530050102024	2
530330226042	5
530530702072	3
530559605002	5
530670124201	5
530110406043	3
530399501007	1
530419703004	5
530630044003	2
530330323252	4
530530726012	4
530110408032	2
530330323183	4
530330326021	4
530499507002	2
530670114203	3
530730007001	3
530110407101	2
530330321033	4
530579404003	3
530610418083	2
530719209003	1
530330241002	4
530330254001	3
530330313011	2
530330322102	4
530630007001	3
530110421001	4
530330007001	5
530530723121	3
530610519183	4
530299710003	4
530459611003	1
530530731202	3
530630132022	2
530150011004	2
530330004024	3
530530704012	3
530579511002	2
530610518023	4
530530734062	2
530110401022	1
530330069003	1
530330231003	5
530419714002	1
530610522082	3
530630010004	3
530330006004	4
530330044001	5
530330051003	4
530330321032	3
530610420032	3
530610501022	3
530670112004	1
530730105011	2
530630101001	2
530110431002	3
530330074022	4
530579403002	3
530770011003	2
530210204003	2
530330257023	4
530579402002	4
530610420053	3
530670102002	4
530770020022	1
530110413283	3
530150017002	1
530299714002	4
530530702062	1
530530730061	2
530050114022	3
530330219033	4
530530726031	4
530610519223	4
530610502001	3
530050102011	5
530330218021	4
530530604004	2
530670127201	3
530770015022	1
530330027002	4
530530623001	2
530530730011	2
530610535043	2
530630014002	3
530110413091	3
530330046001	5
530330095002	1
530330103003	4
530330253013	4
530530718032	3
530319506015	4
530350907003	3
530419718002	2
530610535054	3
530630101002	1
530770011001	3
530770029002	1
530330273001	5
530330300034	2
530330322111	4
530539400043	3
530610529033	2
530050110015	5
530050114024	1
530090008003	2
530090021002	3
530330026004	3
530330090002	4
530330324023	4
530330117004	3
530150017004	1
530299717001	4
530330302022	3
530330320053	3
530530635011	3
530530714091	2
530530720002	3
530610529051	2
530110413211	3
530479707001	1
530610505003	3
530610518032	4
530150016005	2
530330294072	4
530419702001	2
530630003001	3
530730104015	1
530330273004	3
530379757003	1
530530717072	3
530610523011	2
530610528041	2
530050108091	3
530270013002	2
530299705002	3
530330300045	4
530330322032	4
530419720003	5
530139602002	3
530330289022	5
530330320103	4
530610519121	3
530630128011	1
530330103004	4
530330298026	4
530610507005	3
530610522061	3
530670106002	4
530770027011	1
530110424002	5
530330203004	4
530330250062	4
530330309022	2
530110404072	2
530330040001	4
530330258043	4
530330294073	3
530330317043	4
530479710001	1
530530717043	3
530630103011	3
530750002002	2
530050103003	2
530110411122	2
530330240001	4
530330312025	2
530150011006	3
530530703154	3
530050114023	1
530150017001	5
530330049001	4
530330051002	3
530330111024	5
530330218031	4
530330219054	4
530330226053	5
530630008002	3
530350912032	4
530610519154	4
530670116232	3
530670117104	4
[truncated: 2,753 more rows]
