# Supplementary material for: Insights into population behavior during the COVID-19 pandemic from cell phone mobility data and manifold learning
Source: Nat Comput Sci. 2021 Sep 22;1(9):588–97. doi: 10.1038/s43588-021-00125-9 (PMC10766515; doi:10.1038/s43588-021-00125-9)
Supplement: Supplementary file 3 — Source information and data to reproduce each panel for Fig. 1. [file 43588_2021_125_MOESM3_ESM.zip › wa_avg_time_series_per_clust.csv]

cluster	2020/02/23	2020/02/24	2020/02/25	2020/02/26	2020/02/27	2020/02/28	2020/02/29	2020/03/01	2020/03/02	2020/03/03	2020/03/04	2020/03/05	2020/03/06	2020/03/07	2020/03/08	2020/03/09	2020/03/10	2020/03/11	2020/03/12	2020/03/13	2020/03/14	2020/03/15	2020/03/16	2020/03/17	2020/03/18	2020/03/19	2020/03/20	2020/03/21	2020/03/22	2020/03/23	2020/03/24	2020/03/25	2020/03/26	2020/03/27	2020/03/28	2020/03/29	2020/03/30	2020/03/31	2020/04/01	2020/04/02	2020/04/03	2020/04/04	2020/04/05	2020/04/06	2020/04/07	2020/04/08	2020/04/09	2020/04/10	2020/04/11
1	0.2913327847624034	0.2152887090638677	0.3169547612910836	0.18721613241658003	0.19922602491587815	0.20097299230497798	0.24078574167698788	0.3042752155228739	0.2475197014008805	0.19699727569099082	0.19524716618539315	0.19765329195585446	0.19861152226304585	0.22194304859241948	0.25428947043611305	0.19318265500557502	0.19514621786558517	0.19176062412376094	0.21808474465103272	0.2161239937016731	0.27865586070361154	0.3005149738512263	0.23952602615088586	0.279634977359875	0.26052934370335135	0.24512872890219833	0.2750919682840788	0.3463823832145457	0.3395514416621765	0.2910255532813436	0.3101799867146757	0.2909919449748686	0.32427663712480453	0.3264899421807423	0.3471673238646916	0.387272592736639	0.3335085633030501	0.32787592580554664	0.3535845177580836	0.34736741784538766	0.3342962572109027	0.376385430265444	0.4062449282027582	0.33719256567251704	0.3420017788097814	0.3183966524007176	0.3049406848310176	0.30284069977362255	0.34391261683514107
2	0.3237470346102778	0.23242579826064555	0.33041456686258125	0.20477635846950654	0.2090056674270366	0.21064763735204506	0.26204853323739574	0.3291345546280506	0.25942948322321596	0.22811768398101362	0.23313068360969075	0.23688142909072687	0.23629164908699377	0.2698557863641549	0.3154987832596791	0.23275806874183558	0.23178753497935753	0.23593286607117472	0.2629145201342671	0.2578184004518999	0.3337693470772326	0.3595517488360618	0.29158482196225183	0.3311444609000072	0.32133097420422413	0.3179397065852477	0.34692364077672544	0.42482808172647957	0.41848799826378985	0.36681856483011976	0.38639855585482463	0.3679244049970402	0.40821596694722445	0.4120561836755595	0.43974793610883117	0.47143851512301527	0.41641923949813137	0.4117131250023778	0.4181554500621709	0.4170453509327184	0.4051194496401119	0.44366837782255375	0.4767186389192774	0.4082489680863232	0.41317082408523664	0.39337806030388955	0.37759018222302204	0.3716106152491058	0.41142118657910304
3	0.32889464554924075	0.23403589343840195	0.3370351082044726	0.20734652370975087	0.2119178004271538	0.21763730604920792	0.2751313506922629	0.3409534462333736	0.27180743670680785	0.2413363863932209	0.24594228517125977	0.2505106232322747	0.25258384458735283	0.28885030541076934	0.33296159898115163	0.2511825446428299	0.25400049846022743	0.2555681623959383	0.28318531099998007	0.28015478496381974	0.3523435434326123	0.3848025723004201	0.33245129913491334	0.3688797496297011	0.3606866886756765	0.3639055182864163	0.3850771883608233	0.46674366362496394	0.45722055319743904	0.40871876122257256	0.4311455324062835	0.41625467897316554	0.4620931068137539	0.46201381487648213	0.48530921656711945	0.5082634962773322	0.46703777158090803	0.4560181853218456	0.47178749531710223	0.4689522282097117	0.45224193158429155	0.48709074387209766	0.5196929375396724	0.45984313825756834	0.4640293785517706	0.4422521426149075	0.42595204093335004	0.4153226116929853	0.4574671582058189
4	0.3213414653718124	0.2294121357311197	0.3419785589757936	0.20761306005872246	0.21184043914225392	0.21612357713518848	0.2702891738881278	0.34567227657546457	0.2751845421334011	0.2571589348201859	0.2590245756123439	0.2783929857609462	0.28385921112020024	0.31441547763766087	0.3665535611553086	0.29319599603753926	0.2935727765858429	0.29074947791494676	0.32759314741627066	0.33941120940672115	0.3730860676820747	0.409801439911646	0.38907381099646454	0.4309116974081369	0.41808597511499407	0.42185527144256424	0.4451442734327278	0.5147505786966575	0.49237909826855164	0.46872368889327787	0.4905428018374457	0.4811212841563982	0.5300446508890957	0.5270448848017938	0.5316707641696062	0.5396077771161457	0.5317738484366981	0.5286659677758233	0.5428088741908736	0.5407580291910435	0.5259791260861439	0.5357952446776586	0.5636670800159274	0.5316304634303968	0.5397955291652559	0.5184090340236002	0.4943441996393909	0.4886226888695092	0.5119250020144729
5	0.3191566991760863	0.2623008650678112	0.31845796964546225	0.24335150652766835	0.2462862021487166	0.2491684478026017	0.28110603629463515	0.36511116861429604	0.32295011573514626	0.2224373704775972	0.23167175877208274	0.229778479772602	0.23247065746598958	0.24756004037477597	0.2770558188961685	0.23285763146567817	0.245431858069553	0.24370409970960066	0.2589589280223408	0.2614531542274536	0.29253721673163297	0.3055031498562898	0.28422305510052026	0.320772316672956	0.3068500100771585	0.2944362516193645	0.3109456253671456	0.35072702694040875	0.3475130046838091	0.32340764112011877	0.33397261497717334	0.31952985375401316	0.3530506074667554	0.3556013602502717	0.36994432052085574	0.37801418980603696	0.360582150839846	0.35318858857913443	0.4402118481688708	0.42262496680487704	0.4146415038035404	0.4329150469697314	0.4451268950439864	0.4188201609911583	0.41857223839371943	0.40420388023556836	0.38561117509787	0.37918087220337643	0.4116324090799037
[truncated: 68 more columns]
