# Supplementary material for: Insights into population behavior during the COVID-19 pandemic from cell phone mobility data and manifold learning
Source: Nat Comput Sci. 2021 Sep 22;1(9):588–97. doi: 10.1038/s43588-021-00125-9 (PMC10766515; doi:10.1038/s43588-021-00125-9)
Supplement: Supplementary file 4 — Source information and data to reproduce each panel for Fig. 2. [file 43588_2021_125_MOESM4_ESM.zip]

Archive with 16 entries (16 files):
- ca_avg_time_series_per_clust.csv
- ca_shapefile.shp
- ga_avg_time_series_per_clust.csv
- ga_shapefile.shp
- labels_ca.csv
- labels_ga.csv
- labels_tx.csv
- labels_wa.csv
- SpectralEmbedding3D_ca.csv
- SpectralEmbedding3D_ga.csv
- SpectralEmbedding3D_tx.csv
- SpectralEmbedding3D_wa.csv
- tx_avg_time_series_per_clust.csv
- tx_shapefile.shp
- wa_avg_time_series_per_clust.csv
- wa_shapefile.shp
