# Supplementary material for: Insights into population behavior during the COVID-19 pandemic from cell phone mobility data and manifold learning
Source: Nat Comput Sci. 2021 Sep 22;1(9):588–97. doi: 10.1038/s43588-021-00125-9 (PMC10766515; doi:10.1038/s43588-021-00125-9)
Supplement: Supplementary file 4 — Source information and data to reproduce each panel for Fig. 2. [file 43588_2021_125_MOESM4_ESM.zip › ca_avg_time_series_per_clust.csv]

cluster	2020/02/23	2020/02/24	2020/02/25	2020/02/26	2020/02/27	2020/02/28	2020/02/29	2020/03/01	2020/03/02	2020/03/03	2020/03/04	2020/03/05	2020/03/06	2020/03/07	2020/03/08	2020/03/09	2020/03/10	2020/03/11	2020/03/12	2020/03/13	2020/03/14	2020/03/15	2020/03/16	2020/03/17	2020/03/18	2020/03/19	2020/03/20	2020/03/21	2020/03/22	2020/03/23	2020/03/24	2020/03/25	2020/03/26	2020/03/27	2020/03/28	2020/03/29	2020/03/30	2020/03/31	2020/04/01	2020/04/02	2020/04/03	2020/04/04	2020/04/05	2020/04/06	2020/04/07	2020/04/08	2020/04/09	2020/04/10	2020/04/11
1	0.25394337336716305	0.21371336714608882	0.3294593330351324	0.17639209157811292	0.18516910013496074	0.18849394830397598	0.22701221622257034	0.2968768749217714	0.22428288283614492	0.1934424564434137	0.19770854373472968	0.18649379167060032	0.19786891975817483	0.22889544700842002	0.28956685401147736	0.22137698538007933	0.2145319071415763	0.20609733748250372	0.22973567384604285	0.21494923959734796	0.293707020658661	0.33457660138889117	0.3070053807679133	0.30903431886755145	0.3274924005914538	0.3174265289099149	0.36498405643834836	0.44653431726445403	0.4100795714497687	0.35742822629684	0.3869513485460318	0.353652221568387	0.37493409263972965	0.3768009806381838	0.39561712213544387	0.43233751073765403	0.3889524842819262	0.3704241536947938	0.3948105333288791	0.3982081364990526	0.37808715342469335	0.4422337230304246	0.47499835561587034	0.43064057544778783	0.42780152750601974	0.40426079113684565	0.4186497577841564	0.38586179981171265	0.39650103148479987
2	0.27052255720290064	0.22461386691622962	0.34487776076335025	0.1899448560117528	0.20042237232428536	0.20162633325341758	0.24202382828860985	0.3144767801450294	0.24066126029681942	0.2115145984202709	0.21565761766249178	0.20473458803635292	0.21828700092344033	0.25263097434781423	0.3117728219240682	0.2397672642663825	0.2371784938325668	0.22680229577806976	0.25418363315731257	0.24172599595564168	0.3294468898175813	0.3701648172550298	0.35171439553942774	0.36656768297440573	0.3851584824233281	0.3752381863703815	0.426140172093299	0.4994207948638151	0.46435933638086874	0.419034937782315	0.44429801867590235	0.41055180796077007	0.4360650303157332	0.44079968025638994	0.4510566535885891	0.4848652961891654	0.45115122828531845	0.43469373337946077	0.4600659713026646	0.46160839812664756	0.44196217254776804	0.49196162177827035	0.5271775261320106	0.5024136544790876	0.49926310379602085	0.4756208736749358	0.4952749792596848	0.4567222918018154	0.4577618843933304
3	0.2745704612639783	0.2259208557108915	0.3578148673766803	0.19453244079708082	0.2053385396769838	0.20405829723032595	0.24481695100443632	0.3208209907826132	0.24574989861355903	0.2179993335465038	0.22213504022275382	0.21232366631084676	0.22727077533602508	0.2673546884189175	0.32884560302493787	0.24926007287616708	0.2454305755028071	0.2387565794192035	0.2688584394209868	0.2641149833048917	0.36089750055630915	0.402961987985957	0.3876424511001477	0.42374149033211916	0.4402178512475709	0.4270010088304284	0.476447332982042	0.5415698159268458	0.5063257333387825	0.4669056561683749	0.49440875444946636	0.4623618271883192	0.4899442562323653	0.4942983485576365	0.5019797266296877	0.5315497310723496	0.5033704442263538	0.49020730781596666	0.5144478026767394	0.5174639449184677	0.49825804134159285	0.543041882708254	0.5756244681730639	0.5620619594862508	0.5529532978645785	0.5281421930726273	0.5522116180319551	0.5113043526026105	0.5132692813674506
4	0.27854873419464904	0.23171202757875609	0.35613111286759874	0.20525169113478084	0.21804995469641655	0.21927123720261116	0.2530049363555731	0.3408129855677538	0.27418051292848433	0.25018355329116915	0.2599346943811681	0.24975824136719965	0.2653184844210978	0.3074047167421936	0.3631488579509504	0.2890067540650641	0.2828943621240094	0.27641612546331373	0.3043174129680321	0.30440398935625446	0.392915038393446	0.4267210652935849	0.4089596199515632	0.4684131247113179	0.47986366431869887	0.46285447014550035	0.49515415526414475	0.5472247615607777	0.5134160207938234	0.48181941281232465	0.5162541743974353	0.4824259781974826	0.5079279982429056	0.5130340396727684	0.5165926987550877	0.5358239594142332	0.5202457348693682	0.5065868581804636	0.5530800532156844	0.5487709624995898	0.5347898191808219	0.5685622820868766	0.5891682069515335	0.5802502093666413	0.5691543929285631	0.546940780414996	0.5644951142598339	0.5327275817321739	0.5318915446914358
5	0.2656338762274283	0.24806186327490962	0.3244194029822507	0.21982381369243337	0.22745746202644437	0.2294610674518641	0.24422967500340606	0.3260815608538313	0.2815191901565813	0.17168522268812444	0.17272845231969447	0.16454374904576097	0.17764908592064313	0.19189230077207256	0.23496067322721897	0.19185171412722699	0.1965514719097554	0.18961170090653948	0.20480314281619283	0.19722846980096062	0.24573281493223284	0.267709211092801	0.2665826134179836	0.27691945282315156	0.27905066554410596	0.26204103557457153	0.29275233639404685	0.3341549693987474	0.3105279590757351	0.2756756759733889	0.30794973903295336	0.27782822854645545	0.2941618123150008	0.30292546924608255	0.3066405840725123	0.32655207771886663	0.30999983656574026	0.298019644333972	0.3760319899307502	0.37523743182678826	0.35605637276275837	0.39567792449040023	0.4107218445865205	0.39735982062068465	0.38992812808256166	0.37200902676562136	0.38770564183837	0.35468118098044205	0.35901746475328783
[truncated: 68 more columns]
