# Supplementary material for: Insights into population behavior during the COVID-19 pandemic from cell phone mobility data and manifold learning
Source: Nat Comput Sci. 2021 Sep 22;1(9):588–97. doi: 10.1038/s43588-021-00125-9 (PMC10766515; doi:10.1038/s43588-021-00125-9)
Supplement: Supplementary file 4 — Source information and data to reproduce each panel for Fig. 2. [file 43588_2021_125_MOESM4_ESM.zip › ga_avg_time_series_per_clust.csv]

cluster	2020/02/23	2020/02/24	2020/02/25	2020/02/26	2020/02/27	2020/02/28	2020/02/29	2020/03/01	2020/03/02	2020/03/03	2020/03/04	2020/03/05	2020/03/06	2020/03/07	2020/03/08	2020/03/09	2020/03/10	2020/03/11	2020/03/12	2020/03/13	2020/03/14	2020/03/15	2020/03/16	2020/03/17	2020/03/18	2020/03/19	2020/03/20	2020/03/21	2020/03/22	2020/03/23	2020/03/24	2020/03/25	2020/03/26	2020/03/27	2020/03/28	2020/03/29	2020/03/30	2020/03/31	2020/04/01	2020/04/02	2020/04/03	2020/04/04	2020/04/05	2020/04/06	2020/04/07	2020/04/08	2020/04/09	2020/04/10	2020/04/11
1	0.21641369141840067	0.17661609091506927	0.3509776319714851	0.15440034040462805	0.14123222498143212	0.1469823641897693	0.1760384308957248	0.23351463713364046	0.1869888369407672	0.16048487194195452	0.18240818881669976	0.17127588257926374	0.1378396269163145	0.17334520255876054	0.19586712153552596	0.14618239270675018	0.15064682825342887	0.1360378891791712	0.15970939164102874	0.13812636964690778	0.1887350540850816	0.21937460099400577	0.19044227535587238	0.2108410367245631	0.20024451703774843	0.19909989058375668	0.2123030834102865	0.2815590144704651	0.3060113830875167	0.2437961403000813	0.25321787524720774	0.21703229033256882	0.22473982516806384	0.22126428624592234	0.24896181505325543	0.29430293895534426	0.2512285533300682	0.2687575482723726	0.2534029504135625	0.250061767474963	0.25899201218785245	0.32193585331512276	0.3511079041978284	0.29027229162438184	0.29427234765582794	0.27716112051485686	0.2695600761238044	0.24798240063595253	0.2689884938473972
2	0.24894279536275424	0.20739365905986099	0.35450639312018783	0.17839509934209347	0.1666419305908043	0.17396776786753493	0.20837765048680731	0.26795146169876766	0.22073645589444246	0.19674574836848413	0.2170353416992134	0.19641866012726847	0.16984223793308084	0.20912143443687414	0.23518705741017665	0.18278151783271834	0.18690407418633712	0.1716352325589728	0.20118378008092355	0.179864120616709	0.23951091396211532	0.2744313898607408	0.24454819477238304	0.2669924168075082	0.25852685298771705	0.25558964601594336	0.27024298039805555	0.3356918902389495	0.36032331748719515	0.3078362053610396	0.3206260475743644	0.27524514882654416	0.28686167081681363	0.28070300656086844	0.3080496404093158	0.34962339689126465	0.3098771953721467	0.3315646753238534	0.3127593729769488	0.3092510989806957	0.32027237955533144	0.38182867955731886	0.4061639980989156	0.3539037761102571	0.35937619989103214	0.3361409485531728	0.33127277251747234	0.3054851696178272	0.327401373553688
3	0.2766827624926781	0.2409156785785768	0.35362526319210413	0.20377384585677857	0.19469835879700953	0.20664050888042962	0.23636140957276605	0.30345004932603137	0.25113577829897793	0.22675072073689415	0.2476428755444836	0.224417949219379	0.1986625910146339	0.23896042420745137	0.26844898823464153	0.2177324290070382	0.22466217371773337	0.20782402154336913	0.2388240361726017	0.21199112220608599	0.2760235370553443	0.31203765875835365	0.28147920306929136	0.3095207852979693	0.30007855341598183	0.2994663310188016	0.30856086260339644	0.3623901501812043	0.3968686116415674	0.3493216165960719	0.3668656184574183	0.31732504450198606	0.3335535903859263	0.3351209558533117	0.35573014753598675	0.3960401600157484	0.35663689750699956	0.37513161911191	0.36394263636462443	0.36504532545983515	0.3708185361093731	0.4317479420902444	0.4472278814928095	0.4069041431115555	0.40556456662197865	0.3813989852793074	0.3780064564489659	0.3550555670751958	0.3714172567437512
4	0.28366106958845283	0.24630572593062217	0.3676003322276421	0.2094045070317359	0.20290199472560252	0.21218660924282567	0.24595508093055998	0.31217904736743585	0.2633427683136084	0.23706242779195336	0.26085697322013723	0.23627365356058685	0.21488374480705794	0.2518188114342606	0.2883613603697469	0.2351296885057811	0.2466415557717589	0.2350592638636114	0.2553469179483949	0.24941584628099628	0.31438322785439354	0.37065153426192077	0.35537792805769053	0.37975001762996724	0.3792774511083282	0.3766798071788472	0.3855190265824666	0.43664802146221265	0.47088657487772057	0.44797042010736254	0.4547894839606734	0.40304061009453923	0.4233941396795705	0.412573957351237	0.4273929373754789	0.47623415677455344	0.45133062325610374	0.46888908791534445	0.45975443076758676	0.45164816154049886	0.4549608577652867	0.49814401493567745	0.5229943984871724	0.49429380962117725	0.49536978533585596	0.4709134265624264	0.4691527533858469	0.4422588619534927	0.44897372647215383
5	0.26016926009254876	0.23165029496394354	0.33543209842310795	0.20757911634707593	0.19347455536880068	0.2026870575725685	0.22341874641829568	0.2960479181751417	0.25427190234094005	0.2137889693797393	0.2346003342740254	0.21459574832904396	0.19706215000716754	0.22212011068465043	0.2513935026930073	0.21545839340297673	0.22378925771880837	0.20504378900008838	0.2211196749213798	0.21315919940084657	0.26404249738564783	0.299883574848781	0.28495481079630247	0.31074119949755086	0.30631162185564714	0.300958718389617	0.3064622712335927	0.3454516109191513	0.3774317339974294	0.35375749756588515	0.357792235135266	0.3171071812775542	0.32820261120729805	0.32605984360205953	0.344041839225494	0.37852885782985635	0.3551108259722463	0.3650429391777336	0.39291707238567747	0.38543286041775016	0.3882233761865968	0.4255646292663759	0.44496694744991944	0.41710303404068144	0.4108127500427725	0.3911082241742582	0.38327242288538116	0.36357021183958155	0.37038652758881313
[truncated: 68 more columns]
