# Supplementary material for: Insights into population behavior during the COVID-19 pandemic from cell phone mobility data and manifold learning
Source: Nat Comput Sci. 2021 Sep 22;1(9):588–97. doi: 10.1038/s43588-021-00125-9 (PMC10766515; doi:10.1038/s43588-021-00125-9)
Supplement: Supplementary file 4 — Source information and data to reproduce each panel for Fig. 2. [file 43588_2021_125_MOESM4_ESM.zip › labels_ca.csv]

Unnamed: 0	0
60090004001	2
60133040033	1
60133551101	5
60250115004	5
60310016012	5
60371831013	2
60374034022	4
60375326041	1
60375544031	2
60375718003	2
60590018024	1
60590320463	2
60590626281	4
60650309002	2
60650427312	3
60650427331	2
60650433061	2
60650464012	1
60650489021	3
60670071011	5
60670088012	2
60710074032	1
60710108043	1
60730083131	2
60750101001	5
60750612001	3
60816018002	4
60816055003	4
60952510002	2
60971534032	5
60014075002	3
60190057022	2
60210101002	1
60290060071	5
60310016011	5
60371012201	2
60371066452	3
60371210102	3
60371342012	2
60371959011	2
60372182203	2
60372941101	3
60375529002	1
60375766022	2
60376203012	3
60376504013	3
60379106034	3
60379200354	2
60450107007	1
60590015073	2
60610214012	4
60650311004	5
60650442001	2
60710066012	1
60710091182	5
60730188023	1
60730201083	1
60750214003	1
60750257022	4
60790121024	1
60830020092	1
60855117051	5
60855120222	3
60952521051	2
60952526113	2
60971515026	2
61070030011	2
60290005071	1
60310004052	5
60310005004	2
60371374011	5
60372398012	3
60373009011	3
60375418021	5
60375431003	1
60376012021	3
60379800211	5
60530147002	1
60590871034	3
60650427061	1
60670046014	4
60710012002	1
60730097031	5
60730200133	3
60730206011	1
60750134002	4
60816092013	2
60855068013	4
60890115004	1
61070015021	1
61110038021	2
61110045031	4
61110052051	2
61110060002	1
61130110021	1
60014430021	1
60190056061	5
60190062023	2
60330004002	1
60371254022	5
60374801012	3
60375413002	1
60377002005	4
60379007052	2
60570001036	5
60590633013	2
60590741082	5
60650419102	2
60650435073	2
60670070111	2
60690002006	1
60710074073	2
60730011001	5
60730068023	2
60730208102	1
60770052062	1
60971503042	1
60971506102	2
61110071003	3
61130112062	1
60290011011	2
60290061003	2
60371112011	4
60372218101	2
60372675021	3
60374047022	2
60375301021	5
60375301022	3
60375547002	2
60375717033	2
60590218292	3
60590524243	3
60610206025	1
60610207132	1
60610216031	1
60730028042	5
60730036031	2
60730046001	1
60750230031	4
60770032032	1
60830028022	3
60855033361	3
60855087031	4
60014061001	3
60014368001	3
60133373005	3
60133592042	3
60133610002	2
60190051001	2
60371210101	2
60372062001	5
60372213042	2
60372294101	3
60374642001	4
60375024013	2
60376012022	2
60376037022	4
60376504011	5
60379200353	2
60390004001	5
60570012031	2
60610211061	1
60650432653	1
60670081292	1
60710020362	3
60710073024	1
60710109013	2
60730056002	4
60730165044	5
60730195021	1
60855005003	5
60990005103	1
60014443012	4
60133080013	3
60133551171	4
60190045042	1
60190045052	5
60371212102	2
60372071031	2
60374603011	3
60375768013	2
60591101161	3
60650420143	2
60650432162	1
60650432351	3
60650452331	2
60670074232	3
60710036071	2
60730178111	1
60750112002	5
60750153002	5
60816019013	2
61110061003	2
61150408002	1
60372713005	3
60372766041	5
60374334012	3
60375017003	3
60375322002	2
60375401013	2
60590320121	5
60590632024	3
60591101082	1
60591103031	5
60610234001	1
60670024003	1
60710014001	3
60710036072	1
60710051004	2
60710119001	3
60730018003	1
60730170363	4
60730198063	3
60750255003	2
60770052061	5
60816109002	3
60830013063	2
60830030041	1
60952511002	2
61110063022	1
60014219003	4
60371348003	1
60376205014	3
60377018024	4
60590112004	2
60590631021	2
60650432912	2
60670082081	1
60710018063	2
60730083371	3
60730085074	2
60750229021	3
60770032133	1
60816017002	2
60855094031	3
60990009083	2
61110054011	2
60014057002	2
60014228002	5
60090001223	1
60133462042	3
60190068024	2
60290031233	2
60310007014	1
60371352022	4
60375315022	1
60379203374	1
60411270005	2
60411302011	4
60570005023	1
60590863043	2
60590992261	3
60610207101	2
60650425122	1
60650465001	5
60670074262	2
60670089121	2
60730015002	3
60730170403	3
60730201031	2
60770031083	2
60830007002	5
60990001012	1
61070029013	1
60014240021	4
60371235201	3
60371242011	2
60372031002	3
60372121021	4
60374087061	3
60374821022	3
60375004044	2
60375034015	5
60376003042	2
60530127002	1
60590639084	5
60650438201	2
60710097172	2
60730101105	2
60730131041	2
60750229032	5
60790113003	2
60871222017	1
61110010021	1
61130102011	2
60014340001	2
60014507521	4
60190031024	2
60190064043	5
60250104005	2
60270001001	1
60371853102	2
60372190102	4
60372406003	2
60372755001	3
60374081381	2
60374619012	5
60375403003	5
60375540022	2
60375762002	3
60450108021	5
60590320432	2
60591101174	3
60610201043	1
60610206061	2
60710008173	1
60710084034	2
60830011022	1
60855018004	2
60855100016	2
61130107041	4
60014331043	3
60070010004	5
60133331022	3
60372264101	3
60372717014	3
60375025002	1
60375362004	3
60376011001	4
60379200372	2
60411321001	1
60590117082	1
60590422051	1
60670074333	2
60730093062	2
60730093064	1
60750261004	5
60871214023	1
60890121012	1
60990031002	5
61070010044	2
61110012023	2
61110079011	2
61130108002	1
60014050002	4
60014374002	3
60170303021	1
60371043101	1
60371853202	5
60372972011	3
60375313013	2
60375344041	1
60375727001	1
60376210012	2
60390006041	3
60590867011	2
60670006001	5
60670045011	1
60670081203	5
60710099051	2
60730031051	2
60730039024	1
60730145001	1
60770031142	1
60830010004	5
61110029012	3
60014353002	2
60014358003	4
60133601012	3
60190044061	1
60290013001	4
60374083012	1
60375024011	3
60375769012	2
60376500012	2
60377008013	5
60530146011	1
60590117161	1
60590992394	1
60650406043	2
60710001174	4
60710023014	1
60730004002	5
60730089012	2
60750326013	5
60816034002	2
60855014021	1
60855107003	4
61070045001	1
61130114002	5
60014043003	2
60133031031	1
60290031152	2
60372044201	3
60372695001	3
60372971101	3
60373005011	2
60374806005	3
60379011021	2
60411082002	2
60552014022	5
60590012012	2
60590218222	3
60650409031	2
60710003033	1
60710025011	2
60710025021	1
60710097131	2
60730130001	1
60759802001	4
60855028003	2
60855044231	4
60855120214	3
60952513001	1
60952514001	4
60133072041	1
60133400013	1
60290007005	1
60374306002	1
60374307013	4
60374639001	1
60375440023	2
60375711013	1
60376030012	3
60376506042	3
60590320311	2
60590320612	5
60590758123	2
60730199042	1
60730201033	2
60971521003	2
61030002003	1
61070008001	1
60014037022	5
60014358001	3
60371066042	2
60371132372	2
60374049031	2
60374081401	1
60374315021	2
60374336012	4
60374605024	1
60375512023	4
60378003301	2
60379201141	2
60470007022	1
60470009024	2
60590320301	3
60590626141	5
60650420122	2
60650426172	2
60670040064	2
60670096162	1
60710053002	5
60730068011	2
60730100031	3
60730208062	1
60750169002	2
60790103002	1
60816062002	4
60855061021	3
60971507013	2
60014211001	5
60014377013	2
60133270004	1
60371060202	2
60371255022	1
60374034051	4
60374809012	3
60375342031	3
60470022021	3
60590423111	1
60590524204	4
60590525172	3
60650420052	2
60710104091	2
60730212051	1
60750202003	3
60750301021	4
60770042042	1
60770047044	1
60790119022	1
60816072001	5
60855029101	3
60971505002	5
61090032001	1
60290009091	1
60290058012	2
60372134021	3
60374003022	1
60374033122	3
60374045041	2
60375507001	3
60375520012	1
60411200003	5
60590992411	2
60591104021	3
60650317044	2
60650422172	2
60650432222	1
60650490002	3
60730170562	2
60730189033	2
60750262005	4
60871001001	1
60971537044	4
60290014001	5
60290028083	2
60350403033	5
60372352011	1
60375018031	3
60375713001	3
60376012122	3
60379010081	3
60650427153	2
60670024002	5
60670065004	5
60710020331	2
60710100173	1
60710100182	2
60730047001	1
60730083352	3
60730202081	2
60750305003	1
60816139002	3
60830022051	2
60855042013	3
60952506012	2
60971513072	1
60990029015	1
61030008004	1
61110076121	2
61130113003	1
60014279003	1
60371131011	3
60371247002	3
60372016011	2
60372318001	1
60372382001	2
60373106012	3
60375039012	1
60375416041	3
60375510006	1
60375714004	2
60376009023	1
60450114004	1
60590117073	2
60590748021	1
60610219022	2
60610239001	1
60650432352	3
60650449281	1
60670055103	2
60730083633	4
60816041011	4
60816096011	4
60855043221	5
60133040031	2
60190042053	1
60371113014	3
60371352033	2
60371393021	2
60375027001	2
60375326052	2
60375332032	3
60490004001	1
60530118012	1
60590117202	2
60590219052	2
60670040011	3
60710056005	1
60730065001	5
60730101041	2
60750210004	4
60816113001	1
60855120192	5
60971533002	2
60990039061	2
61010505031	5
61070010064	2
61110063011	3
60014094003	1
60014276002	4
60190043011	2
60190055171	1
60310015002	3
60350403023	5
60371151013	4
60371174043	3
60372037101	4
60372690001	3
60374301021	1
60375021001	4
60375308022	2
60376025052	3
60552008041	2
60590218252	1
60590320512	2
60590320573	2
60590423192	5
60590891062	2
60650438023	2
60670052012	5
60730044003	1
60730171041	3
60730202023	1
60730202131	3
60770045021	2
60816075001	4
60855033272	4
60855033372	5
60855052023	4
60871214011	2
60890108062	5
60971512014	1
61070044001	3
60190057044	1
60290031223	2
60350402001	1
60371310201	1
60372211101	1
60372395023	3
60374607005	2
60374827013	4
60375435011	1
60379201182	2
60590115042	5
60590995142	1
60590999032	1
60650410021	1
60659413001	2
60670086002	1
60710044041	1
60710120021	1
60855035071	2
60855044222	3
60855120191	5
60890123021	5
60952523172	2
61110086003	1
60014403351	4
60133200012	1
60170304022	5
60372147003	2
60372699043	2
60372737001	1
60374070022	1
60375015011	2
60375440021	1
60376037041	2
60377006003	1
60590525054	4
60610206053	2
60650425181	2
60670031022	5
60670040012	2
60670041003	3
60710026062	1
60730100032	2
60855040012	1
60952529104	1
60971506121	3
61110049021	2
60014045011	5
60014331022	4
60230010002	5
60371972003	4
60372184003	1
60374606001	3
60375040025	1
60375323021	3
60375704041	1
60375711015	1
60376024023	3
60590758081	2
60650445171	2
60650452261	1
60670070161	2
60670071041	2
60670072061	1
60730200263	2
60730211002	1
60750162002	3
60770053051	5
60816016053	3
60855125031	3
60890127022	1
60971539024	2
60014225001	5
60070004022	2
60133512003	3
60133680012	3
60371154011	2
60371351112	2
60372753113	2
60373202023	4
60374307242	4
60375713003	2
60377007003	3
60411043001	3
60411262003	2
60530110001	1
60552005051	2
60590320392	2
60590421093	1
60590423241	1
60590524261	2
60590525115	3
60590638022	1
60590762061	1
60610218022	1
60710020352	2
60710022062	1
60710121031	1
60730027111	1
60730031071	2
60730054001	1
60730166053	1
60730175011	1
60750604001	3
60855029081	4
60890119001	1
60890123011	5
60971541002	1
61110070001	3
61130109013	1
60014224002	4
60014430023	4
60050002001	1
60070026012	1
60133040032	5
60133671001	2
60190012021	1
60371233013	1
60372722022	4
60373106022	3
60374073011	4
60374326023	2
60375507002	3
60375551042	2
60375704033	2
60376027003	4
60590013015	1
60590218172	2
60590753011	3
60670074301	2
60670096322	4
60690004001	1
60710071094	2
60770051091	2
60816106013	2
60971529043	2
60014010003	4
60014366013	5
60133031033	3
60133462031	3
60290058021	1
60330006005	1
60371203003	3
60371288022	3
60372213031	2
60372976013	3
60374621002	2
60376006012	5
60376200023	4
60377018011	5
60530016002	1
60552010041	2
60590218201	2
60590320423	2
60590742004	2
60650435121	3
60670040111	2
60710071063	1
60710099042	2
60710100042	1
60730083243	3
60730102006	1
60750215002	3
60855014011	3
60855048022	4
60133671003	4
60190022004	2
60310008002	2
60371175302	3
60371394022	1
60371977002	2
60372073022	4
60372397011	2
60372412023	1
60374619013	2
60374809011	3
60376506022	3
60379107153	3
60530106072	1
60530140001	1
60590878013	2
60670090082	1
60670099001	1
60710100201	2
60730024012	3
60816105004	2
60830029306	2
60855028002	3
60855059003	3
60190014131	2
60250116001	3
60371098003	1
60372942003	1
60373016014	5
60374023033	1
60377017012	4
60530124011	3
60590524211	4
60590746015	1
60590755041	2
60730083291	3
60730105011	1
60730133112	3
60750165001	4
60770014004	2
60855120341	3
60971518002	1
60971530012	1
61070020042	1
60014097002	4
60250117001	2
60371232052	4
60371394011	1
60372260012	1
60372407002	3
60372678002	3
60374024031	3
60374027051	1
60375545182	3
60377003002	4
60379102082	2
60591102032	2
60710034033	2
60710035051	1
60730132061	1
60750313012	4
60770051221	3
60816041013	3
60855044183	3
60855120213	3
60871103002	4
60990013005	2
61110047151	1
60014077003	3
60190078022	1
60371041051	2
60372094011	3
60372718012	3
60373019004	4
60374083021	3
60374317005	4
60375009004	2
60375341012	2
60379005051	2
60570004024	2
60590627011	2
60590637022	4
60590994123	2
60670081114	2
60710049004	1
60710055002	2
60730133061	3
60816127002	3
60855029023	3
60855038043	4
60971512013	1
60971528022	4
61110059012	1
60014382032	3
60133040042	1
60170315021	1
60190059041	1
60371974202	5
60372317202	2
60374024062	2
60375031041	1
60375411001	1
60375438022	2
60375511012	2
60375712001	2
60590219132	2
60590320443	2
60590626361	2
60590992021	3
60590994172	1
60591101043	2
60670093203	3
60710020152	2
60710020382	3
60710052002	2
60730154044	3
60730172003	5
60770031111	2
60816061002	4
60855035102	2
60855124022	5
60952535004	4
61110014011	2
61110079013	2
60014018001	5
60170305023	2
60170315023	5
60190027013	1
60371272103	2
60372113201	2
60372374013	3
60372623021	2
60374802021	3
60375336023	5
60375765022	2
60377022023	2
60470011011	2
60730029041	5
60730083244	3
60730116022	1
60730170351	1
60750605023	3
60855107001	4
60971506033	1
61110039002	3
60014068003	3
60014279001	2
60014403341	4
60290031031	2
60371152012	2
60371253103	5
60371431002	3
60371999002	3
60372094032	2
60372114201	4
60372327003	1
60372761002	3
60375548021	3
60375743007	2
60376500041	3
60470006034	3
60530128001	2
60590423112	2
60590626481	5
60590758053	1
60610208052	2
60650432721	4
60650445051	2
60670090042	5
60710074041	2
60730191071	1
60730192073	1
60770024013	1
60952520002	1
60971508004	1
61070043003	5
61110030101	2
61110059064	2
61130115001	1
60014079002	3
60014377011	2
60014422004	4
60290003002	1
60374808041	3
60375433064	3
60379201023	2
60470006011	1
60552007043	1
60590525261	4
60590639051	2
60650433042	1
60670030001	3
60710024014	1
60730120022	3
60730132051	2
60730137023	1
60816020004	3
60830029225	5
61110085003	5
60014369001	2
60230008003	1
60230105011	2
60310010021	5
60371395042	2
60374050022	2
60374622011	2
60374822022	4
60376207022	4
60376707021	4
60379203221	1
60552014013	5
60590525252	2
60590758153	3
60590993056	2
60610214035	1
60710013081	1
60730007002	4
60730083293	3
60730100034	2
60730134151	2
60816106012	2
60855033322	1
60952518043	1
60952526043	3
60070007003	5
60133922001	4
60371244003	3
60371375021	2
60371893001	2
60373012043	2
60375013001	3
60376023013	2
60450105001	5
60590016011	2
60590114033	3
60650424051	2
60730010001	3
60730074006	5
60730100151	5
60855037033	2
60990036034	1
61010505033	1
61110056001	1
60070012003	5
60190020005	2
60290022002	4
60371318002	3
60371831011	2
60372244102	4
60372383202	3
60372737002	2
60372751011	3
60375503007	1
60375715043	3
60376015021	2
60376206025	2
60390010003	1
60590116016	2
60590750033	1
60590758141	1
60590883021	3
60650408212	2
60670080101	1
60710100261	5
60750112001	3
60930005003	1
60971503062	1
61030008003	5
60014086004	2
60190026013	5
60190064032	2
60190071003	1
60230012001	5
60270003001	2
60371219002	3
60372426003	3
60374043021	1
60374607002	1
60375334032	2
60375402033	2
60375545162	3
60375774003	1
60670074031	5
60710009011	1
60730091061	5
60730131022	3
60730213021	1
60790110021	5
60816074001	4
60830025022	1
61110047102	2
60014034004	3
60050002004	1
60190055103	2
60372193002	2
60372716002	2
60372780011	4
60375433223	4
60376203032	4
60552008043	3
60590117223	2
60590320312	2
60590320541	3
60590891043	4
60590994152	1
60590995101	4
60591101143	1
60650494001	1
60830029224	4
60855029082	4
60855073014	3
60855076003	4
60971503043	1
60971534014	1
61010506011	1
60070028005	2
60150002031	5
60190025011	2
60290061001	2
60371031011	2
60371323003	2
60372380002	3
60375326031	3
60376203057	2
60530105062	2
60590626041	5
60710074072	2
60710088001	1
60710099082	1
60730095112	3
60730178084	2
60770054034	2
60830029262	5
60855029011	3
60855035043	2
60855044213	4
60855045051	3
60971510002	1
61070023042	1
61110061004	2
60014022002	3
60014333004	3
60014506043	2
60190011001	1
60372410022	1
60374052022	4
60375551021	3
60411242004	5
60470005053	1
60590996033	2
60590999051	2
60650307002	2
60670027004	1
60710038042	3
60710084023	1
60730076005	1
60730099021	5
60730162013	1
60730203071	5
60750312013	4
60855029062	4
60855050081	4
61070010034	2
61110059061	3
60190055102	1
60310010011	2
60372043004	1
60374002072	2
60376010022	2
60590320203	3
60590524163	3
60590741113	3
60590992202	1
60650435051	1
60659410003	4
60670096063	2
60710100132	1
60730133092	2
60730200193	2
60770032093	1
60855043082	4
60855044212	4
60990038043	1
61110011011	1
60014042003	5
60014064002	1
60014415241	4
60133270005	5
60371221202	2
60371247001	4
60371252001	3
60371349051	3
60371902011	3
60371926201	2
60372371012	2
60372742024	3
60374338011	1
60375550014	2
60590219122	1
60590992391	2
60591100121	2
60670093091	5
60710097162	3
60710109015	2
60730154052	2
60730186034	1
60770038031	5
60790117042	1
60990023011	2
60990035001	2
60990038041	2
60014417003	4
60290002001	3
60290031212	4
60374809031	4
60375302041	2
60375361031	2
60375730021	5
60375771003	2
60376023014	3
60411270003	3
60590882021	1
60650432572	2
60710070002	2
60710079011	1
60730186103	2
60730211001	5
60750252004	1
60770048003	5
60830020053	2
60952521081	1
60971535023	1
61070006004	1
60014355003	3
60014431043	4
60014506012	5
60070035021	5
60190057032	1
60190058051	5
60230002001	5
60310010032	2
60371881003	3
60372657003	1
60374636024	4
60375511011	5
60379108131	2
60590218291	2
60590219121	1
60650314011	1
60650433161	4
60670014002	1
60670079061	1
60690005013	1
60710001132	3
60730079082	5
60730083051	5
60730168043	1
60730170061	3
60730201072	1
60750329021	4
60855055002	4
60952529142	1
60971512032	3
60990006011	2
61010501014	5
61070010033	1
60014370001	4
60070005014	5
60070007004	5
60070027001	1
60170309011	1
60371943002	3
60373201001	3
60374303022	5
60375501005	1
60375526013	1
60590320401	2
60590524172	2
60590758122	2
60590762084	1
60670082073	2
60730074005	1
60730104011	2
60730163022	3
60770003001	3
60830031022	2
60952523161	1
60990039093	5
61110084013	1
60014062012	5
60373108001	1
60374061024	2
60375333001	1
60375519005	2
60376211022	2
60670071023	4
60670081412	2
60710099131	2
60730080065	3
60730097061	2
60730189062	1
60855004002	1
60014422002	4
60070017023	2
60133400012	3
60371286022	2
60371342011	2
60372048202	3
60372187022	3
60373117006	3
60374816052	4
60375350021	4
60375702041	3
60377001021	4
60650449194	1
60670060025	3
60670067023	1
60670081131	2
60670082091	3
60710127001	5
60730095073	2
60730174032	3
60790102012	1
60816077022	2
60855023012	2
60855046021	5
60855110004	4
60855120522	3
60952523051	5
61030001001	1
61070038021	2
60014359004	3
60014403051	3
60133540022	5
60371112042	3
60372404023	2
60372722011	4
60374027031	3
60379001032	2
60379200311	2
60530004001	1
60650434052	2
60659409002	3
60730041002	2
60730083052	4
60730091032	2
60730198041	1
60770038021	1
60816092011	2
60855050061	4
60990009101	1
61110075143	2
60014239011	4
60014429002	4
60014513003	2
60133710006	3
60170308011	2
60190053051	1
60230005001	5
60373023021	4
60374033213	3
60374827012	2
60375711021	1
60375717011	2
60375737004	3
60379200132	3
60470005052	1
60590015031	1
60670004002	1
60670079031	2
60710017021	2
60710097112	2
60730040004	2
60730173031	4
60750253003	3
60750479021	2
60830027031	2
60855078063	4
61110013011	5
60014364012	3
60190030042	1
60290023012	2
60371347202	3
60371863011	1
60372284202	2
60372653032	5
60374037021	4
60375421053	2
60375731002	3
60376002023	3
60377018023	3
60590111022	5
60670070171	5
60710084014	3
60750257012	3
61130105053	3
60014039001	4
60050004023	1
60190082005	5
60270008001	5
60290018021	5
60371134211	1
60371397014	4
60375329004	2
60610205013	1
60650317021	1
60710008041	3
60710071061	1
60730085101	2
60730133012	2
60730185142	2
60750158012	4
60770007003	1
61070012001	5
60070008005	1
60133451052	3
60290009092	5
60290038031	1
60371973002	1
60372182102	2
60373007011	2
60374034085	3
60374066011	3
60374067022	2
60374086302	2
60374828003	3
60375437022	2
60590740062	1
60590751003	1
60590992492	3
60650427201	5
60650427241	2
60670084021	2
60790107031	1
60855006001	4
60871205005	2
61110055031	1
60014076001	1
60014323001	3
60014415012	4
60133230003	3
60133560013	2
60170308071	1
60170314061	1
60230109012	4
60290047023	5
60371200202	1
60371251002	4
60371286021	3
60374027063	2
60374326014	4
60374631023	1
60374642004	4
60375019002	3
60375336011	1
60375715032	1
60378004082	2
60411032001	2
60590218283	2
60590626191	1
60590870012	2
60650409012	3
60650419093	2
60650432741	2
60650467001	5
60670090071	3
60710054002	2
60730078004	2
60730185114	2
60750119011	4
60816128002	3
60830027061	1
60971513085	2
60014013002	3
60133141023	3
60133591021	2
60170305042	2
60290004003	2
60371862031	4
60372409004	2
60372698001	4
60372974003	1
60373107023	3
60374628002	2
60411041011	3
60411170002	1
60590218091	2
60590740044	3
60590887021	3
60610219021	1
60670093251	2
60710008172	3
60710020371	2
60710061004	1
60710086012	1
60710092011	2
60710097171	1
60730168071	1
60816096034	1
60855026043	2
60855035042	5
60855125051	2
60952529031	1
60971532001	1
61070039023	1
60014040001	4
60014328001	1
60133031022	2
60133601022	3
60133750003	3
60170316004	1
60190014072	1
60190038071	1
60371288011	3
60373018011	2
60375512024	5
60376025061	4
60590019021	1
60590320542	2
60590746012	1
60650419101	2
60650432711	1
60650507004	1
60670024004	1
60670096143	3
60690008012	1
60730186082	3
60750170002	3
60855042023	3
60855120221	3
60855130002	4
61070016012	2
61110083032	2
60014427001	3
60014506072	1
60070011004	5
60290022003	1
60290028173	1
60371230101	2
60371238001	2
60371871022	3
60372038003	3
60372400102	3
60376206021	3
60590639021	2
60610203001	1
60670023001	1
60670031012	2
60730034041	2
60750127001	2
60830010002	1
61110043041	2
60014233001	4
60014419212	4
60133131031	3
60230006003	1
60371152021	4
60372014022	1
60373105011	5
60374027061	3
60374308031	4
60376207024	2
60376210021	2
60379203362	2
60530131001	4
60590218025	2
60590626224	4
60590882022	3
60650305013	1
60650426182	2
60670027003	1
60670078011	5
60710008191	1
60710045042	2
60710121011	1
60730119024	2
60750104004	5
60855031182	3
60952532031	1
60990005041	5
61110040004	5
60014327003	5
60371894002	5
60371912012	3
60372392021	2
60374072004	1
60375008002	2
60375545161	3
60379108051	1
60379200281	3
60390001044	2
60450102001	5
60470022013	5
60590639022	1
60650432503	2
60670080103	3
60710028012	1
60710111022	2
60730025013	2
60730093012	4
60830019063	1
60830029073	1
60855123073	2
60952531015	1
60971520001	5
60990036051	1
60372127011	2
60372167002	4
60372690003	5
60375403001	3
60375439052	4
60376023021	2
60470003042	1
60590017062	1
60590626391	1
60590762022	2
60590863033	1
60650317042	1
60650432573	2
60650464042	2
60670091081	2
60710020141	1
60710051003	2
60730165023	4
60730179005	1
60730207052	2
60730209033	3
60750258002	5
60855018001	2
60855032182	2
60855110002	4
60014419241	4
60190045032	2
60190066041	5
60190075004	1
60290009032	1
60290045002	5
60371907002	2
60374051021	4
60374053021	2
60374083031	3
60374632003	3
60375705021	2
60375754021	2
60590113003	2
60590525214	3
60590995144	2
60610212041	5
60670096142	1
60710013053	2
60730170312	3
60730208061	1
60855031084	2
60952521062	2
60971505005	1
61110091002	5
60133500002	5
60371201071	2
60372216012	2
60372361001	2
60372739022	5
60373016012	2
60374615011	3
60374804003	4
60375348021	1
60375766013	2
60376512014	2
60470006014	1
60530112041	5
60590626324	2
60590864062	1
60650432292	2
60730083123	5
60750171011	4
60855013003	5
60855033303	4
60952531055	1
60990008014	5
60133320001	2
60170305021	1
60230111001	1
60250105003	1
60371044011	2
60371352023	2
60374810023	3
60375018032	3
60411192012	3
60590626472	3
60590754011	2
60590878061	2
60590992462	2
60650436011	2
60650442002	2
60710098002	5
60750176012	4
60855039022	2
60971506094	1
60971513084	2
60971514013	3
60133132062	3
60190013043	4
60230012003	5
60290004002	1
60371851001	3
60372172001	5
60372970004	2
60374335032	1
60374819011	4
60376018021	3
60530119001	2
60530142013	2
60650437011	1
60650451101	2
60670061022	3
60670064005	1
60670084022	1
60710110022	1
60730085014	2
60730170322	2
60750201004	4
60770053023	1
60816026003	4
60816057001	3
60816098001	1
60855012003	2
60990039041	1
60014035013	5
60133141031	1
60190030041	1
60190075001	1
60371317021	2
60371351113	2
60374002043	2
60374016031	1
60375515023	2
60375520021	2
60377005022	4
60377008023	2
60590117114	1
60590635006	2
60590756031	2
60610211033	2
60650412022	2
60650429031	5
60650432563	2
60670038004	1
60730204031	2
60790117012	5
60816121002	2
60816135022	2
60855043191	4
60871220014	1
60871221002	2
60990004022	5
60014083003	3
60133902001	2
60290049025	4
60371033001	3
60372398021	2
60374064121	4
60374801013	4
60374803021	3
60376514024	2
60730079072	4
60730178013	2
60730200164	1
60730203062	2
60830023053	2
60855120453	3
60930009003	5
60014280001	5
60133462012	2
60190055223	1
60290063011	1
60372375001	2
60372377101	2
60372651001	3
60375748002	1
60590524162	2
60590633024	2
60650422132	5
60650432471	2
60650452071	2
60650464041	2
60710008143	2
60710097122	2
60730016001	3
60730086001	3
60730101111	2
60750218003	2
60816004023	4
60952518033	1
60952523142	2
60014240013	4
60133601021	3
60190038031	1
60190052043	5
60290005031	1
60371344221	2
60371975002	1
60376212041	3
60411191005	5
60650301041	2
60650424081	1
60670001003	2
60670091032	2
60730091072	5
60730131042	2
60730166091	3
60750309001	3
60830019035	5
60855065012	5
60855079052	4
60890101001	1
60990016042	2
61070006002	1
61130106021	4
60110003004	1
60133430012	1
60190013041	1
60290032025	1
60372063001	4
60374033212	3
60376503003	3
60378004062	1
60590116013	1
60650303001	3
60650419051	2
60650435031	1
60670079041	2
60670090072	3
60710002032	2
60730017001	1
60730147003	1
60730203041	3
60730209032	1
60770055011	1
60816011002	3
60830004001	1
60830013046	5
60830024043	1
60855063021	4
60855068011	4
60855085053	4
60855091052	4
60090003001	2
60330008021	4
60371276041	3
60372771001	2
60374081352	3
60375003001	4
60375349003	3
60376099002	1
60376704073	4
60590423113	1
60590886021	3
60650402042	2
60650425182	3
60730153021	2
60816085012	2
60871007002	1
60990009081	1
60014302001	4
60133480002	2
60190018004	1
60371957101	3
60372141004	1
60372611022	4
60372621001	5
60590320142	3
60590320451	2
60590995121	2
60610210391	3
60650425152	2
60650429041	2
60710038041	3
60710080023	4
60750201003	3
60750303014	3
60770034101	1
60770038033	5
60816037001	3
60871012001	5
61070004012	2
61070023033	1
60014043001	3
60014084003	1
60014416022	5
60190026012	2
60190072012	1
60230005002	5
60372772001	3
60375351013	2
60375521003	4
60375534003	1
60377020024	4
60590219131	3
60590219142	2
60590741021	3
60590756045	2
60650457032	1
60730200152	2
60790119012	1
60830029062	1
60871105021	1
60952531083	1
60971530034	1
61110074022	5
60014001001	4
60014213002	3
60014330003	2
60014443022	4
60070030021	5
60133010002	1
60190085013	1
60290008004	2
60290028071	5
60371254021	3
60372011103	1
60372213021	3
60374061011	2
60470021002	5
60590889022	3
60590994161	3
60650419092	1
60650425211	2
60650427291	3
60650434011	2
60670016003	5
60670096393	2
60710103001	5
60710108022	5
60730120021	2
60730198062	3
60730206023	2
60750168013	4
60816025002	3
60990029022	1
61070003021	5
61110059062	2
60014039003	2
60014376002	2
60014425001	4
60070035022	2
60133340061	3
60133530012	3
60372091021	3
60375357021	1
60376205222	4
60379203381	3
60530138001	2
60590320534	1
60650472011	5
60650487001	2
60670064002	1
60730163011	4
60816137001	3
60855067023	3
60890108031	5
60890108072	5
61130103103	2
60014037011	2
60133451013	3
60133892001	4
60190030011	4
60290002007	1
60371343034	3
60371832211	1
60374815004	2
60375362005	3
60375718001	2
60375730031	2
60411090021	3
60670095021	1
60710020212	2
60730187001	1
60816014003	4
60990039091	2
61130112032	1
60133390023	5
60371836102	3
60371975001	3
60372169005	2
60372171004	5
60372282203	3
60374068002	3
60375303023	2
60590014032	3
60590421061	1
60650420051	2
60650430081	2
60710091093	1
60730017004	1
60730170441	3
60750168021	4
60816068001	3
60816100003	3
60855119152	3
60855126031	2
60855126041	2
60990029013	5
60014403071	3
60070003003	1
60190056021	5
60350403032	1
60372087101	3
60372220022	3
60374088001	2
60374811032	3
60375032012	2
60375361043	2
60375760013	3
60376707012	2
60377028031	4
60390008002	5
60590626432	5
60590753013	3
60591101023	3
60670085061	2
60670094062	5
60730095022	3
60730168044	5
60750106003	5
60750477011	3
60816068002	4
60855026042	2
60952526042	4
61110002002	2
[truncated: 20,972 more rows]
