# Supplementary material for: Insights into population behavior during the COVID-19 pandemic from cell phone mobility data and manifold learning
Source: Nat Comput Sci. 2021 Sep 22;1(9):588–97. doi: 10.1038/s43588-021-00125-9 (PMC10766515; doi:10.1038/s43588-021-00125-9)
Supplement: Supplementary file 4 — Source information and data to reproduce each panel for Fig. 2. [file 43588_2021_125_MOESM4_ESM.zip › labels_ga.csv]

Unnamed: 0	0
130099707011	1
131390004002	2
132719502001	1
132719502002	1
130950109002	2
131150004002	2
131319503003	5
131451203005	2
133130003021	2
130210105001	1
130510110061	4
130670314083	4
130670315063	4
130890225003	4
130950004002	3
132450107112	3
132450108004	5
130159602003	2
130510111034	2
130719701002	1
130890219073	4
131210102123	4
131350502082	5
131350503111	4
131350504192	5
131690303022	2
132171001002	3
130510111094	3
130719707021	5
130759604002	1
130890233121	4
131350505432	4
132950203022	2
130719704002	3
130970805071	3
131210079002	4
131210108006	4
131350501092	4
131370002012	2
131979201001	2
132150022004	3
132532003001	1
133059702002	2
130591503002	1
130970806031	4
131099702004	2
131210070024	1
131210105103	4
131530212024	3
130039603001	1
130459103003	2
130771703043	2
130890234121	5
130890234283	5
131150020001	1
131370004001	1
132150002002	3
130019503002	1
130339504001	1
130530202052	1
132619502003	2
130159607001	2
130470303011	2
130510027003	2
130530202011	1
130630405122	3
130890217063	4
131171306022	4
131210030001	4
131350506092	5
132150101071	5
132779601001	1
133039503003	3
130490101004	2
130890220012	4
131350504102	4
131850107003	1
132050905001	1
132759611001	1
130351503002	1
130630404161	3
130719705001	1
130730303061	5
130890214051	4
131210077032	4
131510704032	3
130890212181	4
131210063001	5
131210115032	4
131270001023	2
131390012012	4
132499601001	1
132679501002	1
132930104002	1
133039507002	2
130890234141	4
131210105142	4
131210108005	2
131570105002	1
130390103014	1
130510111081	3
130630403034	4
131171303053	4
132759609001	1
132971105083	2
133097801003	1
130510101011	2
130890214162	3
130890219102	4
130950103025	4
131150011003	3
131350505271	4
131350507092	4
131759507001	1
131770201001	1
131930002001	1
132879703001	1
130379501002	2
130570909052	3
130730303062	3
131171306121	4
131570103003	2
131770201002	2
131999705005	2
132330104003	2
132971101003	2
130570909044	3
130570910072	5
130890234271	4
132450105063	4
130279604002	1
130890219133	4
131210002001	5
131319506001	2
131510701091	4
131690303023	1
132171002022	2
130159609024	1
130570909025	5
130670303371	4
130670303443	3
130670313121	5
131510704043	2
131911103003	2
132470603053	3
130159606004	2
130890231082	3
131510702031	3
132150104023	4
132231203022	3
132450001003	5
130670303103	4
130970803013	5
131198902003	1
131210091012	5
131339502002	5
131350503222	4
132450103005	2
130311105004	1
130339505003	2
130550104003	1
130670303182	4
130890234221	4
131210055011	4
131210100011	5
131210114101	5
132231203011	4
130159607004	2
130630402042	3
130890232105	4
132190301001	3
130459110003	1
130619603003	1
130950011005	4
131198903002	2
131270003004	2
131350501063	5
130670303322	4
130890214053	4
130890217032	4
131079706002	2
131210106014	4
131230803001	2
131390005002	3
131510704041	3
131759502022	1
132579703014	3
130690108022	2
130890211022	4
130890236012	3
131690302001	1
132231202021	3
130390103011	3
130890218101	4
130890235041	4
131350505113	4
131350507273	4
131390012021	5
132719501005	1
130379502002	1
130470305003	2
130670303281	5
130670307004	3
130970803041	3
131131405021	2
131210050001	4
132619503005	2
130890235012	4
130890235073	4
131171305042	3
131171306131	4
131210094031	4
130890213051	3
130990902001	2
132450106001	5
132579703011	3
130019503001	1
130570902003	3
130670309021	4
130890220072	4
131171301033	2
131210116192	4
131790101012	2
132450012004	4
132719501001	2
130210120004	4
130890217041	4
131210070023	5
131210102041	5
132219602021	2
132330104004	1
132330105005	1
132619506002	2
130210121022	3
130570911022	5
131414803001	3
131790102081	4
131790102082	4
130730305032	3
131018802002	1
131210105162	4
131210112022	5
131430103021	2
130550104001	2
130890234191	4
131210114163	4
131759514002	1
132270503001	2
132971102001	2
130099707021	2
130237901002	1
132419703021	1
132599504001	2
130159604022	2
130510023001	5
131570106001	2
132219602011	1
132231204004	3
130099705001	5
130470302012	3
130510044002	5
131099703002	2
131350504291	4
131999708002	1
131999708006	1
132450001001	2
130159605001	2
130630406061	3
133119502021	3
130550102003	1
130570907013	5
130670305021	4
131198904004	1
132330104001	1
133130009001	1
130670302182	4
130670305051	2
130890217061	4
132679504004	1
130890232061	4
131210002002	4
131350502141	4
131350504323	4
131530211044	3
132890602003	1
130719709002	1
130890212141	5
131299703001	1
131559502004	1
132299604001	1
130890233062	4
131210105074	5
131350507184	4
131350507253	4
132470603041	3
130630406161	4
130670302141	4
130690102002	1
130890205002	4
131198901013	2
131210085002	2
131210101072	5
131230803004	5
131390008001	3
132719501003	1
130719702001	1
131171305051	5
131270010002	2
131339503031	2
132779604004	1
132890602001	3
130059702021	1
130890204002	4
131210091013	5
131270005032	3
130159606003	3
130311101002	2
130670303124	3
130890231122	4
131350502081	4
131930004003	1
132099503002	1
130339502002	2
130510042111	5
130570907011	5
131350503136	5
131479604004	2
131171302021	5
131250101003	1
131899502001	2
132150029011	3
132231205022	4
132930101002	1
130570905012	3
130591508002	3
130630404092	4
130630404121	5
130890212043	2
131299709003	1
131350504191	4
132379601021	3
132779604006	1
130210101001	2
130771708022	2
131570106003	2
131639603005	1
130590004011	5
130630405251	4
130670303104	3
130670304124	2
130670311131	4
131210072002	1
132379603004	2
132450001005	1
130830401011	1
131719703002	1
132150115003	4
130210135022	2
130510111072	3
131759510006	2
131950204003	2
132437901001	1
132759608003	5
130210110005	5
130459104001	1
130510042101	3
130510108081	3
130570905011	3
130591506002	1
130810101003	2
130950008002	3
131131405011	5
131230802003	2
131350504242	4
131639601001	1
131790102041	3
132250401023	3
132450105131	3
130159602005	2
130670303134	4
130670303332	5
131530210002	3
132171005021	3
132890601002	2
130630403032	3
130990901002	1
131350503042	3
132450105111	3
131210095023	5
132150012002	3
133130002003	1
130510108073	3
130591303002	5
130890215032	4
130950114001	5
131319505003	1
132839602001	1
130890217051	4
130890235072	5
131079703003	3
132219602022	3
132930105001	3
130210131024	3
130459105022	4
130670310044	4
130670313122	2
130950005021	3
131210049002	1
131210095012	4
131210111001	4
131390015012	3
133199603004	2
130210129002	2
130890212103	4
130890212182	4
130890231013	4
131210083012	3
131270010001	1
131530202002	4
132779606004	2
133130011004	3
130510106016	3
130510109011	3
130670315051	4
131210073003	4
131570107023	3
132437901002	1
132450102043	5
130099705003	1
130570906011	3
130570910011	2
130890213071	4
130939703004	5
132519705001	2
130459104003	1
130630405141	4
131171306093	4
131210098021	3
131679602003	2
131759510005	1
131879602013	1
130591406001	3
131171306092	4
131210113014	4
131270007002	3
131350505372	3
130210127002	3
130890230001	4
131210039002	3
131210106041	5
132950208001	5
130510106011	2
130630403036	4
130890234122	4
130939702002	2
130970802022	4
131210108002	4
131639602002	1
132450102042	2
130311102003	2
131210074002	4
131210116261	4
131999706003	1
132950202001	2
133130012001	2
133199604001	1
130510105022	5
130890222041	4
131171303071	4
131350505321	4
132450109061	3
132910002011	3
130210132022	2
130630405102	3
130670311102	3
130771707001	2
131430101001	1
132379602024	1
131171306021	4
131210101103	4
131510703102	5
132579704001	1
132619505002	1
130630403023	3
131270008001	3
132190304001	3
132419702022	1
130459105014	1
131150001003	2
132779605002	1
133219505001	2
130570911023	3
131350505482	4
130039602002	5
130199702002	1
130510022004	3
130890214123	5
131350505232	1
132150101042	3
132231202032	3
132619508002	1
130159604012	2
130351501005	2
130659701001	1
131210105104	4
132171001001	3
132759603001	1
130590009002	3
130670301063	5
130690108011	1
130890220082	4
131171301043	3
131171304041	4
133130011001	2
130570904002	3
130670304053	4
130890211024	5
131350505222	4
131719701002	1
131950205003	2
130339504002	3
130510102001	4
130630403061	3
131030303041	2
131210106043	4
131479604001	1
131679603001	1
132171003001	2
132839602003	1
130131803021	2
130459107013	3
130510035013	2
130670302362	5
131018802001	1
131150011001	2
131171306052	4
131210115062	4
131390003022	2
130131801041	3
130470303013	3
130670301041	5
130890213083	3
131350504232	4
132799704003	5
130459101011	3
130670305042	4
130670309043	4
130890218082	4
131210102121	4
131350504312	4
131790101011	3
132551607001	2
130259601003	3
130890211021	3
131210070011	4
131230802002	3
130570902002	4
130590006002	1
130670302273	3
131210044001	3
131210078022	4
131570101022	3
131839701001	3
130210132013	3
130510110062	3
131171305041	3
131171306071	4
131210094021	4
131370006025	2
131430104001	1
131790102061	2
131850104011	2
132110105001	1
130570910053	3
130670303442	5
130970805051	3
131370002021	2
133170101012	1
130210131023	2
133159604001	1
130059701001	1
131210032001	5
130630402041	4
130771704032	5
130890214112	3
131210061002	5
131350505453	4
132450105082	3
133059706003	1
130299203051	3
130670303302	5
130670311121	4
130719706002	1
130890222042	4
131319505001	1
131570102002	1
132450105132	3
133059706001	1
130311102005	5
130690106001	1
130719705002	1
131171304033	3
131299705002	1
132679502011	1
131350504302	3
131350507124	3
131210099003	3
131739502001	1
132150102011	3
130059702022	1
130470306002	2
130510035012	4
130670302321	4
130670311182	5
131210078082	4
131270002003	3
131350503181	4
130510042104	5
130630405153	4
130890219103	4
131690303011	1
132150029021	3
132950201002	2
131150006002	2
131210016001	4
131210116163	4
132470604053	4
132551606002	2
130311105002	5
131210002004	5
131350502162	4
132859608002	3
130630405243	4
130670315052	4
130890222044	3
131210070022	2
131350502122	4
130210120002	3
130771706031	1
131171305031	3
133059704003	1
131110501001	2
131171302042	5
131210087003	4
132330106002	1
132450105121	5
130490102001	2
131899504003	1
132470603074	4
132551610003	1
130670302151	5
130510111043	2
130670303222	4
131210114222	5
131210116193	4
131339503035	2
131350505201	4
132450001002	2
132579701003	3
132619504001	2
130919603003	2
131210118002	5
131230805001	2
131270003003	3
131350503131	3
131530211071	2
131950201001	1
132519702001	1
130459109001	3
130810102014	3
131171303011	5
131210077033	4
131210077052	4
131350507301	4
133059703001	2
131530201052	3
131759507002	1
132450109041	5
132799701001	1
133130006001	1
130510042113	3
130630406141	4
130730301025	3
130890229003	4
132450010004	1
130159608011	2
130570904001	2
131210015003	4
132839601001	2
132879703003	1
133159601001	3
130879704004	1
131030303042	5
131210094022	4
131530213004	3
132450016011	5
130210111002	1
130670304121	5
130890226003	4
131150017021	2
131270004013	1
131570101032	3
132150027001	3
132450015002	5
130059701002	1
130210125002	3
130670302231	4
130890212042	3
130890212082	4
130890232063	4
131270007007	2
131499701003	1
131510703071	4
131759504002	1
131559502006	1
131819702002	2
132999507002	3
130510033021	5
130950011002	4
131210012022	4
131210103012	4
131350507153	4
131350507203	4
132999508002	1
130059702011	1
130890223021	4
131171305102	4
131350505341	4
131510703111	4
132890601004	2
133059701004	1
130670311012	4
131210081024	4
131230805003	3
132379602026	2
130510110041	3
130670311161	4
131198904003	2
131210052002	4
131210082023	2
131370002022	3
131759508004	5
131790101022	2
132250401024	1
130510026001	3
130670313093	3
130690101003	1
131150003002	1
131850114031	1
130510109013	4
130630404162	3
130670312112	4
130890218091	4
130970801021	3
130079602001	2
130199706003	2
130719709003	1
130970804041	5
131171306083	4
132150101062	3
132150103021	3
132699503004	1
130159610004	1
130510107001	3
130510108091	4
130890212183	4
130890232043	4
131210095024	4
131299701001	1
131350504241	3
131510703103	4
132171001004	2
130459101042	2
130670302312	4
131099702001	2
131510703051	4
132971102002	1
133119502032	3
130510021003	4
130630405242	5
130950112002	2
131210096023	5
132759605002	2
133130014001	2
130630404111	4
130630405202	4
131150016001	2
131210093003	4
131210101171	4
132379602027	2
130510027001	1
130670305022	3
130730302033	3
130771702002	1
130771704021	2
131559502005	1
132999506003	2
130179605004	1
130970805082	4
131850113013	1
132190303002	3
132231204003	5
131210014002	5
132270502001	1
130119701001	1
130670313072	4
130879701002	1
131299709002	3
132150106022	2
130131802042	3
130210136032	1
130659702001	1
130670302331	5
131050004005	1
131299702002	1
131350501071	5
132419702012	2
130199701001	1
130470301004	2
130890233152	4
131350504152	5
131350504365	4
131350505412	4
131530211082	3
131719703001	2
131850114033	1
132551605002	3
132859602011	2
133130013001	5
130730304022	5
131210116203	4
131530206001	2
132171008001	2
132450102041	3
132679503002	1
130210121011	2
130510021001	3
131210018001	4
130771702003	3
130771703051	2
130890212023	4
131210102054	4
131350506104	5
131510703041	3
132050904004	2
130890231011	5
131030301003	2
131110505003	3
131210082021	4
131210116202	4
132070503021	1
132150108021	5
132950205012	2
130210118002	2
130459107012	3
130890232102	5
130970801022	3
131210078071	4
131510704022	2
132359502002	2
130099703002	2
130670303191	4
131210089042	4
133130014002	3
130630406113	4
130771705033	2
130890234213	4
131390008002	4
132551611002	2
131350505403	5
131350506061	5
131790104001	3
132551611001	1
132731202001	1
130131804023	3
130590021001	1
130719709004	1
130790702021	3
131131404073	4
131590105001	1
132470603061	5
130670311111	5
130890203002	5
130950009002	3
131510701092	2
132619502001	3
132859610002	2
132999509001	1
131390010022	5
132551602003	4
130890215023	4
131210001003	4
131270004043	2
131479605002	2
132910002053	5
130510036021	5
130890213032	5
131210110001	5
131350506101	5
131770204021	3
131850106012	3
132470603043	3
132470604043	3
132579702001	2
130890220083	4
131210029001	5
131350505411	4
131479601004	2
132759607002	3
130670303121	5
130810104004	3
131210095021	5
131350504341	4
131350506072	5
132150010001	1
132150108022	3
132759611002	1
130730303091	3
130990902002	2
131210113016	5
130259603002	2
130339504003	2
130510108062	1
130730302032	3
130830401012	1
131210090002	5
132450006003	3
132971108004	1
130210104001	4
130670303221	4
131390016071	3
130550105001	1
130591507001	4
130630405181	2
131171306031	4
131210114123	4
131350505352	4
132150024001	5
130570907021	3
130890219082	4
131850113022	1
132799701004	1
130210124002	5
130339505002	5
130730303042	3
130950002004	2
131430103023	2
130019503004	1
130470304011	2
130550102005	1
130619603002	1
130890220052	4
130670302143	4
130159609023	2
130670301042	3
130670305044	4
131210101223	4
131350504103	3
132999506004	2
130510042114	4
130590012001	5
130950007001	3
131150007001	2
131390010032	5
131110504005	3
131210102101	4
131639601002	1
132879702003	5
132950205023	2
133119502011	1
130590006001	3
130131805011	3
130299201023	2
130510034005	1
130510108064	3
131270001022	1
131850105001	3
132231203012	3
133119501002	3
130990904001	2
131210041001	4
131171306033	4
131210015001	4
132150008002	1
132150022003	3
132450105101	3
133039507001	1
133059703003	5
133130003022	1
130311106021	2
131210015004	3
130019501002	1
130510107002	2
130510108033	3
130890214131	4
130970805112	4
131150020003	1
131210114192	5
131210116181	4
132470604041	4
130670308002	5
130890216042	4
130890220051	4
131950205001	2
132171002021	2
132450015001	5
130510012001	4
130670312091	4
131030303052	3
131210099002	5
131350503211	5
131350506093	5
131530209002	3
132050905002	2
132130103001	3
132519704004	3
132579701004	1
130630405261	4
133130012003	2
130210127003	5
130570910033	3
130591509002	4
130670303135	4
130950002001	2
130950107001	5
131390003023	3
131430102004	2
131530214003	5
132250402001	2
130670303421	4
130670309054	3
130670313061	4
130730301022	2
130730301062	3
130950010002	5
131079704001	1
132437902001	2
132450110002	4
132759607005	3
132859605013	3
131430104002	1
131719701001	1
131879602021	2
132150105012	3
132150115004	2
132190301004	3
130210135021	1
130311101003	2
130510040023	2
130510045004	3
130670304132	3
131770202001	1
130159609011	2
130210111001	2
130591304002	4
130591403001	3
130670302232	5
131210114212	3
131390010033	3
132999505003	2
130311109002	2
130591405001	2
131210116112	4
131999708003	3
132450105091	3
132470604033	4
132910001023	4
130311104043	1
130510042122	4
130670306011	5
131050004004	2
131210028002	4
131210090001	5
131210092003	5
131210104001	3
131299709001	1
131350504272	4
132150106021	5
133059705002	4
130470304013	2
131210086011	5
131210105151	4
131350507182	4
130670303102	5
131210101181	5
131270001021	3
130670314055	4
131198904001	1
131339503022	3
131430104003	2
131510704031	2
131850102021	2
132231206011	5
132999506001	2
130351501002	2
130591508004	5
130890238022	5
131570101031	2
132450010001	3
132971105061	3
130550106001	2
130591508003	5
130670309041	4
130690108021	1
132759607004	2
130730306032	3
131171304034	5
131210112026	5
131530206002	1
132070503013	1
130890234231	3
131210057001	4
133219506002	1
131350503182	4
131790101032	5
131790105011	2
132890601003	3
131171304082	2
131210114271	4
131770203001	1
131899505001	1
130210136031	3
130459106003	2
130510110053	3
130670314041	3
132879703004	1
133119502031	3
130570910013	5
130919603001	1
131210072001	3
130311104012	1
130390106021	3
130790702022	2
131210116212	4
131430102002	1
133130010002	2
130570911024	3
130670313101	3
130890235051	4
131530201053	2
132950203023	1
132231202042	5
132470604061	5
132759601001	2
130550106002	2
130670302342	4
130670303113	5
130690104003	1
130730301051	3
130890219072	4
130950014032	3
131210091023	4
131350503173	4
131350507183	4
131390011012	4
131850102012	2
131850114032	2
132150105013	4
132250403021	3
133039505003	2
130459107032	3
131171305081	5
132450109063	3
130210125003	5
130510036022	4
130670301011	3
130670315031	4
130890213082	4
131210055021	5
131210098011	5
131210120002	3
131759504004	3
132679503004	1
130131801062	3
131451204022	3
133097802001	1
130059702013	5
130210104003	5
131210071002	3
131210114121	4
132859607002	1
130210127001	5
130510006012	5
130730303025	3
130890232041	4
130890234161	4
130950103023	3
131210005003	5
130210104004	5
130771703041	5
130771706032	3
130970803011	4
131350506102	5
131390016062	3
132250404001	5
132330101003	2
133019704001	3
130570908041	5
130670311163	4
133130005022	3
130510115001	4
130890219081	4
131110502005	3
131370003002	3
131479601003	1
132219601001	3
132971106021	2
130591505002	3
131150020002	1
131210116101	4
131530211041	3
132470604062	4
133059705003	1
133130013003	4
130670303132	2
130890233111	4
131171302011	3
131210101193	5
131350502161	4
132231206042	3
132619506003	1
130510112001	2
130670303202	4
130730303092	2
131210077043	4
132150106073	4
132171002011	1
132470603092	4
132859603001	5
130470307004	1
131030301001	2
131319504004	3
131339505002	1
130510035024	3
130510101022	5
130670313131	4
131210004002	2
131270004012	1
131430103026	2
132619504002	1
132819603002	2
130311103003	2
130670311141	4
130890232083	4
131390007021	2
131050001003	1
131079706003	1
131131403071	5
131210076041	4
131350507261	4
132450105081	3
132799705002	1
130510116002	2
130630405132	5
130810102013	2
131171304061	4
131210075001	1
131390006002	3
131510701113	4
132399603002	1
132950209011	5
130131801082	2
130159610001	1
131319505004	3
131390011021	5
131430103025	2
132299602001	1
132839602002	1
130131804011	1
130859702014	3
131131404041	4
131350505401	4
132359502001	1
132450107092	4
130890219112	5
131030302041	1
131210105132	3
131210113031	5
132310103002	1
132450105092	4
131210103011	4
131210114272	4
132150009001	3
132950201005	3
130131805022	3
130199704003	2
131350505254	4
131370002011	2
131570107012	1
132779608002	2
130279604001	3
130890222043	5
131131403072	3
131210080003	3
131230804002	3
131350507262	4
131350507292	4
131390014032	2
131570101021	1
131850101012	2
130591304001	4
130890234101	4
131210061004	5
132499602001	1
131171306062	4
132859607003	2
130719708001	3
130759604003	1
130771707002	3
130890237002	4
131210012012	4
131210101191	4
131319504003	3
131850115003	1
132519702002	1
132971108002	2
130210117011	3
130950005012	2
131350501062	4
132450105073	3
132779608001	1
130670301014	3
130890219094	5
130919603002	1
131350504193	4
131530207003	3
132779602001	1
130890224022	5
131350505311	4
131850114011	2
131319501002	2
130570904003	5
130950002003	3
131150017012	2
130630404141	5
131210070021	3
131350505221	4
133079602001	1
133130015003	1
130210131012	3
130670302313	5
130890220093	4
131210103042	4
131350504153	4
131350504211	3
131390007011	3
131570106005	3
130670305041	4
131210080002	4
131850102026	5
131210105102	5
131270006002	2
131850101021	2
131879601012	2
132150106051	3
132470602021	4
130670302381	5
130771704041	3
130890234142	4
130459106001	2
130670301062	3
130890216022	4
130890219071	4
131350505262	4
131690301011	2
131850116002	1
132450103002	3
130210119002	2
130670301071	4
130670302311	3
132231206051	3
130510040012	1
130890236022	4
131850104012	2
130919601001	1
131451203001	2
132150107023	4
132450105122	3
130339504004	2
130630405191	4
130890212021	4
131719702001	2
133130012002	2
130890213062	3
131350503143	4
131390012011	2
131590105004	2
132450101042	2
130131801051	3
130570901003	3
130890236013	4
131210074001	3
131850104022	2
130390102003	3
130591404001	5
130950109001	3
131210116102	4
130099702005	1
130210122002	3
130351503004	1
130670305053	3
130210111003	3
130591307002	4
131210116121	4
131270007003	3
131899501001	1
132070501012	3
132450105123	5
130311104013	1
130590302003	3
130890212094	4
131210040002	4
131210113053	5
131210091011	4
131499702001	1
133130014004	3
130890231121	4
132070503022	2
132150022002	3
132532003002	1
130670302292	5
130690106003	1
130719707013	2
131131403042	5
131210106012	2
131299706002	2
132759605001	2
132999503003	1
130530201001	1
131350503201	4
131390002032	1
132150108011	3
132799705003	1
131219800001	1
131350504162	4
131350504361	3
132470602013	3
132759602001	1
131171305032	5
131198901011	2
132330105001	1
132551606001	2
130670312053	4
130890223011	4
130890232082	4
130890234112	4
132579704004	1
132779604003	2
133130009002	5
130510039004	4
130630404131	4
130890234242	3
131150021002	2
131230804001	2
131850114022	1
132551609003	2
132779603004	1
131210105112	4
132150101061	3
132470604052	4
132930105003	2
130210131011	3
130510036023	3
130670303432	4
130810105002	1
130990905001	1
132270502003	1
130159608012	3
131210001001	4
131270009002	2
131510704021	2
132359501002	1
132532001003	1
130210134111	2
131210078061	4
132150011001	2
132150103011	2
130719709001	1
130810105001	1
130510111041	3
130619603001	3
130670303143	4
130919602003	2
130970805052	3
131050002003	1
131770201003	2
130159610002	2
130591504002	5
130890214122	4
130890233034	3
131210114161	4
131210116231	4
131350505481	5
131530208002	3
132231206032	3
130771703042	3
131131402081	4
132779606002	3
130490101003	3
131171304051	4
131210083011	4
131350507242	4
130730305061	5
130879703003	1
131210096031	4
132419703013	1
132859602021	2
133130012006	1
130459105011	2
131150009001	3
131210077041	4
131210092002	4
131350507252	4
131911101003	2
132950206012	1
133097802003	1
130591307003	5
131499702002	2
132270506004	2
133130004006	3
130771701001	1
130890231071	4
131171306111	4
131299706003	2
131350503135	4
131390009002	2
131850101011	2
132470601012	3
130390104011	3
130670315092	3
131210076022	4
131350502092	4
131350507272	4
132231206021	3
132910002031	3
130459105013	2
130510108031	3
130670302142	5
131350503212	4
131390015011	3
131430102001	1
132450106002	3
130510001001	1
130730301061	5
131131402041	4
131350504301	4
132419702021	2
130470303012	2
130890233162	4
131350507241	4
130670303201	4
130670305043	4
131210114183	4
131570101012	2
131770203002	3
132731203001	2
130890224031	5
131210031002	4
131210084003	4
131350503102	4
131350505213	4
131370003001	1
132859605012	3
131171305071	4
131210100021	5
132779603002	1
132971107003	2
130570909011	4
130670303272	4
131210095013	3
131350502102	5
131390016061	2
132950203024	1
133170101021	1
130510110043	1
130670303391	3
130719706003	1
130890235071	3
131210089023	3
131339503034	2
131390016072	2
131839702002	3
132171006001	3
132859609013	3
130550101001	1
130759602001	1
131270006003	2
132551604001	5
130210135043	1
130890226001	4
131210002003	4
131210101132	4
131210114053	4
131350503153	4
132150106023	4
132999507001	5
130390106012	3
130670301012	4
130730303022	3
130771704052	3
131690301042	2
131850114034	1
132171009012	3
132799702005	3
130210121023	2
130590302002	2
131899502003	3
133130010003	4
130970805093	5
131210078052	3
131390014023	3
131451202001	1
131999708001	2
132859609011	1
130630406132	5
130670310024	4
130919604003	2
131210115044	4
131350503103	5
132450109042	2
132532002002	1
132999508004	2
130379501001	2
130510036011	4
130690103001	1
130890213081	4
130890214173	4
130890232133	4
131559502002	2
132450003002	5
130459103002	2
132171007001	5
130890234183	4
131210013002	5
131299702004	1
132450105061	3
130279602001	1
130890233163	4
131171303023	4
131210115063	4
132999504002	1
132999505002	1
133130015004	1
130210105002	1
130670302192	5
130890204001	4
130299201012	2
131150014003	2
132150107022	4
132950209021	1
133130003023	2
130470307005	1
130659701003	1
130771706012	2
130890238011	5
131198902002	1
131210097002	5
131350505301	4
132110104001	1
132679501004	1
132070503011	2
132231202041	3
132330104005	2
130210132011	5
130311102002	1
130670311151	4
130730301023	3
131210101071	5
131530211033	3
132859606003	2
130459110002	3
130630405163	5
131350504261	3
131350505461	4
133130002002	1
130630403062	4
130670313092	3
131210026001	3
132250401021	2
130390104031	3
131150005003	5
132971105071	2
130670302283	4
130670303183	4
131210036001	5
131210118003	4
131390005003	2
132419703011	3
132799703001	1
130530201002	1
131030304021	2
131510701081	3
131850108002	5
130019502002	1
130510105012	3
130670302153	3
131850111002	1
132099503001	1
130339502001	1
130510105011	2
131679601001	3
132150004002	2
132190302002	3
130939701002	1
131210076021	4
132050903003	3
132779604001	5
132950207001	2
130591305003	4
130890212151	4
131210102052	5
131210116201	4
131230803002	3
130950107002	4
131030302022	2
131150017011	1
131210116213	4
131270008004	4
131510701102	4
130210110004	3
131270003002	3
131350504273	4
131790102042	3
131171306102	4
131679602001	1
131950201003	2
132450109032	5
130670311064	4
131350502203	3
131414803002	1
131950204002	2
130210135031	2
130890231083	4
131210091021	5
131350507233	4
131899501002	1
131911103001	1
132130105002	2
132310104001	2
130510110033	3
131079705001	1
131499703001	2
132099502001	1
130199704002	2
130550104002	2
131850113012	1
133219504002	1
130099702002	1
130159601021	2
130210102002	2
130630404154	4
130630406142	5
130719708002	2
130890216031	4
130950014031	3
131210066012	3
131210116241	4
131350503093	4
131350504283	4
131350507243	4
131350507284	4
132950207003	1
130970806043	3
131350507231	4
131759514001	1
132231206022	3
132779606001	3
130570906012	3
130670303341	5
130670312082	4
130890234164	4
131050005002	2
131210023003	5
131999707002	1
130470302021	2
130890217062	4
132379601013	2
132759606003	5
130210118003	1
130259601002	2
130570909012	5
130890207002	4
131350507211	5
132470603093	3
130131803032	2
130210134112	2
130311105003	1
130510101023	2
130570910051	3
130630405263	3
130630406122	5
130890233161	4
130950011003	3
131210088001	4
131210116152	4
130730302034	4
131390003021	3
130210122001	3
131210025001	4
132551602002	2
130890233103	5
131131403051	5
132130104003	2
130179605001	1
130459111003	1
130510114002	5
130970802011	4
130591306003	5
131079706004	2
131350505391	4
131350506063	4
131350506091	3
130459107023	3
130890216021	4
131350502111	5
131390008003	1
132150108023	1
132971104003	2
130311108002	1
130570908023	3
130670303411	4
130890228003	4
131350504311	3
131530211051	2
132150102051	3
130210126002	5
130859701002	2
131110504004	2
131390007012	3
132470602011	3
132859601001	1
130210133021	3
130299201021	2
130550102006	3
130630402022	4
130670302282	1
130890238033	5
131350502123	4
131659601002	2
132110101001	1
132971103001	1
130771704023	3
131210104003	4
131530212011	3
130099707012	3
130390103013	5
130470305002	2
130670314062	4
131210100012	4
133039507003	2
130210128003	5
130279603002	1
130510036024	3
130510110051	3
130570910052	3
130890212113	4
131210114173	4
132910002054	2
130131802053	3
130670303392	4
130950104011	3
131210078024	4
131479604003	1
131530201051	4
130879704003	2
131030304012	2
131270006001	1
131390012022	3
131879602022	1
133199603001	2
130439501003	1
131850104023	3
130131802051	2
130510042072	4
130790702013	2
131210081023	4
131210113035	5
131451204011	2
131570107021	2
130210135044	1
130311102001	3
130459107022	3
130670311142	4
130890232062	4
130890233141	4
131198902004	1
131210049001	4
131979201002	3
132231205025	2
132950207006	2
130210136052	3
130510105014	5
130990902003	3
131319503004	3
131530211081	2
131930001001	1
132551601002	2
130179605005	1
130630405231	4
130890213063	4
131210019001	5
130670303431	4
130879706001	5
131131402062	5
131850115002	1
133219504001	1
130459109002	1
130510111042	3
130890214132	4
130890214161	4
132231201012	3
132450109052	2
130570909024	4
130670302181	5
130670303131	4
131079703002	1
131171306051	4
131210114144	4
131510703113	4
133130005021	3
133130007001	1
130730303093	3
131198902001	1
131339504001	1
132779601002	1
132859606004	3
130759601002	1
130771706013	3
130890235043	3
131099701001	1
132270506001	2
132839602004	1
130099702001	1
130550102001	2
130771705032	3
130890219123	4
130890234163	4
130919603005	2
131210115043	4
131899503003	1
132019501001	2
132150104013	3
132270505002	5
132759608005	2
132759611003	1
130730303041	3
131350502101	5
131570102001	1
132050905005	2
132619503001	5
130890208012	4
131350501081	4
131930003001	2
132551601003	2
133039503001	2
130690105003	1
130890215031	4
131171301051	3
131171306042	4
132470603044	5
132930102011	2
130159607003	3
131131402042	4
131390002013	2
130237903004	1
130311107003	1
130591403002	3
131510701073	4
131850116001	1
132999509003	1
130890234184	5
130970805061	3
131390006003	2
131759504001	2
131510705012	3
131770204022	1
132551612003	2
131150021001	3
131171305103	4
131390009003	3
131499703002	1
132150018001	3
132551612002	5
132619506001	1
130159606002	1
130890208024	4
131210084001	4
131210094043	3
132299603002	1
130210136062	2
131171306091	4
131210108001	4
131230805002	3
131350505203	4
131350505402	3
131350506082	5
131530209003	3
132299601002	1
132971106011	2
[truncated: 3,511 more rows]
