# Supplementary material for: Insights into population behavior during the COVID-19 pandemic from cell phone mobility data and manifold learning
Source: Nat Comput Sci. 2021 Sep 22;1(9):588–97. doi: 10.1038/s43588-021-00125-9 (PMC10766515; doi:10.1038/s43588-021-00125-9)
Supplement: Supplementary file 4 — Source information and data to reproduce each panel for Fig. 2. [file 43588_2021_125_MOESM4_ESM.zip › labels_tx.csv]

Unnamed: 0	0
480139606002	1
480270201003	1
480291620042	2
480590301023	1
480639501022	2
480679505003	1
481410013022	1
481410103113	3
481410104013	3
482013107002	5
482013144001	4
482013219003	3
482030203021	1
482150204033	1
482917007002	1
482979504002	2
483610223002	1
484090103012	2
484391002023	2
484790002004	3
484850135013	2
480190001022	2
480239503003	1
480291211173	3
480291219101	4
480610124013	2
480679504004	3
480850313156	4
481130065021	4
481130108051	4
481130122042	4
481130150005	3
481199502001	1
481210202051	2
481210204032	1
481339502006	1
481390602072	3
481677242003	3
482012408012	3
482014215001	5
482030206061	1
482150218043	3
482450117002	5
482511305001	1
483810218016	1
484159502001	2
484391132131	2
484510007001	1
484530020032	4
484817401004	1
480190001021	3
480291105001	4
480291619011	3
480291806045	3
480610138021	4
480970007002	2
481130067004	3
481210216273	3
481210216351	4
481350017001	1
481872107123	4
482090108092	4
482319607004	3
482511304071	3
482770010003	3
482939701002	1
483030104043	2
483290101095	1
483396920011	3
483750145005	1
484230019011	2
484391009001	1
484391115292	4
484930005002	1
480270216011	2
480291211083	3
480291906041	3
480850305113	4
480913101004	1
481130091042	2
481410001082	3
482015543022	3
482339505002	2
482659605002	2
483396926021	2
483499702004	2
484199506003	1
484230019083	1
484391219053	2
484510008021	3
484530017543	4
480079503003	2
480291211181	4
480396633001	1
480410016043	1
480610114001	2
480610132052	4
481390613001	2
482014321002	4
482015333004	2
482150221041	2
482279506002	2
484391008003	3
484391055034	3
484391107012	1
484391115314	5
484790017192	3
484790018131	5
484971501021	1
485039502001	1
480270230001	3
480850317093	5
481677219003	2
482015314001	5
482150201011	3
482150241061	3
482419508001	1
482511304102	2
483090029002	5
483539505003	1
483550016023	3
483550027051	2
483810210003	5
484090102012	2
480291714022	2
480291918062	4
480679504001	2
480990107013	3
481130004062	2
481130015021	3
481130143023	4
481130160012	1
482014336004	4
482014508022	3
482015113023	3
482150219031	3
483319505002	1
483396901002	3
483610208002	2
484410128022	2
484717902002	1
480050008004	2
480291217011	4
480850305261	4
480850314051	4
480850314105	4
480913104031	3
481130140022	1
481899504003	1
482012227001	5
482012519023	3
482014122001	2
482015516002	3
482015531003	3
482015534024	4
482090108082	3
482319612003	2
483396941013	1
483479509002	2
483550063001	1
483970404021	2
484530021061	4
484639504001	2
484790007001	5
480270204011	1
480291719023	3
480291804003	5
480291818263	4
480850305062	4
480913103003	2
481130180021	4
481410102171	4
482013227004	2
482014209003	4
482015104002	4
482150202012	3
482450004003	2
484230002012	1
480291619021	2
480850314053	4
481130166262	3
481479504024	2
481479507022	1
481830105002	1
482012510002	2
482150241083	3
482150242032	3
482450004004	2
483550016011	2
484391067001	3
484391101014	2
484530022101	3
484530023074	5
484910202042	3
484910203272	2
480291411023	4
480291710002	3
480291813023	4
480717104012	1
480850316281	4
480913105021	2
481130043002	2
481130141141	4
481130147014	1
481130168032	3
481210203081	3
481210217482	5
481677205033	3
481872107112	4
482150208031	3
482150230004	3
482211601004	2
483090037012	1
483732104003	5
484230013002	2
484391104022	3
484391134072	3
484499506002	2
480050003012	1
480850316272	4
481130039021	1
481130141152	4
481130173064	5
481410003024	4
481677205021	2
482012511002	2
482013436001	5
482511302132	1
482839503002	1
483030105044	1
483499707002	1
483671404091	1
484391004001	3
484391139283	4
484530016023	4
480850308023	3
480850315052	4
481130088023	5
481810018013	1
482015332003	4
482015506032	5
482150220012	5
483550018015	2
484391115402	3
484391139061	5
484499505001	5
484999508003	2
480291106002	3
480291810011	3
480610133072	3
480850303042	5
480850315064	4
481130078153	4
481130079032	3
481130139021	3
481210207003	3
481410037021	3
482014548003	4
482015413004	3
483030002021	5
483396904024	2
483479505012	2
483959601001	1
484391133021	3
484510011025	2
484530012001	5
484530017283	5
484530019151	3
484910207071	4
480050010013	1
480396606021	3
480410020061	2
481130078212	3
481130143062	4
481130160021	3
481130166241	3
481390603003	2
481390613002	5
481410013025	3
481576702003	3
482013424001	1
482015539001	4
483250004021	1
484530013031	3
480291219091	3
480291705003	3
480291912023	4
480410017021	1
481130056002	1
481576730031	4
482319609002	3
482917004004	1
483290101134	1
483550035001	2
483550036013	5
483610209004	2
484391104013	2
480259502021	1
480739506001	1
480770303022	1
480850316291	3
480970002003	1
481576710013	5
481677207001	2
481677212015	4
481830011001	5
481872102002	3
482012412001	3
482015325022	3
482015336001	1
482015424003	3
482450111023	1
482570513006	3
482819503013	3
483396946002	2
484391136282	3
484530017801	4
480019510002	1
480050012003	1
480610116003	3
480850314101	4
481130043001	5
481130117022	3
481130136171	4
481677262002	3
482013202003	5
482015409022	4
482030202001	1
482450003062	1
482939702002	1
483550009002	2
484090105001	2
484391009002	1
484391228013	1
484510017081	1
484850121001	1
484910201081	2
480291215051	4
480291910051	2
480610126123	3
481130060021	5
481130087031	3
481390610004	2
481410034031	2
481410103161	4
481410103192	1
482012323021	3
482150241103	3
484910208093	3
484971506022	2
480291914121	4
480410020072	2
480839507001	1
480850313082	3
480879503002	1
481130073023	3
481130153041	5
481130181292	4
481410004041	5
482012506004	3
482013339011	4
482015411002	4
482450026003	1
483217306001	1
483396923003	2
483550058023	1
483630005002	3
484391115422	4
484771704001	2
484790017162	2
480190002002	1
480291918141	5
480499501002	1
480679507002	1
481130160011	3
481130178061	4
481576715014	4
482012123004	3
482012207002	2
482013402022	4
482014114003	3
482014234011	4
482014530003	3
482150218052	3
482259504002	2
482939707001	1
483719501003	1
480319502004	2
480610131041	4
481130064021	3
481130078254	4
481130130045	4
481130146012	2
481210205041	2
481479507023	1
481576751001	1
481810008005	2
482012331023	2
482012508001	4
482013105001	1
482013118003	2
482013144002	5
482150214042	5
483970401011	3
484391226001	3
484510008022	3
484599503005	2
484817411001	1
480291607024	3
480291806044	2
480410003001	2
480410016042	3
481130177031	2
481810005014	2
482015326002	2
482015327002	4
482150241081	2
482419502003	2
482450070011	3
483610205001	4
483610223005	1
483719503004	1
483750145004	1
484391142071	5
484910208074	4
480570002001	1
480850310043	2
481130085003	4
481410003014	5
481576705002	5
481576729001	4
482015549011	3
482150231032	3
482299503002	5
483396923001	2
483550032023	3
484199502001	1
484391135102	4
484971504013	1
480291709003	2
480291922002	5
480396616021	1
480590302003	1
481130076011	3
481210201072	5
482012503021	3
482012519011	2
482014543014	4
482150241113	3
483030106005	2
484391054053	2
484391140083	4
484510012003	1
484530006042	1
484530018392	4
484530018601	4
484530021132	4
480396607023	2
481130190264	4
481210217443	3
482015430021	4
482150214032	5
482499501001	2
483090038013	1
483671406013	1
484230014032	1
484279501061	1
484391135112	4
480219501001	2
480291509003	4
480291511001	3
480850316273	4
481130096082	4
481130136191	4
481350011001	1
481830013002	1
482012107003	5
482012532003	2
482015549031	3
482917014001	1
483130004001	1
483550032033	2
483879506002	1
484199504004	1
484391104014	3
484391136113	3
484510010002	1
484910201102	4
480291219051	3
481130097022	3
481130141231	4
481210214043	3
481410039033	2
481677230003	3
481810003022	1
482014216002	4
482015401002	4
482450017003	2
484019510001	1
484391115323	4
484391227002	3
484510002004	1
484850120003	5
480291403001	3
480610129002	3
481130122082	4
481210201111	4
481210215265	5
481410011112	4
481576723011	4
481677234004	1
482012529005	2
483610213003	2
483671405021	1
483750147003	5
483810215004	1
484790009012	2
484910202011	2
484910212031	2
480291816024	3
480291908001	5
480291917024	3
481130127014	4
481130141241	5
481410103254	4
481576757001	1
482319608002	3
484391113102	4
484530021121	5
484736806003	2
484971505003	1
485079503021	2
480291216013	2
480291912011	4
481130014002	1
481130092015	1
481130181283	4
481130192132	3
481350027004	1
481677257002	3
482013318002	3
482014133004	1
482015113012	4
482015321004	2
483750134002	1
484391015005	3
480079504001	1
480239503002	2
480610121021	2
480850320121	2
481130002023	5
481130038001	3
481130108042	1
481130194001	3
481350025012	2
481390602041	3
481576732002	4
482090104002	2
482150203024	3
482150244041	2
483550036031	2
483750101001	1
483810216021	1
484391115243	4
484391136104	3
484850132004	5
480291211222	4
480291405003	5
480913108011	3
481130181422	3
481390602111	5
481659503005	1
481677227002	1
482012324031	2
482015218001	2
482015514003	3
482999706001	2
483030105062	1
483519502005	1
484391037021	2
484391048035	3
484391138083	3
484391139271	3
484530023132	4
484690016013	2
484850131003	1
484899507002	3
484910201062	2
480519702001	1
480850305041	2
480850305142	4
481130115003	2
481130178133	3
481299502001	1
481576704002	4
482013116002	3
482014233023	4
482014236002	3
483030105111	1
483396941011	2
483519502003	2
483610220001	1
484391225001	3
484530001021	5
484530018584	4
484530018602	3
484679506002	1
484690016043	1
480139602012	5
480270217003	2
480291503001	1
480499509004	1
481130054001	3
481130143101	4
481499701001	5
482015511002	3
482150220043	5
482279506001	2
482450105002	2
483290101093	1
483550025003	2
484391045053	3
484391109011	4
484530017733	4
484930001022	2
480291208004	3
480291211151	3
480291517005	3
480850305171	4
481130077004	4
481130166113	3
481130192111	3
482012413003	3
482014232012	4
483396933001	1
484690003011	1
484817411002	1
484899503004	2
480570001003	1
481130072014	5
481130142031	2
481130143075	5
481130171012	3
481130192046	3
482012207003	1
482090101001	1
482870002003	5
483750149001	5
484410115002	5
484530018191	5
484530018223	3
484599506002	1
484850110002	5
480219503004	3
480291317001	5
480291505011	3
480990104001	1
481130190313	4
481130192041	3
481390602141	3
481410103251	4
481576749003	2
482013138004	3
482013340033	3
482015338021	1
482090109013	4
482450114002	2
482511302082	1
483671404102	1
483750150004	1
484391060014	3
484499501001	2
484530018592	4
484910205062	3
480291704022	3
481130110021	3
481130178081	3
482014104022	4
482014502003	3
482014511003	4
482015335002	3
482015506033	3
483030022044	2
483030103023	1
483550022001	2
483659501002	1
484159506005	1
484510010006	1
480291206005	2
480291417002	3
480291817134	2
481119503002	1
481130170034	2
481899502002	1
482012322004	3
482015429003	4
482999705003	1
483030017082	1
483379505004	2
483550027044	1
483810216063	2
484530022111	3
480270224011	4
480270224052	2
480291620031	3
481130141151	3
481130147023	2
481677254004	2
482013324001	5
482015338011	3
482015543012	4
482450003045	3
482659608001	2
484230020082	2
484279502032	3
484391136283	2
480291314022	3
480291812002	3
480410002024	1
480850317042	3
481130095001	3
481210215133	3
481350016005	1
481872105041	2
482013135003	5
482015432003	3
482090108033	2
482450013013	3
483199501003	1
483239507004	5
483290006001	1
483750148001	2
484059503002	2
484391054033	5
484639502002	5
484790011031	3
484930004021	1
480291103001	4
480291817242	4
480610132031	3
480970011004	2
481130178082	3
481210217361	4
481390614001	2
481830008001	1
482015413002	3
482015430031	4
483396942012	2
484159501003	1
484391109061	3
484391110181	5
484391139223	4
484530024291	5
480291918043	3
480359506001	2
480410009002	2
480850311001	1
480850317041	4
481410025007	1
481410040022	3
481677222002	1
482014526003	4
482015319003	3
482015418001	3
483090011006	3
483396907002	3
483810208002	3
484072001024	2
484679506001	1
484790013001	3
480396616014	2
480839503006	1
481576716021	4
481576723024	4
481576742002	4
482012223001	3
482013306004	4
482014215003	5
482014320012	4
482014520002	4
482015503022	3
482015534023	4
482819503022	2
482979503002	1
483396927003	2
483550051021	1
484279501072	1
484391065173	5
484391101023	1
484391139265	1
480291505014	4
480291817202	4
480410017012	5
480679505001	1
480717105002	5
480839507003	1
480850305172	4
481210213031	4
481799501002	1
482012219002	2
482013311002	3
482450011002	2
483030016023	1
483550031012	1
483750143002	2
483810211022	2
484736802001	2
484910204052	4
480396620003	1
480610133061	3
480897504002	1
481677212021	3
481677236003	1
481899505001	1
482012323011	2
482013316021	2
482014511004	4
482015509001	4
482211602084	2
482530202003	2
482679502001	2
482899501004	1
484391139111	4
484510013011	1
484530017121	4
480359505003	2
480610126071	3
481130141282	4
481130162024	3
481130166193	1
481350016004	2
481770005003	2
482012105003	5
482012123001	3
482014507001	4
482015412012	4
482319613003	2
482499502002	1
483550014002	3
484391141035	3
484530018622	4
484910203172	3
480291605023	2
480850305231	4
481130165165	2
481130181393	3
481677250001	3
482211603021	1
482450114004	2
482730202001	3
483030013001	1
484019505023	1
480291905041	4
480370105001	3
481130025004	2
481130097011	3
481130195011	5
482012322003	3
482012323013	3
482013238012	3
482259503002	3
482499501004	1
483090016004	2
483090036021	1
483250003004	1
483396941014	1
484790018181	4
484817406001	1
480291610002	5
480410004002	2
480410020142	1
480850313123	4
481130085002	1
481130168022	4
481210204022	3
481350030004	1
481576734002	3
481677203011	5
481830107002	1
481851803012	1
482012525004	2
482015319001	4
482015522002	2
482059502002	1
482499503005	2
482799505003	2
483970403024	3
484391055032	2
484530016033	5
484690005023	1
480270207012	2
480850316312	3
480897503003	1
481130093032	3
481130122044	4
481130141271	4
481410024004	4
481677227003	2
482012116002	5
482012507022	5
482014535022	4
482015103004	4
482015507002	3
482030206032	1
482139514003	1
482279503001	1
482450059001	4
483396930002	1
483799501003	1
484391141022	3
484530015014	4
484530017133	4
484679503003	1
484930004033	2
484930006003	1
485019502003	1
480291505012	3
480590301024	1
481130081004	4
481130187004	3
481130190381	5
481350015003	2
481499702002	1
481719504003	2
482013201002	2
482013503003	4
483550025002	2
484391110133	4
480270210002	2
480270225021	4
480291615011	3
481130109042	5
481210203082	3
481410103071	5
481499705001	1
481677211004	3
481872109013	2
482012231001	1
482014212021	3
482014233022	4
482850006003	2
483379504003	2
484391114082	2
484391131113	4
484410106002	2
484410129002	3
484499502002	2
484910201071	4
484910203152	3
485039505001	1
485059503011	2
480259505006	1
480270231074	3
480291818264	3
480370114015	1
480990104003	2
481130110022	4
481130125002	3
481130164014	5
481390602101	2
482012512003	3
482014328011	3
482150205014	3
482150209031	3
482339506002	1
482419505004	1
482450110022	2
484230001001	3
484391113011	2
484391139291	4
484510002001	3
484530021133	4
484717908003	1
484771702004	1
480090201002	1
481130105002	5
481130154012	4
481410103262	3
482012201002	2
482013237012	1
482399501002	5
482450113041	1
482979503001	1
483610224002	1
484391112042	3
484391138111	2
484510016003	1
484790017132	3
480270231085	4
480291413003	2
480291522021	2
480291921001	2
480559602001	3
480850317191	4
480970007003	2
481130015044	4
481130025003	3
481130062004	2
481130183002	3
481130192113	4
481410008001	5
481677215004	3
481677223003	3
482013303011	3
482499502006	1
482659605004	1
483550062001	1
484391021002	2
484391102033	4
484530018331	3
484790017092	3
480219506002	1
480610134022	4
480850317151	3
481130011022	5
481130143074	2
481130152052	2
481130194002	3
481677201001	3
481810009023	3
483030004041	1
483030019014	1
483090032002	5
483339501001	2
483396942023	2
484019505021	1
484391108063	3
484391108092	4
484850119002	2
485019501001	1
480270212032	2
480291211121	5
480499511001	1
480590301011	1
480850316541	4
480850317122	3
481130119003	3
481130130053	3
481130169023	1
481130190314	2
481350013003	2
481410002061	4
481439505004	1
481576716011	4
481576720023	4
482012411011	3
482014122004	4
482150231043	3
482511302151	3
483090038024	2
483217303011	1
483396918004	2
483550013002	1
483550036012	2
484391012021	2
484530018233	5
484530023141	5
484850128001	3
480050001011	1
480239503005	1
480270211002	1
480270223001	3
480291510003	2
480370110003	1
480610112002	1
480610124021	3
480610126081	3
480850316423	4
481130009002	4
481130047002	4
481130181362	4
481130188012	4
481210213012	1
482012104004	5
482013433021	2
482014307003	3
482015549022	3
483396906021	4
484391135101	4
484510013033	2
484736802002	3
480291620033	2
480291902001	4
480396618001	3
480850303033	4
481130100002	5
481130181051	2
481210217271	4
481576748003	3
481677234001	2
482013113002	4
482014539002	4
482015333001	4
482150226002	5
483090028003	4
484391115212	4
484391217033	3
480139606003	1
480291308001	2
480291511007	4
480370111001	2
480396605002	3
480396615012	1
480850316382	4
481130079024	5
481130096091	3
481130122113	3
481130130091	3
481130181271	4
481130207002	4
481210214094	3
481677217003	3
482015529005	5
482150221032	3
482339509002	5
483090025012	3
483396931011	2
483750122002	2
483810216024	2
484899506002	3
480291205023	3
480291212051	3
480291805031	3
480291815031	3
481130038002	5
481130042013	2
481390606002	2
482012415001	5
482012517001	1
482211602053	2
482511302072	1
483030006072	1
483396920022	3
483479501002	1
483750150002	1
484230001004	3
484391048042	3
484391109072	3
484391141033	3
484530021053	1
484639505003	1
480291806022	4
480610115003	4
480850304041	4
481130086042	3
481410003025	5
481410103261	5
481830004012	1
482012408014	3
482013210004	3
482015410021	4
482015412032	4
482150213032	4
482450105003	2
482450106003	1
483550054102	5
483750116002	3
484230021012	1
484391110162	3
484391115245	3
484910208092	3
480291205012	4
480291215073	3
480291303001	3
480396640001	1
480396641002	2
480679506002	2
481130079092	4
481130082001	5
481130165221	3
481410028004	5
481677223002	2
482014115024	4
482030201021	1
482090108032	3
482917002002	2
484039502001	1
484391062013	2
484391131162	3
484391139294	3
484530006035	1
484790006012	3
480270216014	2
480291704021	2
480291818131	3
480913101003	2
481130155002	2
481130182031	3
481410012022	4
481499702001	1
481576727012	4
482014330011	4
482015532004	5
482279504002	1
482870004003	5
483290003041	2
483396933002	2
484391136132	2
484530024303	3
480190001011	2
480291218112	4
480291709001	3
481130059015	5
481130088022	5
481130147021	3
481159505003	1
481350031001	2
481390617001	1
481410001111	3
481677217006	2
481810011012	1
481830002002	2
482013320004	5
482014519012	4
482015115005	4
482015342022	4
483179502002	1
483550031015	2
483750133003	1
483879506003	1
484910203203	3
485059503021	2
480291915063	4
480850320122	4
481130111032	4
481210217174	3
481410002045	4
481410103114	4
482014212023	5
482014305001	1
482014516022	4
482014551014	4
482319608004	2
483550017016	2
483550027043	5
484391115313	4
484391139216	4
484690015043	2
480291309003	3
481130136202	4
481130182041	2
481410008002	4
481410103352	5
482013112001	3
482013121001	1
482014536011	4
482015212001	3
482015222022	3
482015521022	3
482179614003	1
482239501002	1
482870003002	1
484391050081	3
484391216063	3
484410110001	2
480291501004	2
480291720031	3
480396623004	2
480499513001	1
480850314092	4
480850316243	3
481130105001	3
481130169035	2
481210217261	4
481239703001	1
481410003013	4
481410043074	3
481410043141	4
481576711001	4
482012111001	2
482012302005	1
482014108002	3
482014216003	3
482014541002	4
483550054101	2
483810216044	1
484391115221	3
484510016002	1
484530013072	5
484530017531	3
484530017611	4
484639502001	1
484679504001	1
480370114022	1
480639502001	1
480850302032	3
480990102021	1
481130136232	4
481130173042	3
481210202022	2
481210203061	3
481410040021	2
481576711003	3
482013115001	2
482013422002	2
482014119003	2
482150235112	1
483290004012	1
483396926012	2
484391058003	5
484391135182	4
484391137091	4
485039506004	2
480396644005	2
481350028022	1
481410011135	4
481576744001	4
481830007003	2
482012524003	2
482013417001	1
482015423021	4
482511303042	2
482999701001	1
483396920014	3
483610215021	5
484391023013	5
484530018112	3
484530018332	4
484850110001	2
480270235003	5
480291808002	4
481130190311	4
482012503012	4
482015214004	2
482090108083	2
483030019013	2
483396902025	2
484391046011	2
484410114003	2
484530001013	4
484530018591	2
480990105021	5
481130196002	5
481410043122	3
482150212014	3
482570513002	1
483030007001	1
483396916012	3
483479505021	1
483750148003	1
484090112002	1
484391014032	5
484391050085	3
484391131041	5
484530017601	4
484530018585	4
480291218122	3
480370110002	1
480590301014	1
480850316362	4
481130190394	4
481210216232	4
481576758003	5
481677214003	2
482012327011	3
482013128001	5
482013216003	2
482014234012	4
482014329022	4
482015329002	4
482150201013	5
482850003002	1
483030009002	1
483030105052	5
483279503003	2
483290101043	2
483319504022	1
484391104024	3
480291205025	4
480291314011	3
480291817263	4
480850305092	4
480850315081	3
481130078121	3
481130098023	1
481130166123	4
481576708002	1
482013130001	4
482014207001	3
482014305002	5
482014535013	4
482015225001	3
482259505002	2
483030002022	3
483396939004	3
484510017041	1
484530017293	4
484599504002	1
480270219044	3
480291211182	3
480370101002	3
481130078103	5
482150201023	2
482419503003	1
482719501001	2
483030017054	1
483090009004	1
483550018013	2
484530020042	5
484690015041	2
484971502001	2
480050005001	1
480850316223	4
480850316364	4
481099503003	1
481130006011	4
481239705003	5
481410041044	2
482012513001	3
482150207211	3
482319611002	2
483319508001	1
483750141001	2
484530015041	4
480291318023	2
480291810031	4
480291817183	3
481130096032	4
481130133002	5
482013228001	3
482013413011	5
482014515001	4
482015217004	2
482770008002	1
483396928014	1
483750118004	1
483970405043	3
484230006001	1
484230009001	1
484230011022	1
484391139292	4
484530004011	3
484530017052	4
484790001081	3
480291214043	2
480291401002	1
480291807021	4
480291914103	5
481130109041	5
481130141343	4
481130154032	2
481210216331	4
481410032003	2
482013119002	4
482013504003	3
482014109001	4
482015528001	5
482150220032	3
482319603003	1
484391111022	2
484530008031	4
480270231034	3
480270231042	3
480291713012	3
480291818142	3
480570001002	2
480850306032	3
480913106062	5
480990108021	3
481130173051	4
481410104043	3
481439505003	1
481759602003	1
482090108072	3
482199502001	1
482679501002	2
484391230002	3
484530018122	3
484530022071	3
484971506014	1
480291905032	3
480519704001	1
480850316121	4
481130137121	4
481410102191	5
481810015006	2
481830003002	2
482014128002	4
482014538002	4
482015538021	3
482730202004	5
483899501001	1
484459501001	1
480291610001	3
480396603002	2
480396626004	1
481130089001	2
481179503004	1
481350018002	2
481350030002	1
481410031003	2
481677226001	2
482012124003	1
482013115003	3
482030204025	1
482450114003	1
482599704012	3
484391131142	4
484391135142	3
484391225002	3
480270225014	3
480291311003	3
480570005003	1
480739503002	1
480850316561	4
481130172011	5
481130185033	4
481410102121	4
482139514002	3
483250004022	1
484391065122	4
484679501003	1
484930003002	2
480291305002	4
480291603001	4
480291615041	3
480850304052	4
481130045004	5
481130048004	2
481130078151	5
481130184011	5
481210215153	4
482013110001	2
482015116001	3
482090109063	2
482150235073	2
482511302051	3
482511302071	3
484072001012	1
484391061012	5
484391109064	4
480291817232	3
480291818242	3
480291914051	4
480610131062	4
481130136233	4
481130181392	2
481130190402	4
481410039013	1
481576702001	4
482013137001	5
482450013011	2
483090012001	3
483479505023	1
483550034011	1
484072002001	2
484391005012	4
484391112041	3
480410006041	2
480499502003	1
480759502004	1
480850313135	4
481410002082	4
481410043121	3
481410043132	3
481410102152	4
482013131002	1
482013506012	4
482014124004	5
482015106003	4
482150220015	3
482599705004	2
483810212001	2
484230022002	5
484510011023	5
485059503023	2
480050011003	1
480291212045	2
480610145002	3
480850314066	4
480939502003	1
481130061001	3
481130190373	4
481210203053	3
481410010021	3
481872106081	2
482013123001	3
482013234002	2
482014524001	4
482015519001	2
482917001002	1
483090016003	2
483090038012	1
483610215022	2
484410101004	1
484410120002	1
484790001013	2
484879507002	1
484910203232	3
484910205061	4
484910206031	4
480019506003	1
480291817261	4
480410018032	3
480610120014	3
480850318042	4
481130071025	5
481130147032	1
481130190281	3
481239702003	2
481410003023	4
481450008003	1
481576721001	3
482012317001	3
482012539003	2
482015338012	5
482015414002	4
482150207233	2
482199503001	1
482379505002	1
483079503005	1
483550019042	2
483970405062	2
484391046032	2
484639501002	2
484910215051	4
480090203002	1
480270204021	1
480291817151	3
481019501003	1
481130054002	2
481130192082	4
481210217272	4
481810004001	1
481810009022	5
481872103001	5
481990303001	1
482012538004	3
482012542001	2
482013132002	3
482013312001	5
482013417003	2
482150218031	3
482150241052	2
482150241072	2
482319608003	1
482559704001	2
483750107001	2
484391022023	3
484850113001	2
484959504001	1
480291213002	3
480291805013	4
480291817211	4
480291906013	3
480396606022	4
480990105011	4
481130024001	2
481130098022	2
481130156001	2
481210201151	3
482012310001	3
482012544003	1
482530204002	2
483090043001	3
483290101061	2
483439502004	1
483550023044	2
483899504002	1
484391055082	4
484410131007	2
484530003051	5
480050001012	1
480519704002	1
480610141003	3
480850302033	5
481130173032	3
481130190422	4
482012313001	3
482012407021	2
482012532005	2
482013112003	4
482013313001	2
482150241093	3
483610224005	1
484379502001	1
484690015013	2
484910203013	3
480291520001	5
481130097021	4
481130108033	4
481130128002	3
481130164122	3
481130178121	4
481390612001	1
481677258003	5
482012531001	2
482014208001	3
482015555022	3
482150204043	3
482319616004	2
483030009004	5
483732103023	1
483810209001	1
484230020072	2
484391055073	3
484410104001	3
484530018061	3
484659506024	3
484679504002	2
480291519002	2
480291904002	5
480439503002	1
481130181361	3
481410023006	5
481576731011	4
482013101001	4
482014529001	5
482015504013	5
482450108001	1
482511304063	2
484391219062	3
484530008032	5
480370105002	1
480410020102	2
481130111043	5
481677246002	3
481939501001	1
482012202002	5
482012216003	3
482013420021	2
482014105001	4
482239502001	2
483499704001	1
484391043004	1
484391216042	3
484530017063	4
484971505001	1
484999508005	2
480219503002	3
480291108002	5
481130098031	3
481130181052	2
481410103072	3
481576749001	1
482013433013	2
482014228003	5
482015544022	4
482150209032	3
483396947002	1
483550006005	3
483550054132	1
484391058004	3
484391115303	3
484391132134	2
484510002002	2
484790009032	3
480270206001	3
480610144002	4
480739507003	1
480850306014	3
480850320046	2
481130141311	4
481210215053	4
481410040023	5
481499701002	1
481519503001	1
482014214021	2
482014219001	5
482819501003	2
483030024005	5
483970404011	2
484159503004	3
484379504001	1
484790017151	4
481130079111	2
481130086031	1
481130190215	3
482014552003	3
482150220031	3
484230020032	1
484391048021	3
480291615015	3
480359501002	1
480396615013	1
480850302035	2
481130004012	5
481130013022	2
482012112002	2
482013506022	4
482119503002	1
482150219032	2
482599704023	3
483290102001	1
484059502002	3
484391115244	3
480139602024	2
480291205022	3
480291211114	3
480291814022	3
481130065011	2
481130137201	4
481210202033	2
481210216134	3
482150235091	3
482530204001	1
484530003023	4
484530019171	4
484530024072	3
480291820011	4
480291909012	5
480291920001	5
480850317143	3
480913107022	3
481130166052	3
481130192131	4
481410034044	4
481677261002	2
481810015001	1
482012309003	2
482013404001	4
482013431003	3
482014528011	4
482015115003	4
482319603001	1
483879505005	1
484391014014	3
484391101011	2
484391141026	2
484790001011	4
484930002011	2
480291316091	4
480410007004	1
480610108001	2
480610119031	1
480850317141	3
481130116022	2
481210211001	5
481830007001	2
481990302003	1
482014223011	4
482015342031	5
482090103022	5
482150209041	4
482559703004	1
483030018014	1
483396931014	2
483610219002	1
484391045021	2
484410134021	2
484510013041	2
484910203211	4
484910204042	4
480270213011	3
480291206001	3
480291213004	4
480291504002	2
480396625001	1
480610134021	5
480739501003	1
480850305312	4
480999800001	1
481130114012	5
481130176022	2
481210202023	2
481410104072	2
481410105061	2
481830002003	1
482014129002	4
482015307002	4
482015421021	3
482917008004	1
484230010005	2
481130057002	2
481130071021	3
481130130052	5
481210217461	3
481410036012	2
482012323022	3
482013305001	4
482013430002	3
482014332011	4
482015211001	4
482479504001	1
482570504002	5
484530018132	3
480291215074	4
480291911012	3
480291917012	2
480319501003	2
480839503003	1
480850318044	1
481130182064	2
481130192045	4
481210216343	3
482013124001	5
482013133002	3
482015517014	4
482150225012	3
482150240002	5
482319610002	2
482450054002	5
482511306014	1
483239506011	1
483550026012	2
483750119001	2
483959603002	1
484391037012	3
484530004012	5
480270224012	3
481130101013	2
481130140021	2
481130141212	4
481677251002	2
483359502002	1
483810201002	1
483970405051	3
484391140074	3
484659503012	2
480539608003	2
480739506004	2
481130009004	3
481130125001	4
481130202001	3
481410043124	3
481410105023	1
481576736001	3
481830010002	2
482012225033	3
482015108003	3
482279508012	1
482450110023	2
482499503006	2
483479509001	2
484530018482	4
480291909021	4
480291918042	4
480610129003	2
481210217423	4
481810014005	1
482015114001	3
482770002001	1
483090011005	3
483550058022	2
484510003003	1
484559505002	1
484817405001	1
480291206007	3
480396623003	1
480839503004	1
480850316411	4
481130098024	1
481130136052	3
481210216373	5
481210217521	4
481210219001	4
481830013004	1
482012541004	3
482015115001	4
484690008002	1
484959503002	1
480291714012	3
480559604001	5
481130076052	3
481130131052	4
481130179003	1
481130199001	2
481410103472	1
482015409011	3
483090036012	1
483550027042	2
480291107001	3
480291219082	4
480291818221	3
480850308012	4
481410011141	3
481410039011	4
482030205011	2
482090106001	2
482150213052	4
483030106003	1
483810216043	5
480291719032	3
480396614003	1
480679506001	1
481130034001	2
481130190321	4
481210213032	3
481872101002	1
482139509021	1
482450022002	1
483290001002	1
483479508002	2
484230018022	2
484230019071	1
484530017503	4
484530023163	4
484679507003	1
484817406003	1
480291920004	2
480396617001	1
480819502002	1
480850312013	2
481130017031	2
481130096041	4
481130110012	4
481130126041	5
481130181381	4
481210217291	4
[truncated: 13,720 more rows]
