# Supplementary material for: Insights into population behavior during the COVID-19 pandemic from cell phone mobility data and manifold learning
Source: Nat Comput Sci. 2021 Sep 22;1(9):588–97. doi: 10.1038/s43588-021-00125-9 (PMC10766515; doi:10.1038/s43588-021-00125-9)
Supplement: Supplementary file 4 — Source information and data to reproduce each panel for Fig. 2. [file 43588_2021_125_MOESM4_ESM.zip › SpectralEmbedding3D_ca.csv]

Unnamed: 0	Mode 0	Mode 1	Mode 2
60090004001	2.4198121846598957e-05	-0.000817845536356308	0.0001471399213615286
60133040033	-0.0012590368777165518	0.0010735110465784666	0.00024091736946349932
60133551101	7.386974041927545e-05	-0.00016841649603938593	-0.0013270865041655215
60250115004	-0.00027923102260015315	-0.0004117278503780036	-1.2613895380423326e-05
60310016012	-0.0016128212452893522	0.0021433176874352386	-0.001184567605495473
60371831013	-0.0002879404199706382	-0.0005342598880541814	0.0004068490438212283
60374034022	0.0019124846093521249	0.0017100038742974704	-0.0006750551395784231
60375326041	-0.0010230245906547688	0.00042338402357382904	0.0009025127687581686
60375544031	-0.0003387756270936607	-0.0005807766471035509	0.000557792339668039
60375718003	-5.939160179387632e-05	-0.0006551719595060803	6.765453456859391e-05
60590018024	-0.0010483387327823784	0.0004988500936892345	0.0008067985659370362
60590320463	-0.00043809099549326223	-0.0005472511808879206	0.0009667440252854561
60590626281	0.0021031259652132873	0.002172359141587288	-0.00020455704408469828
60650309002	-0.00045908487698306154	-0.0004644663745481448	0.0007183612739143868
60650427312	0.0007890677774187132	-0.0005894472545339229	-0.0007464675545283504
60650427331	-7.371359496852454e-05	-0.0008111199333408066	0.0003655881369288669
60650433061	-0.00018042732650660136	-0.0006913915254855801	0.0003420782900317084
60650464012	-0.0008792385010540465	0.000139885060465671	0.0009643152250040545
60650489021	0.0003843270973980465	-0.0007390708565037637	-0.0004254904570865454
60670071011	-0.0018378133537348853	0.003293662107686303	-0.0043922293694311975
60670088012	0.0002418921802207185	-0.0008472530975542008	-0.00016528665002310465
60710074032	-0.0008270531778161916	9.334542590280385e-05	0.000805156489437702
60710108043	-0.0006718223631801335	-0.00023390858644873962	0.0010250540602567547
60730083131	0.0001483408676255157	-0.0008530502845284022	9.806724682890761e-05
60750101001	-0.000497801001370583	0.0002328730669765276	-0.0007828827846776377
60750612001	0.001288329897156144	0.00017001943258986753	-0.000762236478092986
60816018002	0.0024516136978517656	0.0028101584772471603	0.0022394623555305913
60816055003	0.0017591836418513933	0.0010066366215541827	2.6966459507735924e-05
60952510002	0.0001888088469111662	-0.000767645320349679	-0.00021461570457675323
60971534032	1.8592341272646465e-05	-0.0007254662143503086	-2.3255421772213352e-06
60014075002	0.0005726963157857771	-0.0006458692309493572	-0.0006312722375813978
60190057022	-0.00012200888295449644	-0.0007198238540755676	0.000289421160164209
60210101002	-0.000530719803572848	-0.00040948661454639243	0.0008426149024623607
60290060071	-0.0015768696857059175	0.0020391973710315093	-0.0010833237965926562
60310016011	-0.0013888501951654377	0.0015201746104847908	-0.0005102188659555148
60371012201	4.11303691230374e-05	-0.0008104197798281455	8.105057271686321e-05
60371066452	0.001330021067266036	0.00017853137478224344	-0.0007131558393849266
60371210102	0.001058347049081363	-0.00020495842021573538	-0.0008209958505356218
60371342012	0.0002474953270005523	-0.0008319777144125675	-0.0001654514363113769
60371959011	-1.1690339315929558e-05	-0.0007708425409124656	0.00010822920209472032
60372182203	-0.00031601824369148626	-0.0005081431375401279	0.00039325099709006133
60372941101	0.0008506936111782091	-0.00041802838643448785	-0.0008418436822461675
60375529002	-0.000665144437706723	-0.0002542069369681294	0.0010627253021672956
60375766022	-0.00012403569200199627	-0.0006673413912864849	0.00025788053711112125
60376203012	0.000485882647797583	-0.0007909693023593673	-0.00031795962475224097
60376504013	0.0005063043992976054	-0.0007815972037738227	-0.0004686663961754419
60379106034	0.0006541350162644261	-0.0006296996621873147	-0.0007146101063846507
60379200354	-0.00011837817963293901	-0.000783633298414873	0.00038719114548869694
60450107007	-0.0011028593856664641	0.0006674929802529403	0.000578945855971343
60590015073	-0.00013225939963392588	-0.0007918605592692671	0.0004642699574934805
60610214012	0.0009062045400840015	0.00022644368612288458	-0.0015813460941691481
60650311004	-0.0019088252231539554	0.003397986387938764	-0.004003837971793989
60650442001	-3.7024241932396225e-05	-0.0007818570051103114	0.00017768097826169818
60710066012	-0.0008609447525849261	0.0001258319812206116	0.0008935765678428539
60710091182	-0.00033504950274719096	-0.000392914323026178	7.285030184246486e-05
60730188023	-0.0005558911218085859	-0.00032703605008633363	0.0007538653907630111
60730201083	-0.0007495662024255338	-2.4646691346781124e-05	0.0007705603446414283
60750214003	-0.0013900879675129978	0.0014062821932372528	-5.72949066667579e-05
60750257022	0.0020968401852358284	0.001857402030209165	0.0008467145602092661
60790121024	-0.0011890132212832433	0.0008726952575487862	0.0004296483862675864
60830020092	-0.0009142775282109004	0.0002064452600297793	0.0009441062856348952
60855117051	0.00033907192346867895	-0.000577850149603573	-0.0007147805488774
60855120222	0.0006607395133516359	-0.0006772123608965356	-0.0007030821753330813
60952521051	-0.00020760695732254566	-0.0007127996236551457	0.00048472364513952454
60952526113	-3.3955482412760817e-05	-0.0007320850568659142	9.285674200403205e-05
60971515026	0.00016675916887785085	-0.0007790905290107851	-0.00016030584992035875
61070030011	1.3202574515656325e-05	-0.0007622957144596436	7.429681779549737e-05
60290005071	-0.001322352813690291	0.0012451547165000427	1.2266280390414785e-05
60310004052	-0.000580921612577592	-0.00018153698538841658	0.000493464586406826
60310005004	8.17517374077304e-05	-0.0007681309790813945	-3.4715429863243913e-05
60371374011	-0.00012180236977482548	-0.0004318386799796038	-0.0004018029047080589
60372398012	0.0004922785386968286	-0.0006823748843439812	-0.000579554111216992
60373009011	0.0006217557336230956	-0.0007512161185374378	-0.0005070123088846748
60375418021	-0.0014340294090697762	0.001600603750990484	-0.000487719285779538
60375431003	-0.0008209770243886437	0.00013673969995366497	0.0006653612659049137
60376012021	0.0007154645254152664	-0.0006368651626971852	-0.0006779518529829952
60379800211	-0.0015210687195883947	0.002413582103509641	-0.0031900769773200916
60530147002	-0.0011795210220681169	0.0008525159722729779	0.000456552576189201
60590871034	0.0004968665004984595	-0.0007574314339730537	-0.0005060370160263078
60650427061	-0.0011274316872614929	0.0006911622538305797	0.0006692487866152272
60670046014	0.0001790710738914297	-0.0006981900383064557	-0.0002074983828733955
60710012002	-0.0007743515817842384	-3.8859185742347015e-05	0.0009407226556677267
60730097031	-4.394117309445603e-05	-0.000523869085255021	-0.00036122439320035606
60730200133	0.0005451887008501231	-0.0007763510506162362	-0.0004484962367791833
60730206011	-0.0007086404203073922	-0.00017243321694634318	0.0009979949508302252
60750134002	0.0002450531023435104	-0.0007201506228909128	-0.0003233707221248874
60816092013	0.00017031609719228135	-0.0008369537626686123	3.5675170139620816e-05
60855068013	0.0022904549378048207	0.0023275099662853323	0.0016630694093684628
60890115004	-0.001423591602048377	0.0015337351506766626	-0.0003082785544038407
61070015021	-0.0011286559151503235	0.0006791349531927294	0.0007112618508241674
61110038021	-0.00012847494954381077	-0.0007363853620535862	0.0003156049256280687
61110045031	0.00029007994246274137	-0.0005869360077117881	-0.000528175429233747
61110052051	-0.0004116768844619775	-0.0005531055308082385	0.0007541350046622988
61110060002	-0.0006738858989988223	-0.00023199836547421347	0.0010027753708382575
61130110021	-0.001382917450305111	0.0013931440989659982	-7.872894545026072e-05
60014430021	-0.0006865653870145579	-8.237580701670835e-05	0.0006609804540235265
60190056061	-0.000663090944869638	-0.00010253287638539591	0.0006444647669833183
60190062023	-0.00020320384238193653	-0.0006487331681157719	0.00033294990361041325
60330004002	-0.0010854081052601489	0.0005922248588236506	0.0007269816147871401
60371254022	0.0001158113805574618	-0.000617391852064667	-0.0001503860799109969
60374801012	0.0013289857204851622	0.00012932586616688077	-0.0006877627605171621
60375413002	-0.0012475832754281547	0.001050789950270558	0.00019400775630370467
60377002005	0.0005388374835404194	-0.0005354087768326273	-0.0006726501763208643
60379007052	-0.0001710320254579077	-0.0007292370125409388	0.0003872208711599261
60570001036	-0.0015530593070961845	0.0019221600258882941	-0.0007784766377473525
60590633013	-0.0003268042284858853	-0.0005265025212822249	0.0004650220991138048
60590741082	0.00017558468560108226	-5.763504994942133e-06	-0.0012107151555683516
60650419102	0.00015854902679247697	-0.0008672729443139332	-2.544566622612267e-05
60650435073	-0.0002975206451497137	-0.0006243951207348718	0.0005179704832911059
60670070111	-2.2155461658505885e-05	-0.0006600506935677659	2.3009870892534574e-06
60690002006	-0.0012081795305780192	0.001030975685665178	9.212252747311403e-06
60710074073	-0.00029992585399010713	-0.0005397616992115205	0.0004383324574022485
60730011001	-0.0011816535739022685	0.0014586243964765631	-0.002216023958849181
60730068023	-0.00011495565862782188	-0.0007848921211620869	0.00038333363071957474
60730208102	-0.0007911860244917034	-4.320566107381373e-05	0.0010454673031166165
60770052062	-0.0010307069954171156	0.0005049644058419376	0.0006578606510726586
60971503042	-0.0010445393536318572	0.000498178095113084	0.0007791871829202072
60971506102	4.262818830537014e-05	-0.0008593372528180734	0.0002596459070358849
61110071003	0.001095413254905425	-0.00015685480219792945	-0.0008876057554863645
61130112062	-0.0010997797487084756	0.0006479040886337246	0.0006186225427909564
60290011011	-9.066172509659376e-05	-0.000691190139352026	0.00016559017943249864
60290061003	-0.00036928040323451727	-0.0005929695602112544	0.0007030116023969186
60371112011	0.0019979448247383408	0.002077071805534975	-0.001468509768406807
60372218101	-9.12742522118147e-05	-0.0007496265614062229	0.00023017749241572872
60372675021	0.001043478262488088	-0.0001627829792049771	-0.00083582163541344
60374047022	6.776827713602185e-05	-0.000809113071235978	2.4814583654603082e-05
60375301021	-0.00024826315388536016	3.234941546261263e-05	-0.0010325916492307065
60375301022	0.0009037979220000289	-0.0003918448618491493	-0.0007824193617652101
60375547002	0.00017008145348002172	-0.0008628331131244438	-3.926040895041374e-05
60375717033	-9.563475933130953e-05	-0.0007562483853908114	0.0002807053565445433
60590218292	0.0005440462501524428	-0.0007635061550393647	-0.000483615397532237
60590524243	0.0009279309047500572	-0.00045752681302851803	-0.0007224534698624944
60610206025	-0.0010638693207845084	0.0006875582820893019	0.00019468234324148065
60610207132	-0.0007431320189960761	-6.580266502953444e-05	0.0008526435900149884
60610216031	-0.0014433645467624382	0.0015890743101670572	-0.0003537877109405525
60730028042	-0.0006243640933450416	0.0002321279684794758	-0.0001344857397794149
60730036031	5.630410508526219e-06	-0.0008281188468559389	0.00017622229919795964
60730046001	-0.0007078576120528369	-7.567366431959438e-05	0.0007078090527184281
60750230031	0.0023184762269661406	0.002420738169498719	0.001661691153335419
60770032032	-0.0008818586095549337	0.0001782318403106525	0.0008462704046870515
60830028022	0.0010146942505359611	-0.00024803196915525535	-0.0009072142521277471
60855033361	0.0014466970167349592	0.0004321347552188547	-0.000641993642645804
60855087031	0.0011242816670025547	5.849355704051402e-05	-0.000933676364287815
60014061001	0.0012854877164470038	9.664103327306778e-05	-0.000749460560289899
60014368001	0.001205309466237342	5.370201974996016e-05	-0.0008236381003857994
60133373005	0.001302539425517501	5.3988310929372105e-05	-0.0006757970215371579
60133592042	0.0008439638754141343	-0.00048178405523469157	-0.0008175773079500051
60133610002	-0.0002927206686816442	-0.0006584544971856178	0.0005918072407641629
60190051001	0.0001421272527576026	-0.000812553858592039	-7.612186972482276e-05
60371210101	0.0001527570141309637	-0.0007742172444312279	-0.00010686831168562564
60372062001	-0.0008052680058182059	0.00014741927159018324	0.0005972740206918866
60372213042	0.00021825139882590766	-0.0008554099222207216	-0.00014577185682422263
60372294101	0.0011451967647812527	-4.2708752730938526e-05	-0.0008342161857039997
60374642001	0.0019153201327507597	0.0013743457170377268	0.0004213902680038254
60375024013	0.0002635751673991924	-0.0007894404278943584	-0.00022921846472036175
60376012022	-0.00028616703620933863	-0.0005159174586496079	0.00035588568237113774
60376037022	0.0006697948813052112	-0.00049481367838693	-0.0009039014504189577
60376504011	0.0001534438150524511	-0.0006746876449630016	-0.00023495455594196906
60379200353	0.0003495905612494131	-0.0007310000440480383	-0.0004349740712627655
60390004001	-0.0015706344862929775	0.0020214473061730587	-0.0010499839233824638
60570012031	-0.0005694736285363244	-0.00040280066362255576	0.0010747310960669448
60610211061	-0.0013197794438082947	0.0012466323433200034	-4.5911658063747545e-05
60650432653	-0.0008449706334614028	6.165587377366993e-05	0.0010335711596287094
60670081292	-0.000858082875830944	0.00013456787389553245	0.0008453204487544542
60710020362	0.0005285769304984545	-0.0007622468963458064	-0.0005151646573576459
60710073024	-0.0012002421262330724	0.0009507364804097399	0.00018656851445120383
60710109013	-0.0003770190611068969	-0.0005609583768458485	0.0006555156025637535
60730056002	0.0004089742455349493	5.770160187752836e-05	-0.0014720921758975146
60730165044	-0.0014996516465296604	0.0019003923008910758	-0.0012574784300458208
60730195021	-0.0008695901917739287	0.00015871671227373393	0.0008466762430938776
60855005003	0.0003004459943555737	-0.000691823081387788	-0.00024037395131002053
60990005103	-0.0005822404793486707	-0.0003738490547913843	0.0009994142622865413
60014443012	0.0017189989571695678	0.0009198384239232647	-8.687717996746799e-05
60133080013	0.0012617123850261756	4.90834359841051e-05	-0.0008017894770913141
60133551171	0.002988975754342074	0.004439462322419707	0.0048696698634587265
60190045042	-0.0011721935076045794	0.0008384400848005846	0.000429802094610022
60190045052	-0.000598544931827203	-0.00010629298096858752	0.00030973725914946006
60371212102	6.69610729743186e-05	-0.0008558126666150573	0.00011298178867029019
60372071031	-0.0002882723796386223	-0.000580176315974386	0.0005235314640425516
60374603011	0.0011601771968416978	-0.00012195404952364409	-0.0007705324365119497
60375768013	4.440844912219299e-05	-0.000790444953033185	4.710519308024355e-05
60591101161	0.001045789666681232	-0.0002928338059061239	-0.0008273864417811687
60650420143	-0.00016347475448695112	-0.0007529019633318487	0.0004264114520189633
60650432162	-0.000633369971089493	-0.00026028987927853364	0.0009099992596534105
60650432351	0.000601366174704393	-0.0007506603432884674	-0.0005380445067682838
60650452331	-0.00021967976866473264	-0.0006981462463090766	0.00046665808313062673
60670074232	0.0006258928606436591	-0.000604995245042816	-0.000667207340242031
60710036071	-0.0004104739483781442	-0.0005226330620390588	0.0006577879203252352
60730178111	-0.0008983469730056226	0.00022589333543094586	0.0008070533227774732
60750112002	0.0004182574328244999	-0.00017642778561546797	-0.0012375725486887931
60750153002	-0.0006493757937535994	0.0009063677286794991	-0.0024836229471206267
60816019013	-0.0001392609144519131	-0.0007119215012675776	0.00033759164002523603
61110061003	-0.00016749129067801014	-0.0006916287194032106	0.0003757192669016286
61150408002	-0.000851154870576678	8.847163443831678e-05	0.0009757135125208491
60372713005	0.00044110753479608436	-0.0007739437214114736	-0.00035672613789179355
60372766041	-0.0005116085771505257	-6.08807811123679e-05	-0.00011979552605006188
60374334012	0.0004016702633033315	-0.0008265265971477999	-0.00035775428729102653
60375017003	0.0009830926474006414	-0.00036479408615001463	-0.000815998999933324
60375322002	-0.0004932316888249226	-0.00045254393374675116	0.0008354091329832948
60375401013	8.780315092987291e-05	-0.0008232809664948977	-1.5416104345320666e-06
60590320121	-0.0010747057871392405	0.0012468658851903063	-0.002112188157228521
60590632024	0.00042092786246717925	-0.0007523196538139307	-0.0003155291521004783
60591101082	-0.0010321237571517927	0.000446116928411423	0.0008834937905871775
60591103031	0.00024750419293564615	-7.034920774730814e-05	-0.0015713382492095428
60610234001	-0.0006554243630080219	-0.00025678811609154006	0.0009981878248073476
60670024003	-0.0005750961346653582	-0.0003123337989884831	0.0008240891310433822
60710014001	0.0005001052307450363	-0.0007049174459641446	-0.0005358757980727598
60710036072	-0.0011032401509139488	0.0006675444654742912	0.0005919769868971062
60710051004	-0.0001812037109585274	-0.0006822292993663167	0.00032469454392543404
60710119001	0.0006092629686766487	-0.0006103414058763769	-0.0006259665712735543
60730018003	-0.0010934513439593535	0.0007267449899746003	0.00033526127188382893
60730170363	0.0019379861403431323	0.0014737728632538108	0.00038200446774217715
60730198063	0.0010420821342035183	-0.00032115846918323544	-0.0007829881887996123
60750255003	-6.250592196128477e-05	-0.000711323254642038	0.00011581656188160268
60770052061	-0.0017448348034475477	0.0027080510255221533	-0.0024781559553607663
60816109002	0.0006530133676882699	-0.0006253436937424332	-0.0006503041174355642
60830013063	7.763677136219062e-05	-0.0008633883847704779	0.00016845137310043777
60830030041	-0.0008140486233367456	-2.4213149228357133e-06	0.0010531248036258771
60952511002	0.00010211184891908611	-0.0008268256483343637	-2.0674710082298305e-05
61110063022	-0.0011401866624515123	0.0007183862208252611	0.0006631095826615533
60014219003	0.001191059114539042	0.0001885670225145949	-0.0007234708998287676
60371348003	-0.0006075969216877331	-0.00018446153039490076	0.0005685751691705867
60376205014	0.0011047349739764728	-0.00018920386159591615	-0.0007580764769370424
60377018024	0.0023362399907736623	0.002485307679497904	0.001697319132176357
60590112004	-0.00048271593099560254	-0.00043114521929955927	0.0007017755222841158
60590631021	-0.0001872765078912975	-0.0007518313991178887	0.0005371487733488337
60650432912	-0.00011797180788036817	-0.0006862805094652806	0.00019059426086249094
60670082081	-0.0007269487946138162	-0.00012370450023742376	0.0009522270831238208
60710018063	0.00019994144202312427	-0.0008493220179950037	-8.088193658895407e-05
60730083371	0.0009170551555191037	-0.00041134041378324107	-0.0008022067319965604
60730085074	-0.0003427976692519363	-0.0005460763330396588	0.0005063178767646163
60750229021	0.001021030338159109	-0.00030661399235325573	-0.0008252541491768992
60770032133	-0.001171375736475106	0.0008941115921423024	0.000212871433644353
60816017002	0.00012366563698966142	-0.0007882748969335548	-8.650123332736102e-05
60855094031	0.0006115604393264952	-0.0006556766708771916	-0.0006840370116074989
60990009083	0.00011319381406300746	-0.0008648886212773407	4.1797766017048234e-05
61110054011	-0.0002914095918785334	-0.0006191296127521542	0.0005670111232230143
60014057002	0.0002780939742633469	-0.0007680296836270271	-0.0002376239694848127
60014228002	-0.001807648317545999	0.0034679868945107196	-0.005349769172770582
60090001223	-0.0012969547144235348	0.001216963360636467	-5.4550191082061684e-05
60133462042	0.0006443277184899359	-0.0007080439815170479	-0.00045618246888244585
60190068024	-0.0002722083202144488	-0.0006537950721197142	0.0005461411194313999
60290031233	-0.0004492865412253626	-0.00045270731287989815	0.0006953898936804513
60310007014	-0.0009774493973893129	0.0003518269169173435	0.0008439976873927313
60371352022	0.0016153832846587813	0.0006729031985653191	-0.0002482207983305563
60375315022	-0.0008042233444545878	0.0001271371517608698	0.0006537553212406235
60379203374	-0.0008332904241202523	0.00015421435954518438	0.0006663090883224145
60411270005	0.00021577572683382782	-0.000825358592295656	-0.00014339270728703192
60411302011	0.0005675332476128581	-0.0005170849389852157	-0.0006588409403767788
60570005023	-0.0011011275318847727	0.0006312021345649131	0.0007072981257115099
60590863043	-0.0004257490140128666	-0.0005020885615632358	0.0006923221841150745
60590992261	0.000742203274749547	-0.000590828350405729	-0.0007204488861651358
60610207101	-0.00026347237359287235	-0.0007119253428853501	0.0006605814780191282
60650425122	-0.0010684504095767465	0.000552406373083598	0.0007373394525710276
60650465001	-0.0017805666382878476	0.003404852733931287	-0.0052916759901954
60670074262	0.00013165293372958587	-0.0007699097667019428	-0.00010477638279960475
60670089121	-0.0002149663477923948	-0.0006520120530219251	0.00037189807309359564
60730015002	0.001125205205983297	-0.00014111039278157485	-0.0008173742023573515
60730170403	0.0006672205194706057	-0.0006543626305780941	-0.0006224798704468201
60730201031	-3.549066618633182e-05	-0.0008183460506141468	0.00024271522926990795
60770031083	-0.0002342481884029625	-0.000705994979138409	0.0005012976835288097
60830007002	-0.0015924633745704967	0.0025364038843036967	-0.0032104564051970686
60990001012	-0.0012804490511314766	0.0010780491922725336	0.00034625663803086493
61070029013	-0.0011241179427319238	0.0008263576564032048	0.00015999798737071437
60014240021	0.0019284283886384986	0.0014128626116983356	0.0003421452511670807
60371235201	0.0009837075383546392	-0.00032902782806725763	-0.0008487207189169856
60371242011	5.1905453633247575e-05	-0.0007397135935759161	-1.683071454941982e-05
60372031002	0.0007287713202983178	-0.000645067674886005	-0.000732523895953347
60372121021	0.0007376778403545384	-0.0003858953417119158	-0.000963839592348423
60374087061	0.000998775364711235	-0.00034075049771726575	-0.0008416336512179231
60374821022	0.0011318422031764282	-0.00018839436092887775	-0.0007329557278352422
60375004044	-0.0002478951743955659	-0.0006889930899051923	0.0005532246220373168
60375034015	-0.00012550257299995634	-0.0004861990515245475	-0.00028437258587162863
60376003042	-4.3395440661115155e-05	-0.0007479771927873496	0.00017582448045073585
60530127002	-0.000963813038922813	0.0004132833979897497	0.0005489700387217936
60590639084	1.0652335425658935e-05	-0.000625212789349012	-0.00015691440995185656
60650438201	5.3331558478443593e-05	-0.0008411052528360456	0.0001170812438028791
60710097172	-0.00032774964629513954	-0.0006359478490996749	0.0006444317788386534
60730101105	-0.000273121853012644	-0.0006816088834973554	0.0006009345365247561
60730131041	-0.00022750040020937993	-0.0007214024823013562	0.0005379733056756267
60750229032	0.00027099474742816394	-0.00011045893223997352	-0.0011602880183178219
60790113003	-0.0002636300192472033	-0.0006911683861615699	0.0005867527111774579
60871222017	-0.0008279006371828213	3.0813761761561956e-05	0.001046328074752579
61110010021	-0.0008359644022982622	5.5553578330955514e-05	0.0009746443833827482
61130102011	-0.0004352535838407247	-0.00042065529812654605	0.0005417261771677292
60014340001	-0.0005245013718695614	-0.00032218031838411674	0.0006237048215625907
60014507521	0.0026531469568936115	0.003397804389509939	0.0031605720986325886
60190031024	-0.0003944997465044052	-0.0005254921509476854	0.0006624260357549602
60190064043	-0.0006023610134157926	1.3468783328706979e-05	-9.470781382648033e-05
60250104005	-1.2677430830034972e-05	-0.0007794710291854948	0.00013134168351002935
60270001001	-0.0010987245577913835	0.0006791753174894386	0.000535825294198545
60371853102	-1.2862975109664863e-05	-0.0007628493799386557	0.00011068707252645043
60372190102	0.0013230103713862368	0.0004774481518365288	-0.0012166803074496204
60372406003	-5.569691778718057e-05	-0.0006911155873001133	9.027326804641203e-05
60372755001	0.0003248969168824897	-0.000802607231443789	-0.00029502923537616657
60374081381	-4.7018321427230274e-05	-0.0007972528897035872	0.00023197388401611867
60374619012	-0.001094491068174952	0.0008456654737352319	-0.00012505351568889043
60375403003	-0.0006275534355813554	-5.209349864051385e-05	0.00039341505394060647
60375540022	-0.00013162428964682253	-0.0007415555091789397	0.00032088352634292535
60375762002	0.001099934538952295	-0.0001128515357841945	-0.0009020103964628172
60450108021	-0.0014490291284014194	0.0016734947068414105	-0.0006834346636890057
60590320432	-4.977988382449974e-05	-0.000820390962537717	0.00042410679952318794
60591101174	0.0008339701114353815	-0.000572698500266277	-0.0006827965339614299
60610201043	-0.0014915509395452896	0.0017165182789313498	-0.0004602179856943165
60610206061	-0.0004795331439237668	-0.0004918103013293726	0.0009228638617706257
60710008173	-0.0006735866785904887	-0.00012835449927646708	0.0007208534845233481
60710084034	-0.00021636252896436688	-0.0006476099150647336	0.00037497168658280356
60830011022	-0.0006533505899120927	-0.00013955558173430263	0.0006533162573256438
60855018004	0.00038428697208505694	-0.0008588450469857278	-0.0002620289356886595
60855100016	-0.0003506126883197814	-0.0006083120698561012	0.0007372042203257506
61130107041	0.0002698665498448767	-0.0005208269794187687	-0.0006077792305191995
60014331043	0.0006246790742908941	-0.000599397772691052	-0.0007215088844502799
60070010004	-0.002001785655317659	0.003845369814425092	-0.005162216048284657
60133331022	0.0007393538766023175	-0.000661401078630229	-0.0006531218633217659
60372264101	0.0007191331849458209	-0.0006146173093790731	-0.0006252566407546552
60372717014	0.001188147333765464	-6.58547449096244e-05	-0.000804227697749641
60375025002	-0.0008744863431016729	0.00014265769469959378	0.0009100977340521263
60375362004	0.0004892618352040636	-0.0007927426036993467	-0.0004495879618617258
60376011001	0.0011726856318459433	2.0908138447525044e-05	-0.000923483667554078
60379200372	-0.00048561293067946786	-0.00038111899032609024	0.0006139754646706728
60411321001	-0.0008803986528080008	0.00017279547517216418	0.0009474070715662544
60590117082	-0.0010447444255858593	0.0004983763394748569	0.0007801420609465733
60590422051	-0.0007608087236789177	-9.075570483587626e-05	0.0010793993627733406
60670074333	2.6287771552012195e-05	-0.0008036318387135947	0.00010403465117886143
60730093062	-0.000348549421272891	-0.0005732535347338961	0.0006230056828341167
60730093064	-0.0007240850712746626	-0.00011627072368991376	0.0008948870810163617
60750261004	-0.0003103926052855883	0.0002678145854061289	-0.0011661534019628923
60871214023	-0.0015025852794811002	0.001767629292770928	-0.0005830164102208755
60890121012	-0.001307644607010757	0.001215668106652503	1.7586341382836392e-05
60990031002	-0.001004848373067523	0.0008803344671552598	-0.0007843556890143259
61070010044	-0.00041810360969221795	-0.00040485324757119363	0.00043716634969785987
61110012023	-7.822057083583272e-05	-0.0008153597000609361	0.000349897691106448
61110079011	0.0002821114781291922	-0.0008115601124560713	-0.00025973237151836635
61130108002	-0.0006395037902270007	-0.00011315808504218606	0.0005169084002952884
60014050002	0.00267275445418135	0.0034600749909384503	0.003219076291888931
60014374002	0.0008489938544536638	-0.00047251986198612687	-0.0007409769695166397
60170303021	-0.0010959411936493713	0.0006433708719306199	0.0006376866866267531
60371043101	-0.000992775556090756	0.00040082235347574076	0.0007922394077028945
60371853202	-0.0004912137076486045	-0.0003246414143450523	0.0005395350000788309
60372972011	0.0008261319337980858	-0.0005353040709662797	-0.0007915094221043807
60375313013	0.0002441716958894963	-0.0007403682584294522	-0.00024309773779749474
60375344041	-0.0010025551375855116	0.00038672979498014193	0.0008911648575723111
60375727001	-0.0005357964040710859	-0.0003351829229250853	0.000663098171075652
60376210012	0.0003985453276816084	-0.0007968054897615744	-0.000264195556956388
60390006041	0.0005431868882225402	-0.0006387114470715706	-0.0005943493843084271
60590867011	3.862711932748853e-06	-0.0007142958566034024	2.0772579601083894e-05
60670006001	-0.00109594782650874	0.0012264741458006014	-0.0018932317059750952
60670045011	-0.0006169025438139775	-0.00023558733502140948	0.0007633673782008729
60670081203	-0.0006429829412293361	-1.7955813562793735e-07	0.00023308038397460305
60710099051	2.1909883844546844e-06	-0.000730812198367904	5.931330941894628e-05
60730031051	5.26840614547061e-05	-0.0008177384151670732	8.803415039828854e-05
60730039024	-0.0006421494251475275	-0.00020270021913443615	0.0008494865964035529
60730145001	-0.0008012508523315715	5.133219151755927e-06	0.0009383078197377886
60770031142	-0.0008959482336241475	0.0001879520031305343	0.0009104967149230039
60830010004	0.0004202524474437041	0.00020361789016645103	-0.0016297208085610448
61110029012	0.000699621986157557	-0.0005951036155916676	-0.0007066712297205481
60014353002	0.00012659514061433784	-0.0008426443511158763	-2.43171764372463e-06
60014358003	0.0015208550359321275	0.0005854277720977316	-0.0004870565718516039
60133601012	0.0007696867179760088	-0.0005239951122857421	-0.0008373335721119803
60190044061	-0.0012564918973740787	0.0010582455854125424	0.00023860719472149913
60290013001	0.0006298251413483975	-0.0004699652928364546	-0.000769652946306557
60374083012	-0.0013849183745102626	0.0014373860890891262	-0.00022907012448418194
60375024011	0.0008140065797340503	-0.000491154220684712	-0.0007853422837962707
60375769012	-0.00020611173320653542	-0.0007144523607163428	0.0004472832847914493
60376500012	0.0001470245778977002	-0.000725586857273204	-0.00018575979116175066
60377008013	-8.954176610763932e-05	-0.0003161922976927052	-0.0007250615984457314
60530146011	-0.0005826451721009633	-0.0002808614466196396	0.0007332033183885932
60590117161	-0.000562386628641495	-0.00036969402297461445	0.00091001868003054
60590992394	-0.0005962937853709543	-0.0003333448497136277	0.0009924241518452215
60650406043	-0.00012041564280461695	-0.0007819672021699071	0.0003571696570883682
60710001174	0.0018809807044089888	0.0012794930692190966	0.00028905613392128134
60710023014	-0.000863593377236442	0.00012232476394338112	0.0009243961932446064
60730004002	-0.0005392093107617256	-0.0002544481160312472	0.0005203346553275732
60730089012	-0.0004205219764170298	-0.0004954777407961347	0.0007509147093148616
60750326013	-0.00020179504494699792	0.0001497073395210948	-0.0017032184757171942
60816034002	1.0269157474008206e-05	-0.0007510950420921292	0.00011288777575909122
60855014021	-0.0005798997311791127	-0.00032775160852508176	0.0008412657016295031
60855107003	0.002301898226965488	0.0026362995132409852	0.0009417323260163906
61070045001	-0.0007821863144608088	7.222429963097058e-05	0.000645014659978111
61130114002	-0.0017727299346854094	0.0027903877515211947	-0.002556405172343716
60014043003	-0.00020497829794443052	-0.0006395998381651569	0.00041580588161866614
60133031031	-0.0007643958917043633	-3.9573133982393616e-05	0.0008860321257309231
60290031152	-0.00012658041348258083	-0.0007256254724189906	0.0002760152488745916
60372044201	0.0006746965860341976	-0.0006259962910392228	-0.0007337320415598783
60372695001	0.000892534381651849	-0.0004970785881508504	-0.0007237562401638802
60372971101	0.0006624019585430476	-0.0006581489260422953	-0.0007214246384170093
60373005011	2.073385140096297e-05	-0.0007563410730956508	7.930002001143194e-05
60374806005	0.0012381254583262744	2.5913776294250144e-06	-0.0006849718807941641
60379011021	-0.00013088932371191082	-0.0007894962623256353	0.0004209152653971981
60411082002	-3.8110685124448994e-05	-0.0008077345788556446	0.00024145793761820355
60552014022	-0.0015849912943695207	0.0021260752212126427	-0.0014126645674265097
60590012012	-1.11365342606328e-05	-0.0007454520975188954	4.722851711021927e-05
60590218222	0.0007876063606419849	-0.0006066029881432901	-0.0006297794253580208
60650409031	0.0002824572496788143	-0.0007444508910549937	-0.000284472010284123
60710003033	-0.0006389089508508701	-0.00027566597586249327	0.0009528129652175423
60710025011	-0.00022721556771104193	-0.0006134812661642441	0.0003016590089289296
60710025021	-0.0005331359108200461	-0.0003722447749475566	0.0007673493915236318
60710097131	-0.00038603684772365015	-0.000529156485079092	0.0006114182607911988
60730130001	-0.0008242042274283179	4.550592823621502e-05	0.0009579770235441131
60759802001	0.0004046119128970984	0.00011981303535822244	-0.0015804862714732138
60855028003	0.00042444370748408996	-0.0007981538059927344	-0.0003758213771012875
60855044231	0.0021222661037106822	0.0019137602219695682	0.0009881844355387728
60855120214	0.0005786388520165084	-0.0006914147598692467	-0.000620382688224017
60952513001	-0.0009042256298925843	0.0002052016268054713	0.000882665980805907
60952514001	0.00013185911692159468	-0.0005791436342232827	-0.0003778167647856804
60133072041	-0.0006134442201048678	-0.00022232676007578748	0.0006819307371143418
60133400013	-0.0005581321621650469	-0.0003473472539644565	0.0008511132583748197
60290007005	-0.000857943136634849	0.0001297033954839835	0.0008624735039300802
60374306002	-0.0006590989707365688	-0.00019906951997172243	0.0009019644700823762
60374307013	0.0020646119487557554	0.0017235750546538415	0.0007541420836032658
60374639001	-0.000992389435827462	0.0005217009814402655	0.000361932630271107
60375440023	-0.0004316330311727698	-0.00047749252001462233	0.0006802646770051226
60375711013	-0.0007997352751152653	-5.508212813125766e-06	0.0009784449847653096
60376030012	0.0003379418505585151	-0.0007659351393021659	-0.0003716838197025863
60376506042	0.0010295514866909305	-0.0002629783739856769	-0.0008749586575813407
60590320311	0.0003186230187712274	-0.0008552812527554862	-0.00022459692749304212
60590320612	-0.00013803598219000964	-0.00043270421057777116	-0.0004348949132718375
60590758123	-0.0001896242755258771	-0.0007573933856302221	0.000536264606729641
60730199042	-0.001206000310138323	0.0009330905899454614	0.0003070999726667671
60730201033	2.8572572877676358e-05	-0.0008077896707862993	8.84013495797255e-05
60971521003	-0.00019618316270906535	-0.0006981461562855096	0.00046367233599332484
61030002003	-0.0009953409780423033	0.00041523627243253425	0.0007501503910511592
61070008001	-0.001196876720576448	0.0008835822495757278	0.0004568147828911996
60014037022	-0.00030157937668227923	-0.00022741772356976158	-0.00031876617712663335
60014358001	0.0010449539335270928	-0.00024799903490087255	-0.0008087189507272217
60371066042	0.0002659592611497471	-0.0008525299384731498	-0.0002115704178303618
60371132372	-0.00023265051430370828	-0.0006607349338823894	0.0004585750345148718
60374049031	-0.0003385776480757152	-0.0006190425501268988	0.0006860897799117926
60374081401	-0.0005861291025327793	-0.0003425725460705512	0.0009211751056797473
60374315021	0.0002981508237281466	-0.0007750822985438644	-0.0002985840965482555
60374336012	0.0020242165863626387	0.001664476978361166	0.0006404734950447949
60374605024	-0.0008101637831073094	0.00015919547381631753	0.0005198880173541902
60375512023	0.0009358981734106975	0.0004273603450258108	-0.001852468417066728
60378003301	-0.00044595839985780305	-0.0005384844688542384	0.0009310560836790742
60379201141	0.00024832938501339035	-0.0008656925140752848	-7.078497032266052e-05
60470007022	-0.0007121992125507256	-0.0001774905905565056	0.0010341511624213254
60470009024	-0.0003363427066217776	-0.0006061029512499679	0.00058958415071415
60590320301	0.00040999597117543713	-0.0008067703069441946	-0.0003781623886057445
60590626141	-0.0010520073663577354	0.001580396189652135	-0.0029131562029705896
60650420122	-0.0004009054081358205	-0.0005837921533113818	0.000815219963402178
60650426172	-8.034093390887549e-05	-0.0007546704993411854	0.00023539436445483834
60670040064	-0.00015200332799705524	-0.0006311176486703777	0.00018024951833966714
60670096162	-0.0006972884664656748	-0.00016985834384017823	0.000938238604482903
60710053002	-0.0005072365901579611	-0.00027155700280477845	0.00039296202353289824
60730068011	0.0003301267780485752	-0.0007809331372561165	-0.0003652628761487851
60730100031	0.0007082678985032938	-0.0005546341426243727	-0.0007949828447602255
60730208062	-0.0011627463712727468	0.0007643423243119004	0.0006482267085922409
60750169002	4.439338355022087e-05	-0.0007685351811301688	6.0397700934454385e-06
60790103002	-0.0012556061356746816	0.0010300625745604764	0.0003401566627234221
60816062002	0.0009993570272360261	9.52323608570586e-05	-0.0012558231512282774
60855061021	0.0014687429405330938	0.0003822151706624809	-0.0005669134293936276
60971507013	-0.00024780296361009914	-0.0006827551787758325	0.0005054273951295465
60014211001	7.209936687280602e-05	-0.0005566555669776511	-0.00023168595972295348
60014377013	-0.00030063957410186875	-0.0005981567026187674	0.0005034760996184391
60133270004	-0.0008447527991686658	0.0001285743039723603	0.0008233243561613662
60371060202	1.2580138552792975e-05	-0.0008499113303014136	0.00020005670981158058
60371255022	-0.0007161416557384268	-0.00010595587609376243	0.0008713658306120495
60374034051	0.0019266214737652639	0.0013912985518851324	0.0004130104886605955
60374809012	0.001529777453850886	0.0005593080598419053	-0.0004988377128100313
60375342031	0.0011110204371614818	-0.00019860237059005399	-0.0008208780707715275
60470022021	0.0006801378531938605	-0.0006221416214283612	-0.0007338656661596427
60590423111	-0.0007890922271944986	1.2843097084013321e-05	0.0008881317678145948
60590524204	0.0018496904156063696	0.0012009454448975764	0.00032923548886670324
60590525172	0.0013858771661359967	0.0002119067471925989	-0.0006030363432269254
60650420052	-3.956172649824515e-05	-0.0008361693598268299	0.000284914141230304
60710104091	-0.0002560390603004902	-0.000621898635276313	0.00039570116220926434
60730212051	-0.000955351893954883	0.0002741037707526606	0.0009868059074512891
60750202003	0.0006931523260450179	-0.0005535382507904207	-0.0008038322946620864
60750301021	0.0007019537144919416	-0.0004158031439279476	-0.0008962491174021325
60770042042	-0.0008764195969994887	0.00017116259416399926	0.0008538795285061645
60770047044	-0.0008550688917345643	0.0001332389345624448	0.0008220097619468301
60790119022	-0.000777660971325704	-6.780961009525367e-05	0.001050294797075416
60816072001	-0.0007339900635341491	0.0006716804632856988	-0.0016976676392995273
60855029101	0.001125830914807785	-0.00019037078138426362	-0.0008120567444084448
60971505002	-0.001720550344651992	0.002595840898650593	-0.0022038614696479864
61090032001	-0.0012122933927280442	0.0009165541322679577	0.00042874983246344044
60290009091	-0.0007409118265986586	-0.00012375878761655118	0.0010451642313173794
60290058012	8.918421630488941e-05	-0.0008067562965289865	2.6723964740796362e-05
60372134021	0.0010620028628496743	-0.00020048001033939135	-0.0008475295289919551
60374003022	-0.00058676282671374	-0.00033084918631266823	0.0008903158115712514
60374033122	0.001101667667775512	-0.00014504197477540983	-0.0008336722242855627
60374045041	-0.00015649092584368849	-0.0006049340499459209	0.00018588299799917663
60375507001	0.000647925477261679	-0.0007251784715393776	-0.000544178788694249
60375520012	-0.0008830727709536131	0.0002033578263501412	0.0007917449808878148
60411200003	-0.0007167334421597831	0.0005954455354493408	-0.0015639720086113834
60590992411	-0.00017410060003732043	-0.0007205384373383857	0.00041452492043153746
60591104021	0.0007295293883969593	-0.0006378927196933309	-0.0006999450463513968
60650317044	0.0001689686386410965	-0.0007129820798272039	-0.00023079036831245687
60650422172	-0.00046998684923840804	-0.000471586868038808	0.0007902547267602328
60650432222	-0.0007337571284679737	-0.0001431736717028838	0.0010700260539418718
60650490002	0.0007127565961180055	-0.000623551505530477	-0.000690441868902441
60730170562	0.0003509799902876945	-0.0008711289628808527	-0.000189057261630579
60730189033	-0.0005099488927799375	-0.0004114552866994869	0.0007818821929619306
60750262005	0.0024755619588314134	0.0029028430158280754	0.002246496921480846
60871001001	-0.0008157807823283054	5.15052379283647e-06	0.0010514145006148441
60971537044	0.00015514973337011736	-0.0005475899677302362	-0.00044576055610244037
60290014001	-0.0009563709135237234	0.0005791406335121613	-0.00013577475290654475
60290028083	-0.0002748983678945654	-0.0006181980464633752	0.00047526836683783
60350403033	-0.001616790807964141	0.002206754611286056	-0.001445955819299926
60372352011	-0.0008857058798303138	0.00024721935519930456	0.000633317179595726
60375018031	0.000474436242877363	-0.0007652021369123895	-0.0004988263646091897
60375713001	0.000405986916610273	-0.0008092517439338548	-0.00037937527427832834
60376012122	0.0003571914611108304	-0.0007768786152390838	-0.00039045583086728513
60379010081	0.0005643240234339818	-0.0006220638236603738	-0.0005935900149515026
60650427153	0.0002051312225311686	-0.0008355971315941066	-0.0001250398291247311
60670024002	-0.0005125606022679577	-0.0002578921565025149	0.000299889323033898
60670065004	-0.0005362245195797056	-0.00017090233263460517	0.0002419413532847987
60710020331	-0.00030343860607165413	-0.0006436053917439991	0.0006224747523174486
60710100173	-0.0011528668888682071	0.000749455659797234	0.0006347367018258415
60710100182	4.526593650454612e-05	-0.0007926711634736273	4.695426824582361e-05
60730047001	-0.0005646113899840167	-0.0002678077388831657	0.0006947709576299039
60730083352	0.0009909783902699969	-0.0003875939129046383	-0.0007482926483822152
60730202081	-0.00033735357057841766	-0.0006392606633971021	0.0006870111821302341
60750305003	-0.0008147263429072305	4.24928928194702e-05	0.0009234269330460764
60816139002	0.0006806554527794646	-0.0006924541210828773	-0.0005509151244368742
60830022051	-0.00012919217328252663	-0.0006702134373994131	0.00019715164105257337
60855042013	0.00048603504621020646	-0.0007254612413676957	-0.0005306925374618962
60952506012	-0.00021657782673657937	-0.0006749125919194677	0.0004273581195557205
60971513072	-0.0010441397553508454	0.0005143137571813895	0.0007256087053583652
60990029015	-0.001400779789727706	0.0014311863544376362	-6.53263027462414e-05
61030008004	-0.0008842953941397269	0.00020377712600921216	0.0008075750879421508
61110076121	-0.00015493932360744115	-0.0007267474857764196	0.0003509453998609414
61130113003	-0.0010046026926196572	0.0004065207933039466	0.000842643093511738
60014279003	-0.000954646852021723	0.0003087670304847182	0.0008538109089349552
60371131011	0.0012251165123685296	-5.5772563787210555e-05	-0.0007286467800873012
60371247002	0.0012201426741878093	-4.640318274959678e-05	-0.000757342655967443
60372016011	9.232013294325193e-05	-0.0007935148843036617	-3.1760286585559836e-05
60372318001	-0.0012022617196047172	0.0009548229283224903	0.00025113683944176496
60372382001	-0.00046147228679323097	-0.0003964080295230751	0.0006178051865056976
60373106012	0.0006874868653690431	-0.0006340439563412059	-0.0006704009547066821
60375039012	-0.0006217401385447632	-0.0003004797813472642	0.0009614244265567119
60375416041	0.0008129206809351083	-0.0005175685679817149	-0.0007940279247874121
60375510006	-0.001134037497773613	0.000737234760767814	0.0005483370724068344
60375714004	-3.683198438029033e-05	-0.0008131548786229126	0.0002781824057116536
60376009023	-0.0009844211269143918	0.00042809246225962775	0.0006304138824708646
60450114004	-0.0008033775697511488	5.6507697784649146e-05	0.0008264356976763436
60590117073	-0.0004622292212699165	-0.00042264757215762554	0.0006153955902686442
60590748021	-0.0006303322162545719	-0.00020637142707276358	0.0007348574675312765
60610219022	-0.0004886730198228376	-0.0004960423619868957	0.0009182515202512501
60610239001	-0.0005471690944853639	-0.0004078669135776744	0.0009511705428903227
60650432352	0.00042386870852340443	-0.0008299926352872901	-0.0003543613404503951
60650449281	-0.0006100120907903192	-0.00029404395675500006	0.0009022651569413622
60670055103	0.00022491863394963322	-0.0007324848085843694	-0.00026159630449572703
60730083633	0.0015934809739496533	0.0009047939702925747	-0.00035948131960925186
60816041011	0.0010549200195900403	-0.0001008969406754106	-0.000994398475880501
60816096011	0.001912387957246042	0.0013438888666268867	0.00038590737197857506
60855043221	-0.00022456052020572467	-1.4627222960159975e-05	-0.0008800272685510495
60133040031	-0.00038524109900507154	-0.000569091336005371	0.0007043905110661939
60190042053	-0.0005733989025761912	-0.0003217931504530287	0.0008048407094092474
60371113014	0.0010461499039245076	-0.0002371516353646646	-0.0008258383120878931
60371352033	-0.0004045087600640703	-0.0005488902876819664	0.0008009451505781103
60371393021	-9.449967460991289e-05	-0.0006749122193706174	0.0001462434940642588
60375027001	7.614027679598733e-05	-0.0007765496294809601	-3.522728226766707e-05
60375326052	0.00013076494652286577	-0.000754662543188371	-0.00012107415453779325
60375332032	0.000947806015742334	-0.0003752636271602469	-0.0008033669428759466
60490004001	-0.0010731103799099064	0.0006477551388257397	0.0004549449283954574
60530118012	-0.0006985389331599715	-9.632505591734294e-05	0.0007833958914499672
60590117202	0.00011141085058598902	-0.0008269509703917997	-4.3972642588627665e-05
60590219052	-5.2817417030852775e-06	-0.0008360844029688739	0.00031980884500170813
60670040011	0.000580788732249725	-0.0007203251504698987	-0.0005943654152214722
60710056005	-0.0005789118293359573	-0.0002927609526717473	0.0007537761943725626
60730065001	-0.001753210382534972	0.0028336494289158457	-0.00297995323162998
60730101041	8.729428235627007e-05	-0.0008435716931802754	4.6793339261645135e-05
60750210004	0.0017460718901880373	0.0010794199306013526	4.5203201740322765e-05
60816113001	-0.0006542161964673565	-0.00020992015586811062	0.0008896772969145116
60855120192	-0.0006775684280681957	0.000450383187227758	-0.0012505862101857685
60971533002	-0.00046653989496378675	-0.0003417844764751809	0.0004982601664116231
60990039061	-0.0004428368973969021	-0.0004882368217988025	0.0007062405308255009
61010505031	-0.00015903995107165243	0.00014686516304778972	-0.0010177925115960943
61070010064	-0.000384254878792846	-0.0005930731050008834	0.0007508519611130868
61110063011	0.0007559501923161144	-0.0006367367911813085	-0.0006477153130607666
60014094003	-0.000700674296822856	-4.796286634646715e-05	0.0005918439058896847
60014276002	0.0015485456497578425	0.0006319225414375324	-0.00042180738855870155
60190043011	-0.00043696136456377585	-0.0005370415512166716	0.0008639056403657422
60190055171	-0.0009264564003005019	0.00021855253895641493	0.0010022193829103692
60310015002	0.0004326635417796141	-0.0006428004648561837	-0.000513985321053826
60350403023	-0.0005182407091015814	0.0002415615543364043	-0.0003969591034524067
60371151013	0.0004352368487091628	-0.0006743576123254229	-0.0005938151697605091
60371174043	0.0010619100786375569	-0.0001395818395904469	-0.0008750344517538547
60372037101	0.0016719349149067388	0.0008592877752039007	-0.00023475873843101924
60372690001	0.0013228217511185149	0.00010287690009836173	-0.0005806329178953488
60374301021	-0.0008406605836984212	0.0001831534800160605	0.0005798398964277675
60375021001	0.0002767997185342457	-0.0006635331830034577	-0.0004415951894947414
60375308022	-0.0003714801296071663	-0.0005487859233890111	0.0006266799608963207
60376025052	0.0003389088994833581	-0.0008076113458146555	-0.00035210680416534784
60552008041	-0.00037712650158312316	-0.0005672149614683221	0.0006919526604291276
60590218252	-0.0008693182534197064	0.00012522291278874162	0.0009457725214985094
60590320512	0.0002191094992210366	-0.0008650182191257394	-0.0001288876950264966
60590320573	0.00019971729123856454	-0.0009012730806224603	4.021007441674753e-06
60590423192	-0.001143202974781972	0.0014758455017264045	-0.0025721369333572904
60590891062	0.00021658054754411345	-0.0008818080709056243	-6.999808991974139e-05
60650438023	-0.00031552136902933615	-0.0006434539049199336	0.0006273562083132789
60670052012	-0.001981770650649	0.003778047431453812	-0.005056066262730028
60730044003	-0.0009227997343938506	0.0003159789925021194	0.0006529625447264274
60730171041	0.0005066040867743729	-0.0008153959361489317	-0.00040541726242356046
60730202023	-0.0008568038893308228	0.00025911179199872183	0.0004519407735636877
60730202131	0.0011119522920924932	-0.0001711354312793783	-0.0007966434000740614
60770045021	-0.0004113399760669018	-0.000485981472786928	0.0006145436215102099
60816075001	0.0017893576682505904	0.0013909627913567776	-0.0005940878237804264
60855033272	0.0017748641845472175	0.0010499071358785104	-2.9051221642755968e-05
60855033372	-0.0002954124656515421	0.0005360157265574241	-0.002403165151904243
60855052023	0.0005899684595107675	-0.00017471299918726135	-0.001156414055852211
60871214011	-0.00012817689494512877	-0.0006828882279309099	0.00023872464355250832
60890108062	-0.0016301620952602451	0.0022363673543405833	-0.001446210535467274
60971512014	-0.0007855266260038092	9.996971538215804e-06	0.0008407106122687569
61070044001	0.0007417645593454621	-0.0005086658001757228	-0.0007523046030109031
60190057044	-0.0011031909824873293	0.0006670951756548316	0.0005957501409946911
60290031223	-0.0001708492883964866	-0.0006803696261480071	0.0003232942603113552
60350402001	-0.0006714630849574551	-0.00021140733894027463	0.0009372477191321865
60371310201	-0.0006026960705272987	-0.0002733828751225683	0.0007960003641178635
60372211101	-0.0012580108133044264	0.0011533880666904064	-0.00011490614720965765
60372395023	0.0009082803940362852	-0.0003397325543944216	-0.0008241037974696117
60374607005	0.0002855668885771968	-0.0008598002718654497	-0.0001298647921716735
60374827013	0.0024634051611481505	0.0028998259700031915	0.0022425265264887024
60375435011	-0.0009009701395499427	0.00027995121451546747	0.0006572408694518686
60379201182	2.6038407655244614e-05	-0.0008489057740209372	0.0002665390719075846
60590115042	-0.0019123844049438435	0.0036830262853642373	-0.005341863893740019
60590995142	-0.0007756066634553703	-1.3368871941252634e-05	0.000892754358639844
60590999032	-0.0006193176557951164	-0.00029564252355761527	0.000947050220008314
60650410021	-0.0011200862233813641	0.0006675439066485516	0.0006988997101817528
60659413001	0.00034339670787690433	-0.000839761347323306	-0.00030181985455439084
60670086002	-0.0007021633472308085	-0.00019552033202856672	0.0010533013298986906
60710044041	-0.0010641914220627547	0.0005725058285920126	0.0006450540444821478
60710120021	-0.001442204391014737	0.0016128043209945155	-0.00047451285001617346
60855035071	-0.00036514322171598374	-0.0004768316746250229	0.0004152264815664032
60855044222	0.0005936922933344588	-0.0007247178483362198	-0.000600818931421146
60855120191	0.00022901493984055256	-0.0007022709358676701	-0.0003490709078437171
60890123021	-0.00146373045388013	0.001961097016663465	-0.001988851345561863
60952523172	-0.0003741601552272005	-0.0005663981117569193	0.0006760406797792559
61110086003	-0.0006549524736392306	-0.00019846752410887506	0.0008413065020928058
60014403351	0.002053460999783688	0.001701737022204776	0.0007609605911557572
60133200012	-0.0011575453757999012	0.000768462376910913	0.0005896932980093857
60170304022	-0.0014922185864339565	0.0018023999617666681	-0.0008404737433174885
60372147003	-0.0004932302249863081	-0.0004137263152642871	0.0007684119630703778
60372699043	-0.00022207355533365085	-0.0006543549559704144	0.0004018307371407927
60372737001	-0.0006878752082863963	-6.99217085776893e-05	0.0006728347003016606
60374070022	-0.0008914259551582642	0.00026862437083702913	0.0006158138806324481
60375015011	3.759657290863365e-05	-0.0008628892565258313	0.00016523009389557774
60375440021	-0.0009052594275179872	0.00031904264966286524	0.000516809326581606
60376037041	-0.00046028662190560684	-0.0004082576438932807	0.0006147632409946229
60377006003	-0.0012594087863751124	0.0010352499370415973	0.0003637634149436338
60590525054	0.0003001463482400774	-0.0005699901148050164	-0.0005575620893436111
60610206053	0.00012767587443413122	-0.0007823002455462439	-9.410796930484198e-05
60650425181	-0.0002868110348152222	-0.0005999381356324803	0.0004691298477221304
60670031022	-0.000627579297050834	-0.00013198914523056125	0.0005864466313813605
60670040012	-0.0003047829009398704	-0.0005252960899702967	0.00037356417734496787
60670041003	0.0007881307320829919	-0.0005254415507924982	-0.0007954712026317809
60710026062	-0.0006567025661496006	-0.0001468481141414453	0.0006720698848600128
60730100032	-0.0002441800528991592	-0.0007050515580868484	0.0005268741053608856
60855040012	-0.0006548249147663273	-0.00023052447331127235	0.0009207146297069883
60952529104	-0.0012264605732845411	0.0009678489755732608	0.00035241042562834913
60971506121	0.0007245656545129633	-0.0006141606540890506	-0.0006843018652244358
61110049021	-0.00011008018183202221	-0.0007110208037963372	0.00021430480611717357
60014045011	-0.0005737850771888714	0.0005845899167907486	-0.002029200781728919
60014331022	0.001206070730863333	0.00011065579577656602	-0.0008851902800542469
60230010002	-0.0010687757710515452	0.0016463819265970946	-0.0029597256118091657
60371972003	0.0017867614645973257	0.00108944388605505	5.380146242101703e-05
60372184003	-0.0005716551215072848	-0.0002915775805292853	0.0007036799114530857
60374606001	0.0005250112408708652	-0.0007838564427467644	-0.00041145077412383415
60375040025	-0.0006506477000676687	-0.0002659737673133021	0.0009994190223146953
60375323021	0.001263143394541009	0.00010633308806788744	-0.0007470607321844663
60375704041	-0.0008199734782248907	9.720411777813841e-05	0.000786881462382998
60375711015	-0.0009904797702294948	0.0004006910037433147	0.00076806402441571
60376024023	0.0006552218646918851	-0.0005910586357710995	-0.00072945890007359
60590758081	-0.000406450394361612	-0.0005604463518121575	0.000762699854320678
60650445171	-0.00025091057244035106	-0.0006575615785457025	0.00045442022247851904
60650452261	-0.0005776522962885119	-0.0003234694837485843	0.0008297619704606285
60670070161	-0.00018783891478418039	-0.0006626819898847589	0.0003245031852768503
60670071041	0.00029738620602548727	-0.0008013219558984162	-0.00022875120943718075
60670072061	-0.0008687067627169729	0.0002169266888544755	0.0006500929914520318
60730200263	0.00015421419302697042	-0.0008728266218619831	3.083365656694426e-05
60730211002	-0.0007129340085990625	-0.00010207130727030799	0.0008047066721622416
60750162002	0.0011881414939683525	6.388025370298315e-05	-0.000779587427271814
60770053051	2.6506873060360315e-05	-0.0006445267642247647	-0.0001096769609001443
60816016053	0.0014572786971135683	0.0003891336768471679	-0.0006181776413422455
60855125031	0.0009171565669687632	-0.00046245618688033687	-0.0007768374640707885
60890127022	-0.0013825224891302517	0.0014099003320876518	-0.0001567357662196141
60971539024	-0.000507200790685196	-0.000466575369410969	0.0009479349574418549
60014225001	-0.00126936417531125	0.001732461605113554	-0.002625038416316602
60070004022	-8.163656529160816e-05	-0.0007554611137081194	0.00024343212355578653
60133512003	0.0010299332726251933	-0.0003458933671009898	-0.0007628050500200852
60133680012	0.0009244527939940704	-0.0003796905472399468	-0.0008482725109704785
60371154011	-0.00018810588616050795	-0.0006293013593154849	0.00026162112939186275
60371351112	0.0003690141098125528	-0.0008598122876842624	-0.00023813557566477122
60372753113	-2.24385186435585e-05	-0.0008056873712228349	0.00025028410876936686
60373202023	0.0016520643663465047	0.001456401980267215	-0.0016992511482750892
60374307242	0.0019814479043790065	0.0019462483810123873	-0.0007089891446994851
60375713003	8.7113950254326e-05	-0.0008569450060397644	0.00011936527695456351
60377007003	0.00047968484248925357	-0.0008303370176367301	-0.0003176430590869953
60411043001	0.0003627907301623534	-0.0007474435383121834	-0.0003869160715276675
60411262003	-0.0002818632699177215	-0.0006277301164569695	0.0005896150318789619
60530110001	-0.0015092997592186927	0.0017896882209459707	-0.000614566185698735
60552005051	-0.00040758615409891715	-0.00047165954061743827	0.0005932889996219272
60590320392	-0.00027490964106198273	-0.0007050957994747359	0.0007072817632877503
60590421093	-0.0008578397221760353	9.941910267053077e-05	0.0009737401429883766
60590423241	-0.0005668208056916672	-0.0003365863555520894	0.0008579292144241028
60590524261	-0.000374919929339365	-0.0006070473718529671	0.0008289728024369171
60590525115	0.0006716517693248647	-0.000710628466347172	-0.0006280311681654064
60590638022	-0.0012029223641527788	0.0008815376472733951	0.0005078625546849523
60590762061	-0.000982857138961155	0.00034580919345896335	0.0009114322798893463
60610218022	-0.0005738811185492618	-0.00031992752420641	0.0007891087483190397
60710020352	-0.00039919432062212804	-0.0005657915026811021	0.0007302885138281152
60710022062	-0.0011255332545612666	0.0006899905883439366	0.0006448473586830306
60710121031	-0.0012190791701699772	0.0009510227951679254	0.0003653820138509082
60730027111	-0.0007630715792898689	-6.579632888442611e-05	0.0009494310703767482
60730031071	0.00016128068946479445	-0.0008669800157462454	-3.340985396127487e-05
60730054001	-0.0014390087063695382	0.0016376416621158745	-0.0006242998022042215
60730166053	-0.0005986707986803265	-0.0002539143794905599	0.0007375703440039818
60730175011	-0.0009200503001789529	0.00020527496214185423	0.0010135266304056407
60750604001	0.0005052729638064512	-0.0006830780644663482	-0.0006380701516969981
60855029081	0.0017127104494390481	0.0014120330899680881	-0.001553498683913195
60890119001	-0.0011787801474623094	0.0008280674563568994	0.000502896957927685
60890123011	-0.00014522383635402818	-0.0005605002605539207	9.505916046814204e-05
60971541002	-0.0009676583381492496	0.0003891543426794991	0.0006687653249905877
61110070001	0.0013097678155557359	0.00018966784906610808	-0.0007606351652219524
61130109013	-0.0005697652843797368	-0.00036859827812307365	0.0009021084195779599
60014224002	0.0008045151210689973	4.8568709018559325e-05	-0.0011602544045927424
60014430023	0.002361878103581866	0.0025657373078952755	0.001836003112256285
60050002001	-0.0011065403648171672	0.0006644503994061979	0.0006209129126998479
60070026012	-0.0012341071463298522	0.0009913457914213016	0.0003253430042153272
60133040032	-0.0009486720915044195	0.0005166440006116411	-2.9845794521595298e-05
60133671001	-0.00036528798039404	-0.0005179780851363178	0.000529047100239149
60190012021	-0.0007399311875754379	-7.54355093025341e-05	0.0008884796458041961
60371233013	-0.0011990607307637389	0.0009421394837026718	0.0002888335375730578
60372722022	0.0016194744805255832	0.0006997317634619773	-0.0003254386494124196
60373106022	0.0005326121467088727	-0.0007266025310256767	-0.000591603031581445
60374073011	0.0016121036988537758	0.000737955474955064	-0.00034765867567772935
60374326023	-0.00028671423757802277	-0.0006195354974816746	0.00048532265855610293
60375507002	0.0012022645415250143	-3.906973162422431e-05	-0.00077148040849058
60375551042	-0.00044927861598702	-0.0003697356292339912	0.0004938869849772714
60375704033	-0.00028544346409202026	-0.0006612240002186202	0.0006141714309155353
60376027003	0.0014230312132687273	0.0005999490558034417	-0.0010227387655263602
60590013015	-0.0008567823733954966	0.00011052167518967246	0.0009334228581246525
60590218172	-0.00016232938888830853	-0.0007637388027381023	0.0005070339826591054
60590753011	0.000610354008179246	-0.0006531230857994802	-0.0006655743267386543
60670074301	-0.00024282587254212786	-0.0007011094786253983	0.0005597900622402749
60670096322	0.0018304533964668354	0.0015510100146839572	-0.0008997995199236165
60690004001	-0.0010606368873414605	0.0005176495466357662	0.0008236557868641119
60710071094	-7.948218854816198e-05	-0.0007555406937255921	0.00021687257740140293
60770051091	-0.00046907593379645813	-0.00041805934785987944	0.0006202394350246595
60816106013	1.952437057500725e-06	-0.0008306076196834806	0.00023277098472505165
60971529043	-0.0003562193520451859	-0.0005705772979134515	0.000602905022903091
60014010003	0.0013414533488121361	0.00025002763906587704	-0.000783220300778577
60014366013	7.387382161646403e-05	-0.0006135082318252766	-0.00023546608657302543
60133031033	0.0004035575987190302	-0.0008446675797888608	-0.0003213086140791783
60133462031	0.0006865955926714588	-0.0006905762608525259	-0.0005507549935787767
60290058021	-0.000842523273485491	0.00014604241752458425	0.0007196156201152924
60330006005	-0.001204418644370148	0.0009247004359355856	0.0003583236068817425
60371203003	0.00041735393676422703	-0.0007436989720726709	-0.00044783252098361086
60371288022	0.0005553198416285012	-0.0007293429178296932	-0.00048786128476486406
60372213031	-0.0003938470194336351	-0.00047180527899402206	0.0005060302215337268
60372976013	0.0010116984507436556	-0.00034068457403863244	-0.0007834013134172483
60374621002	-3.149800771611727e-06	-0.0008212172081539791	0.00017757855099780263
60376006012	-0.0006091667834054945	-3.2953895232189874e-05	0.0001905099374054793
60376200023	0.0011964737461083548	0.00039997207577362773	-0.0012472316607229665
60377018011	-0.001270875943683773	0.0012983769447453583	-0.0006533597201337148
60530016002	-0.000979163295141659	0.0003745392483171486	0.0008009003350471425
60552010041	0.0001253432966826162	-0.0007872074512265505	-0.0001053168091371647
60590218201	0.00036057639910555593	-0.000869525316468931	-0.0002545365253182021
60590320423	-0.00027821833875116633	-0.0007060389923203187	0.0007529317840072489
60590742004	0.0001240736522512724	-0.0008424641629438227	-2.733637609876456e-07
60650435121	0.0003549953670031786	-0.0007841926934167739	-0.0003912386442488683
60670040111	-0.0003833750602458936	-0.0005464491282335059	0.0006522846489169787
60710071063	-0.0009677103427355375	0.00036096423945274314	0.0007489325782010242
60710099042	-0.00024413925284039797	-0.0006318125120404529	0.00039746256820240707
60710100042	-0.0011591304602564978	0.0007500046404306869	0.0006750963824507126
60730083243	0.0006562628804793884	-0.0006839045929508561	-0.0005426608556174937
60730102006	-0.0005630316122284209	-0.00030811148193857885	0.0007145267812705503
60750215002	0.0013863085013407833	0.0002971426701167273	-0.0006849301098156162
60855014011	0.0005596127286883604	-0.0006488194631848518	-0.0006579769103986293
60855048022	0.0028910487942126416	0.004131941571536029	0.004318884746667532
60133671003	0.00038063836793149754	-0.0006588232540201655	-0.0004948472825885165
60190022004	-8.576534895091951e-05	-0.0006956178371829361	0.00015334546987197376
60310008002	0.0003076545176334305	-0.0007948122938595451	-0.00033315052017902815
60371175302	0.0004454835046959059	-0.0007549155153495152	-0.0004950730126714863
60371394022	-0.0008892132849214604	0.00017187119950753986	0.0009608091756591984
60371977002	0.0001364842027519738	-0.0007367433462007836	-0.00016687799883414154
60372073022	0.0011582499654023228	0.00021765237967262234	-0.0009937781712386236
60372397011	0.00019420520700491384	-0.0008149032462076664	-0.00017523883505781075
60372412023	-0.000584724445466299	-0.00022978703858997674	0.0006235422103967371
60374619013	-0.0003624165227181268	-0.000527905527835732	0.0005244661123807352
60374809011	0.001363532749532975	0.00022550111498747377	-0.0007081882820088032
60376506022	0.0008074955726569369	-0.0005628872842909945	-0.0007523947064975988
60379107153	0.000607645747246492	-0.0006783821782294881	-0.0006416205942816264
60530106072	-0.0008617346333251888	0.00016325481802277044	0.0007856232176561592
60530140001	-0.0011360327759112321	0.0008376884111595946	0.00015328910615466929
60590878013	-0.000251215041654067	-0.0006189872418169734	0.00038370403643534347
60670090082	-0.001135823350379098	0.0008290980865683017	0.0001884926543781863
60670099001	-0.0005973826790303065	-0.0002877895844922007	0.0008125184645372048
60710100201	-0.000400399662621408	-0.0005358522368392149	0.0006595016116297049
60730024012	0.0003777667223600949	-0.0008244985577049845	-0.00034210805046172127
60816105004	7.975750065497939e-05	-0.0008420966483173228	9.714779776144428e-05
60830029306	8.680237462633597e-05	-0.000766351751872381	-1.3243638339012513e-05
60855028002	0.00126334357708978	3.438608230365166e-05	-0.0007685932172037785
60855059003	0.0013966102043346785	0.00022603066867876503	-0.0006321782637964503
60190014131	9.664842659327656e-05	-0.0008538281455647414	4.161840164531533e-05
60250116001	0.0010419239120247222	-0.0002937504602501072	-0.0007838756148525074
60371098003	-0.0013587124580942207	0.0013055923034177	8.437946826717214e-05
60372942003	-0.0008362375283185019	0.0001102542695679065	0.0008530843586989903
60373016014	-0.00031683834447775633	-0.00018744118236291947	-0.0005810458720184511
60374023033	-0.0008254139336337852	4.767433122323554e-05	0.0009623955409488417
60377017012	0.0002439824713569508	-0.00046715105649326196	-0.0006714952111110086
60530124011	0.0006334998449751812	-0.0006278928526110778	-0.000657297767481258
60590524211	0.0014736579273726116	0.00038528151972993613	-0.00044466482256563843
60590746015	-0.0008204033776564244	2.9337993205749023e-05	0.0009734980453992263
60590755041	-0.0004588254473750048	-0.0004770760081257021	0.0007629205454261504
60730083291	0.0011251916221205246	-0.00021183324881461141	-0.000803544314606394
60730105011	-0.000698977862180491	-5.4895133464976466e-05	0.0006615347746288248
60730133112	0.0006731650336933439	-0.000708373605792314	-0.0005387639648655641
60750165001	0.0009267606429584204	-0.00012047515980363997	-0.0010881993987392313
60770014004	-4.694549897484481e-05	-0.0007109825120982062	0.00010251568460136541
60855120341	0.0008297914294281859	-0.0005421712668450332	-0.0007180977527684165
60971518002	-0.0013897963966352078	0.0013872114550245317	2.1159485832121348e-05
60971530012	-0.0008664064527495313	0.00014406636232811246	0.0008674967645454221
61070020042	-0.000916228024162399	0.00025642935751358104	0.0007823088955979566
60014097002	0.0018260896184833708	0.0012037440039891266	9.445796657271142e-05
60250117001	-0.0002326207286610465	-0.0006523284605394951	0.0003994110662328312
60371232052	0.0014306593514122677	0.0004040017224782624	-0.0006859740193694815
60371394011	-0.000722367677510419	-0.00015748682906097905	0.0010319962962924973
60372260012	-0.001005977519357561	0.0004963719776396471	0.000550659287683963
60372407002	0.0004990022585906105	-0.0006930269979064242	-0.0005233873611225141
60372678002	0.000595641635730888	-0.0007355252107223044	-0.0004296136277950785
60374024031	0.0009971284782203304	-0.00033872774980858174	-0.000793943298168559
60374027051	-0.000765793272738253	-1.3899858390085046e-06	0.000777762290867078
60375545182	0.0014150739376048312	0.00027298935228280304	-0.0006034433161942833
60377003002	0.0006130210793304998	-0.0004226762931371114	-0.0008418447892239735
60379102082	-0.00031637818475681046	-0.0006142983777085334	0.0005577648740384719
60591102032	0.0003592526667788711	-0.0008448897257287585	-0.0002723664308413294
60710034033	-0.00038196951371572964	-0.00043058494170115973	0.0004965761025436106
60710035051	-0.0006599643160135035	-0.00019640747671313932	0.0008412646901779752
60730132061	-0.000562925108027784	-0.00037031100613664714	0.0008745078913550198
60750313012	0.000999244107601484	-0.00011023279648116051	-0.0009257862303578915
60770051221	0.0006651180250100304	-0.0006493608043264164	-0.0006875239235898939
60816041013	0.0009476315282622728	-0.0003254581194628733	-0.0008472035889296787
60855044183	0.0011200545111503903	-0.0001942515184968	-0.0007838727727756718
60855120213	0.0003897423288204972	-0.0007679244046869807	-0.0003598113217913192
60871103002	0.0022566629567498603	0.0026791017429101463	-0.00012756061073139973
60990013005	-0.0001654753903204543	-0.0007110940174553797	0.0003620263473831604
61110047151	-0.0007087860648830693	-0.0001404794206607828	0.0008953707895965495
60014077003	0.0006309498001016312	-0.0005978654649556119	-0.0006691685882229156
60190078022	-0.0008784969450256363	0.00022407962918150743	0.0006938228539247097
60371041051	-1.5980915267489883e-05	-0.0008151791261857615	0.00022899005439698379
60372094011	0.0005778034862865584	-0.0006606807745622552	-0.0006460326699700245
60372718012	0.0013723730691572716	0.0002728236253749176	-0.000699457509091894
60373019004	0.0018518347832077618	0.001243474981507999	0.00018454201057844377
60374083021	0.0003863640024008527	-0.00080012143708209	-0.00037787667396313684
60374317005	0.0022749440597786006	0.0024528023981276745	0.0016085138848383254
60375009004	0.00020364697760450555	-0.0008434623980087615	-0.00014964032610055374
60375341012	9.911877811839208e-05	-0.0008286670030646336	7.364671765457569e-05
60379005051	0.00012841388394111358	-0.0007505048241313985	-0.00012755295897241858
60570004024	-0.00028847402168075766	-0.0006680933526879429	0.0005976783721008821
60590627011	-8.710035233526535e-05	-0.0006448766420216699	0.00011171805462394662
60590637022	0.0013354162150822932	0.0009917912238697642	-0.0022156393080521746
60590994123	-7.599009989369542e-05	-0.0007743375764012072	0.00033504651202885815
60670081114	-0.000287047562745291	-0.0006320995964093817	0.0005366449070670871
60710049004	-0.000709251076048463	-0.00012603300050467974	0.00087729877612486
60710055002	0.0002685667312040905	-0.0007938703994945849	-0.00028648805611497773
60730133061	0.0007829119176219597	-0.0005577769210889767	-0.0007519245630077478
60816127002	0.0009126659092806785	-0.00046833746657076633	-0.0006950942436398172
60855029023	0.0011818325208217222	-8.859939543019915e-05	-0.000785748781141817
60855038043	0.0016350915065748393	0.0008141417799982513	-0.0003588294184721066
60971512013	-0.0011452702066206506	0.000864687965436458	0.00013459393801516694
60971528022	0.00145394937358006	0.000704550823215987	-0.0006325627423655261
61110059012	-0.0006185336288725149	-0.0002482326597465421	0.0007889374650443586
60014382032	0.0006601643940087047	-0.0006478329868874141	-0.0007246486357545454
60133040042	-0.0005337668655319432	-0.00042827275123014373	0.0009433438802345479
60170315021	-0.00074119196557052	-6.501935348052672e-05	0.0008335042539018738
60190059041	-0.0006775161103644958	-0.0002229622947420407	0.0010085196739814636
60371974202	0.0002564640102664134	-0.0005342657278364561	-0.000512785973543095
60372317202	-0.0001065505407778763	-0.0007635753804557617	0.0003577635787831373
60374024062	-0.00019951738624672468	-0.0006292363501663574	0.0002639040279008188
60375031041	-0.0007944609621987713	3.283571484510726e-05	0.0008456752164506078
60375411001	-0.0014110980928245575	0.0015358838565803527	-0.0004170952150582642
60375438022	-0.0001706453394362258	-0.0006754895674650325	0.0002652070135849515
60375511012	-0.00021288425672388498	-0.0006824010813189734	0.0004554902119110682
60375712001	-0.00014082844912512366	-0.0007309325017312936	0.000327146996913319
60590219132	-0.0001710661326877008	-0.0007356019357628514	0.0004503386892028083
60590320443	-0.0003067074605196337	-0.0006880158879008095	0.0007923169545848597
60590626361	-0.00036040134704443724	-0.0005815070650049712	0.0006356978450323979
60590992021	0.0005491715454043999	-0.0006455048619349474	-0.0006594749353213556
60590994172	-0.0008479279188160697	0.00010775119586947992	0.0008755963713978117
60591101043	0.00027353274953204195	-0.0008001383900692628	-0.00021990581061012273
60670093203	0.0003983203628998778	-0.0008175550290443585	-0.0003935014974327866
60710020152	0.0002602485524712229	-0.0008419635441621479	-0.00022091122766998436
60710020382	0.0007758805397645393	-0.0005816882628129953	-0.0007695648501383144
60710052002	-0.00014990412904695194	-0.0007118757279508353	0.00029618019374053506
60730154044	0.00044599639351035916	-0.0007077013484408339	-0.0005210621875475647
60730172003	-0.0016851783154422505	0.002439228447962997	-0.0018215336098583712
60770031111	0.00017048860843653165	-0.0007767296746255432	-0.00014448675970717007
60816061002	0.0016590605220261436	0.0007638921327363187	-0.00026902295297789305
60855035102	1.6826015504371778e-05	-0.0008376708972586189	0.00015237369840609692
60855124022	0.00021052700151228467	-0.0003835601602330185	-0.0007781456431895089
60952535004	0.0012894405391846542	0.0006204893580790654	-0.0013060802258818198
61110014011	-0.00017899961494118502	-0.0007738623096379772	0.0005004467331383375
61110079013	-7.270871529782584e-05	-0.0007923605808607876	0.00028393763123241405
60014018001	5.2808055438537373e-05	-0.0005622032058780164	-2.4533117883929703e-05
60170305023	-0.0004888640936175112	-0.0004788021854601925	0.0009037901325764846
60170315023	-0.0015538012417423365	0.0019371469451497085	-0.000838056996792873
60190027013	-0.000940693240142607	0.00036381208770356455	0.0006283381752568144
60371272103	0.00026853050378942983	-0.0007515946681488597	-0.00029993326744063534
60372113201	0.00028916883837801726	-0.0007641718914679997	-0.0003124618690510489
60372374013	0.0007993734686294232	-0.0004881183061619455	-0.0008224456636106459
60372623021	-0.00039084261514508333	-0.0005867247515070186	0.0008584783255147665
60374802021	0.000939409547959363	-0.0003771220908834043	-0.0008438880070101388
60375336023	-0.0010086007427191658	0.0011504140887807982	-0.0020153541360288484
60375765022	-0.0003231478447603548	-0.0005658616682388114	0.0005160873940254232
60377022023	-0.00011268738278995697	-0.0006484650125974204	0.0003182732670455508
60470011011	-0.00011270084829092602	-0.000772815621875539	0.00030436613970249765
60730029041	-0.0009083146965218555	0.000904853419678909	-0.001389026151866241
60730083244	0.0012973333704537644	5.157161141201471e-05	-0.0006925501606615459
60730116022	-0.000911198145614817	0.00024178304965576181	0.0008157485299509536
60730170351	-0.0004967957643702487	-0.00047352489835874505	0.0009036109703157964
60750605023	0.0006218592268104158	-0.0005930565224044399	-0.0006949120873418069
60855107001	0.0020486338726417733	0.0020240206741992004	9.375169476010469e-05
60971506033	-0.0012548056266032104	0.0010714955064899524	0.00017127808757823521
61110039002	0.001067628853717699	-0.000170083314566058	-0.0008179216225332305
60014068003	0.0006238575330718251	-0.0007159467967023799	-0.0006133657102278758
60014279001	0.0001372283871306156	-0.0008211834710934547	-4.0251422921399756e-05
60014403341	0.00197060936588474	0.0015302783039570361	0.0004901044495297787
60290031031	-0.00043218246216948685	-0.00042961559892628693	0.0005488923647618379
60371152012	-0.00034367416177266295	-0.0005918200271579542	0.0006714731749684678
60371253103	-0.0004153209441636705	-0.0003091066736517387	0.0002947576181465435
60371431002	0.0015543117788364659	0.0005260088296484628	-0.0004427358943000491
60371999002	0.0004832983714527013	-0.0006614125507859854	-0.0005388523230396627
60372094032	-2.2834820642763832e-05	-0.0007654406313700353	0.00013470188424032732
60372114201	0.0017502585712213512	0.001022730665088898	-0.00011126194922575615
60372327003	-0.001261791004029972	0.001061211808443581	0.0002772865634650264
60372761002	0.0012773336970175872	0.00010360029189618883	-0.0007552981093339211
60375548021	0.0007294228731848321	-0.0005272190348999781	-0.000774042353093507
60375743007	0.00032451540565558263	-0.0008471939445519072	-0.00017575448687388338
60376500041	0.0006009603006743874	-0.0006602808908330138	-0.0006435366789060816
60470006034	0.00037952561135531617	-0.0007617796812450428	-0.00038337712085207733
60530128001	-0.0001734577392743523	-0.0006149028376557651	0.00020283988207844952
60590423112	-0.0003992951388097144	-0.0005450565392252323	0.0007520002495213426
60590626481	-0.0009622412154469476	0.0005935986818756521	0.000127173731410035
60590758053	-0.0005965906965001065	-0.00031884050082483677	0.0008913990666449903
60610208052	-0.00039816349505234893	-0.0004898290122750889	0.0005664697875908264
60650432721	0.00032211026145614327	-0.00030386503221884023	-0.0008606777545292182
60650445051	6.448552252499247e-06	-0.000805570539656759	0.00012885107446812058
60670090042	-0.0004678210770026619	-0.00036657931168921173	0.00048668100272927165
60710074041	-6.599146152675023e-05	-0.0008122170166729821	0.0003227852893653501
60730191071	-0.0009814200549023518	0.00035930794116715247	0.0008456389175846486
60730192073	-0.0005095002875460963	-0.0004126701878773567	0.0007820071768826646
60770024013	-0.0008808476448994599	0.00018138495234069476	0.0008234093481347766
60952520002	-0.0005612209040289731	-0.0003903643683575328	0.0009318114268916241
60971508004	-0.0010450083942670674	0.0004669661064857113	0.0009019618009322769
61070043003	-0.001295516803519179	0.0012893824250933687	-0.00028478342096022137
61110030101	-0.00040900199526706287	-0.0005281823139268628	0.0006618950039309927
61110059064	8.038790581095527e-05	-0.0008323283290318111	0.0002669254914847558
61130115001	-0.0014686453977570098	0.0016797695957591011	-0.0005251654796201643
60014079002	0.001515302592531947	0.0004900174005905451	-0.0005259369106078783
60014377011	0.00022868939826890914	-0.0007259875547775678	-0.00032382141694698656
60014422004	0.002376423834944909	0.002599195366254873	0.001995076430890304
60290003002	-0.001163463165412931	0.0008042810596928928	0.0005053355910777383
60374808041	0.0008814240419844112	-0.00038638888866489416	-0.0008500184601492711
60375433064	0.001291391645525489	0.00016270051377355676	-0.0008059091614344763
60379201023	-0.0002965648619888364	-0.0006289539191124759	0.0005417034972452796
60470006011	-0.000536666703388437	-0.00038298912098675157	0.0008047239121281753
60552007043	-0.0006377026549042773	-0.00018727059159004726	0.0007291557567229661
60590525261	0.0019314829367579655	0.0014684034515586736	0.00035492337956852666
60590639051	-0.0003591685697988142	-0.0005510354973518261	0.0006145792556479337
60650433042	-0.0011602836065369854	0.0007981663689588895	0.0004903326512155723
60670030001	0.0006862572768426728	-0.0005976238189766606	-0.0007494303623782919
60710024014	-0.0008957245268869154	0.00020323336498878815	0.0008545142159996417
60730120022	0.0004496667279666191	-0.0007500893088054479	-0.0004894178588250927
60730132051	-0.0004134661226664667	-0.0005444885596907727	0.0007584945584591334
60730137023	-0.000772368741786862	-5.6912787511654e-05	0.0009807277841739732
60816020004	0.001530902381843199	0.0005347681374241177	-0.0005259894946507935
60830029225	-0.0006262636067195063	0.0010589535863877015	-0.002710247679435205
61110085003	-0.0003257527967472093	-0.00016428219893044712	-0.0005694653238696777
60014369001	-0.0004306362870009212	-0.0004910146073438862	0.0006863366451554366
60230008003	-0.0011245456279658037	0.0007440359429227661	0.00042307085903562307
60230105011	1.9202185127489012e-05	-0.0008126564053650408	0.00012763150121656758
60310010021	-0.0006416387090017776	-0.0001475056635846905	0.0006528111552442456
60371395042	5.3569276149480326e-05	-0.0007612510396931546	2.821263010392851e-05
60374050022	-7.887743257110646e-06	-0.0007876375793529651	0.00013311461626216149
60374622011	-0.00019340751328951087	-0.0006419971612003814	0.0003278149566737476
60374822022	0.001934996939059128	0.0015637943731270035	0.0004103151642282856
60376207022	0.0019483497924918756	0.0014466898275333274	0.0005986807699077709
60376707021	0.0014317034045318983	0.00034608704862113736	-0.0005598462749165259
60379203221	-0.0005388074519213835	-0.00035378756364289396	0.0007611016310430005
60552014013	-0.00044744860745763555	-0.0003887463922993705	0.0005399299502345858
60590525252	-0.00015823588315641918	-0.0007466176307033423	0.0004372728609997765
60590758153	0.0005874184070339657	-0.0007536627625720698	-0.0004902231738868478
60590993056	-0.00021065590845617955	-0.0007238786181671563	0.00047447863400446814
60610214035	-0.0009548998513900552	0.00030374491991626664	0.0008700454626366409
60710013081	-0.0005720932106113687	-0.00026935533218017365	0.0006571887789258567
60730007002	0.00034156776888318214	-0.000594351957251892	-0.0005871670668911391
60730083293	0.0011389931104528244	-0.00018412436328349208	-0.000777872800639052
60730100034	0.00016291400805152682	-0.0008493486115994567	-3.857276844744282e-05
60730134151	0.00010390908254801222	-0.0008845028116780255	9.765008678433379e-05
60816106012	-0.00012659960818066043	-0.0006795340473004355	0.00028193448234307007
60855033322	-0.0008562634696385694	0.00023775657590932844	0.0005901838497461087
60952518043	-0.0006381567035830454	-0.0002673686435524535	0.0009483280640550227
60952526043	0.00032136395806624734	-0.0008145650114900847	-0.00028770813105557055
60070007003	-0.0004865572594319353	-0.0003069956251350228	0.0003346728714411884
60133922001	0.001529503963544441	0.0005563287249738538	-0.00046731739280751224
60371244003	0.0008086979779058414	-0.0005597339619063769	-0.0007150385280923585
60371375021	-6.950829452701144e-05	-0.0007483825799736608	0.00021255030848098925
60371893001	-0.0005120589382117774	-0.00041730875342268527	0.0008449118625287954
60373012043	0.0002510471087315035	-0.0007784982785053915	-0.00028544816316787276
60375013001	0.0010510428815852409	-0.0002338733863113457	-0.0008110780211017083
60376023013	0.0001795411981832551	-0.0008839887739367689	-5.294932727398928e-05
60450105001	-0.0013844332608665523	0.0015934255122021254	-0.0009781658286023035
60590016011	-0.00018193969894035584	-0.0007464660609301355	0.000500737670137228
60590114033	0.0004520655277174214	-0.0007472593768328888	-0.0004439922594711579
60650424051	5.825531733045812e-05	-0.0007885739075097701	1.4256841540191211e-05
60730010001	0.0003944567764384256	-0.0007682676092973726	-0.000347249433364904
60730074006	6.164156952358963e-05	-0.0004989809850673609	-0.0004230370218432413
60730100151	-0.0005369311889697602	-0.00019429449654287924	0.0002833738555570875
60855037033	7.249880689672127e-05	-0.0008568361753891898	8.359915503898382e-05
60990036034	-0.0012082871314689945	0.0009437591619527629	0.00030206008756336643
61010505033	-0.0011673330292760974	0.0008627650029605342	0.00028830620858792764
61110056001	-0.0005034291802628071	-0.0004144554182507853	0.0007523706598075967
60070012003	-0.0015448267167512432	0.0021507574338217816	-0.001897820083245002
60190020005	-0.00048421861891731737	-0.0004056273081091383	0.0006518820064758306
60290022002	0.00026555792766559514	-0.0006617063765988256	-0.00038713777353026205
60371318002	0.0004934064399428967	-0.0006403496238493457	-0.000560318745867121
60371831011	-4.010356715208868e-05	-0.0007344883685135276	0.0002141653379624292
60372244102	0.0007581630021435942	0.0003486776728746753	-0.0018518917462995185
60372383202	0.0007496917772024461	-0.00047044482268401833	-0.0008071792770355713
60372737002	-7.789448886309219e-05	-0.0007644182258386963	0.00030676190954463943
60372751011	0.0011136665421395968	-7.084591460558718e-05	-0.0008860585979261976
60375503007	-0.001095425837974723	0.0006476867463977235	0.0005877244694309467
60375715043	0.0005141798186619129	-0.0007983093385399511	-0.00045087664090631024
60376015021	0.00019232535222515377	-0.0007700395515741407	-0.00018016329637815583
60376206025	0.00040458127011146466	-0.0008660151289074401	-0.00025172854548210827
60390010003	-0.0013092562937475703	0.0012033517275317348	7.48559932237787e-05
60590116016	0.0002077856076911113	-0.0007371776893443712	-0.00023607228655578286
60590750033	-0.000782132452291543	3.103155056608567e-05	0.0007863682641676135
60590758141	-0.0005842466287442912	-0.00035514748004811274	0.0010007533770851988
60590883021	0.0006673378627464845	-0.0005917061996350712	-0.0007441783607418697
60650408212	-0.00033488511044206504	-0.0006348055964656388	0.0006989500622146555
60670080101	-0.0007736173098160634	1.5090388087444125e-05	0.000814545371177201
60710100261	-0.0007072113841129359	-5.484182326945496e-05	0.0007122499667995048
60750112001	0.0009691728605950371	-0.0003040358089845794	-0.0006944013259502626
60930005003	-0.0012978611404557687	0.0012005427485307838	7.5874962629744335e-06
60971503062	-0.0008802028252781226	0.00020208205509928705	0.0007537908813561795
61030008003	-0.0017098011389079638	0.0025138096827682635	-0.001908251286206661
60014086004	-3.814270912061945e-06	-0.0006849605460857863	-1.1271217411316257e-06
60190026013	-0.0006380628766428425	-0.00011754112918787141	0.0006034969927292888
60190064032	-0.0003229539811033996	-0.0005446210469132667	0.0005037644248967187
60190071003	-0.0008941775187709123	0.0002463720208138204	0.0007008239561006919
60230012001	-0.001531040831649357	0.0024632543224895726	-0.0033479763936936475
60270003001	-2.0084974701991217e-05	-0.0008015762788889299	0.0001753608949146873
60371219002	0.0005183497629951695	-0.0007292198659609219	-0.0005507753177224181
60372426003	0.0003286809698432207	-0.0008119085853237303	-0.00030529209914620815
60374043021	-0.0011564575507499626	0.0007545383402453248	0.0006379070422050646
60374607002	-0.0011235921303050888	0.0007384505910391504	0.0004955537640563291
60375334032	0.00012154632725323051	-0.000798805568615203	-2.350691957262267e-05
60375402033	3.5086972248829726e-05	-0.0008776194710402223	0.00020628754186603285
60375545162	0.0008628266895138579	-0.00047932249545738293	-0.0007594102390599399
60375774003	-0.0011910845307736852	0.0008699986108418117	0.0004809553055708612
60670074031	0.00013428299690380267	-0.0003788238184101609	-0.0006459539459755593
60710009011	-0.0008923187142566718	0.00020920376619663908	0.0008050163230766712
60730091061	-0.0011677752890944923	0.0009651921642442035	-0.00011221879824167412
60730131022	0.0005063219479539161	-0.0007395958379264193	-0.000548195311339028
60730213021	-0.0006451124377699663	-0.00018462231026399417	0.0007212505946649969
60790110021	-0.0009638184150363253	0.000471620388759134	0.0002903876909713635
60816074001	0.0016869515799640548	0.0009282329217750944	-0.00019228787412968785
60830025022	-0.0006605504989542014	-0.00015727121575666417	0.0007406493051414021
61110047102	-0.00012009038123695651	-0.000748042834035019	0.0003011116980453312
60014034004	0.0007042722962148101	-0.0005618161353820852	-0.0007346034013159268
60050002004	-0.0010581204404195037	0.0005814472025561246	0.0006153659982433295
60190055103	-0.0005413743209556619	-0.00035388890255249234	0.0008154729198386377
60372193002	0.00024715424646817543	-0.0008384606301744462	-4.832068084163531e-05
60372716002	0.00015209410641945425	-0.0006982834075842923	-0.00013445825668712772
60372780011	0.0003673711278781021	-0.0006817364585806874	-0.0004664492249389856
60375433223	0.0014929136792216123	0.0005500206117286379	-0.0005861826821042542
60376203032	0.0020525233493646736	0.0020825691458330464	-0.0005410041627839173
60552008043	0.0006989585309961192	-0.000632002075290881	-0.0007372155431009344
60590117223	-0.00013997587193889291	-0.0006667564201470784	0.0002703326999382974
60590320312	-0.00023963271226221659	-0.0007279603873506755	0.0006716133874228317
60590320541	0.00042440561301863204	-0.0008404610886121185	-0.00031739108151913653
60590891043	0.001120229858071402	3.459188191783144e-05	-0.000853453520094061
60590994152	-0.0010568501780351728	0.0005353747637411835	0.0007421131297742223
60590995101	0.0017792354781851838	0.0011302792467025884	1.2471709207361176e-05
60591101143	-0.0007901784094922411	5.4640647824409946e-05	0.0007164617095214799
60650494001	-0.0010738598976696508	0.0006034081327607671	0.0005852996538532135
60830029224	0.0005530121572205744	3.510820265116475e-05	-0.001434302726356687
60855029082	0.002545659397411604	0.0030666643526460653	0.002653195070528873
60855073014	0.0012445398592523442	3.0270058000221508e-05	-0.000701076176152886
60855076003	0.002905191812359748	0.004167612974813045	0.00443117285656287
60971503043	-0.0009180299032319992	0.00026471862785883106	0.0007935390283390487
60971534014	-0.0012208929967854245	0.000954407436530457	0.00035413086864162426
61010506011	-0.0013156405281118037	0.001180582534827065	0.00023318408506217152
60070028005	0.00010437777267156374	-0.0008002655845888418	-5.1328618721084065e-05
60150002031	-0.0005069195872996358	-0.0002713209517130678	0.0003598211795837625
60190025011	-2.402999592598551e-05	-0.0006997066137150894	0.00011577599111586745
60290061001	-0.00021673515762661333	-0.0006218784223306353	0.000297460849162807
60371031011	0.00010254655499384575	-0.0007689269517659266	-4.780825422734701e-05
60371323003	-5.7329601172907265e-05	-0.0007801449492398108	0.00021453542604892942
60372380002	0.0014836268181294856	0.00044940074892095355	-0.0005752753319354985
60375326031	0.0004620302733164543	-0.0007454099303688731	-0.000517239312394132
60376203057	-0.00023037540822034842	-0.0007145481553169796	0.0006699523613002703
60530105062	-0.0004972989764802666	-0.00040567824543527386	0.0007055274016272717
60590626041	-0.0017474482998261851	0.002845091437520862	-0.0031929595098549963
60710074072	-0.00023176360172243816	-0.0006550037564184503	0.00041859877400176845
60710088001	-0.001040180826791468	0.0004896004797523757	0.0007925542463593211
60710099082	-0.0010097135530807084	0.0004013539081016072	0.0008956002687063125
60730095112	0.0003343403552277271	-0.0008042832389570717	-0.0002920324383512681
60730178084	0.00019782160506324074	-0.0008784819624070528	-2.7612991025498917e-05
60770054034	0.00010883160954957111	-0.0008501330579562756	2.6356217958524862e-05
60830029262	-0.0017589333891274322	0.0031939614112000414	-0.004581530958753017
60855029011	0.00041204041636112415	-0.0007998870964900283	-0.0003717604443374718
60855035043	-0.00017243847036548657	-0.0006477217623709124	0.0002527657419149707
60855044213	0.002695496582551489	0.003548335347502301	0.0033095872570748034
60855045051	0.001122404240409829	-0.00016039656567887772	-0.0008103364793893777
60971510002	-0.0008799203744417603	0.00015640155412031115	0.0009201160204166996
61070023042	-0.0009732331966834404	0.0003836617939880662	0.0007098534202655231
61110061004	0.00011922743144226507	-0.0008414271168015173	-2.5098818650852795e-05
60014022002	0.0007831407435278583	-0.0005058524482846476	-0.000686991510191806
60014333004	0.0013480358301098789	0.0002466957235570789	-0.0007378547144096098
60014506043	-0.0003364920098651801	-0.0006083738583917269	0.0007022762535142601
60190011001	-0.0006468449180374852	-0.00014948733600818838	0.0006726725172858691
60372410022	-0.0006096750838031647	-0.00027614305634171907	0.0008538288593627497
60374052022	0.0011130199036821246	-3.098872995646434e-05	-0.0009131827416681249
60375551021	0.0007388047417853849	-0.0005293467351664894	-0.0008156799498043204
60411242004	0.00020669012976024778	-0.00027886193952337336	-0.0012104928047007853
60470005053	-0.0008713297781331313	0.00012790772388369538	0.0009510010579272396
60590996033	0.00017390262509072463	-0.0008774535795282798	-1.8917604989814263e-05
60590999051	-0.000357033475616556	-0.000551314563662089	0.0005677250936992401
60650307002	-3.406359288816973e-05	-0.0008147189671250698	0.00022745529610179727
60670027004	-0.0006895540684318591	-0.000104558843270832	0.000770902349395639
60710038042	0.0003116850847609205	-0.0007851335724549695	-0.0003268716061777071
60710084023	-0.0008895306401707381	0.00014169880532558508	0.001020786322236786
60730076005	-0.0005691441904092733	-0.0002961530633408901	0.0007393836405063074
60730099021	-0.0012744651729684395	0.0014264231466226051	-0.0011709705443295427
60730162013	-0.0007058718211593543	-0.00017376561603823538	0.0010046732124621436
60730203071	-5.122265077329375e-05	-0.000617054526395145	-0.00010893037716509849
60750312013	0.0023348088775064827	0.002488989504521299	0.0017002069563354853
60855029062	0.0018111530140419957	0.0011279190202722743	0.00016675214548695093
60855050081	0.001972128504011728	0.0017700694077289925	0.00033569922830913664
61070010034	-0.00031157358186968497	-0.0006329832658591112	0.0005963161907569492
61110059061	0.001052421475462722	-0.000326889231119048	-0.0007514279200243066
60190055102	-0.0006105667141488295	-0.0003199988406083323	0.0010101141000297725
60310010011	-0.00017982214016981337	-0.0007580961555924344	0.00044978590345432293
60372043004	-0.0006542663639779282	-0.00019892556538610731	0.0008238990735620438
60374002072	-4.8235517211553915e-05	-0.0008297109472406252	0.0003945293011513229
60376010022	-0.00021001546052669894	-0.000699912699563684	0.00044584149271382063
60590320203	0.0004244311230193296	-0.0008476066963817261	-0.00028298459970325864
60590524163	0.0011425690795966118	-0.0001508657043355672	-0.0007908885051600477
60590741113	0.0004563282190907717	-0.0007960434434202147	-0.0004626104459596486
60590992202	-0.0007810367365395545	-3.306767629834252e-05	0.0009488332876704583
60650435051	-0.0007127696479847128	-4.04357476005981e-06	0.0005231947270299437
60659410003	0.00020139369339937236	-0.0006753255845346699	-0.0003432622179340058
60670096063	-0.00015737566412035982	-0.0007447077824932414	0.0003904660507380123
60710100132	-0.0007409437393841548	-6.870835148783751e-05	0.0008731071362735196
60730133092	-0.00031241554695831845	-0.0006608803326877293	0.0006836719463986131
60730200193	-0.0005037813290798562	-0.0004655848775626112	0.0009516979398299878
60770032093	-0.0009575272065500998	0.00029248808910880143	0.000925497907807455
60855043082	0.002201676476273951	0.002083773192911806	0.0013042277051867218
60855044212	0.002704128284488003	0.003542561626094524	0.003400260860687782
60990038043	-0.0006380483881769168	-0.00021862682417788304	0.0008027223923307143
61110011011	-0.0006322378267959122	-0.0002832034054406291	0.0009445792935508371
60014042003	2.2163537513904972e-05	-0.00017690785361729598	-0.0009181583653944714
60014064002	-0.0013869422831442265	0.0014084685690923786	-0.00010026258873861232
60014415241	0.0027859659491197486	0.0038287232103291625	0.003744297896022034
60133270005	-0.00044475183793962476	-0.00034348414461629693	0.00038383039544990225
60371221202	-0.00037386281818522674	-0.0005620477136856441	0.0006527699576122195
60371247001	0.0020543730457103612	0.001701299863392501	0.0008483508136658785
60371252001	0.0012764187302668141	0.0001522942876379948	-0.000796047308683019
60371349051	0.0013029776037921123	0.00018674718334423304	-0.0007536879342512857
60371902011	0.0006846705659333971	-0.0005595123214264514	-0.0007928311614216141
60371926201	-0.00017667137948404956	-0.000731124292592414	0.0003971349588534672
60372371012	-0.00028461366242232995	-0.0005400168137752115	0.000364919916435729
60372742024	0.0007037079444129132	-0.0005029366039201247	-0.0004968137525849927
60374338011	-0.0008268302577382121	5.9236645708843294e-05	0.0009068667760765249
60375550014	-0.00030010635086620866	-0.000637553429940181	0.0005771698583344965
60590219122	-0.0008663609581379991	0.00010629917348552164	0.0010230855998469958
60590992391	-0.00046101989465289177	-0.000499034634545928	0.0008690273328088382
60591100121	-0.00019646887013522493	-0.0007449917161749716	0.0006041761953025502
60670093091	-0.0009703209564792763	0.0007231293116697942	-0.0007003009930776501
60710097162	0.00020774599180948012	-0.0007619631022819354	-0.00020289810195490962
60710109015	-0.0003864025109778702	-0.0005383101836828945	0.0006330983571534006
60730154052	0.00030614954054812473	-0.0007275572003960154	-0.00039032150796656037
60730186034	-0.0007052031780088935	-0.00013862931249721366	0.0008916319228543832
60770038031	-0.0019021043806500336	0.003318971319943943	-0.003683285189215213
60790117042	-0.0009950343515043262	0.0004782551424174638	0.0005431923988309431
60990023011	-0.00025202820398379796	-0.0006697029939081673	0.0005062456337367345
60990035001	-3.219679800218608e-05	-0.0008013272709736532	0.00019947709149931305
60990038041	-0.0002841314004435157	-0.0006158530775113042	0.0004622685359009239
60014417003	0.0007930944807255693	-0.00031502777508396284	-0.0010139484340578216
60290002001	0.0009288534657800546	-0.00035604088986549467	-0.0008642260817118805
60290031212	0.0009316171508266589	-0.0002729154022768664	-0.0009082214617421537
60374809031	0.001599509742788286	0.0011236401216139975	-0.0002680033765777992
60375302041	9.66589429648548e-05	-0.0007870562705424916	-3.0853346210285034e-05
60375361031	-5.115354237300637e-05	-0.0007150700878810691	0.00010554051870762255
60375730021	-0.00017216951934111288	-0.0005007309404737411	9.225469458606111e-05
60375771003	-7.455608693771115e-05	-0.000775720515744019	0.0002853634126254555
60376023014	0.000943330421653742	-0.00033930974097746806	-0.0008254848751973291
60411270003	0.001145795899001831	-0.00012034320711535142	-0.0006805339832781679
60590882021	-0.0006021482900123931	-0.0002463685831713464	0.0007124357474074912
60650432572	0.0004120569506239487	-0.0008394950973699911	-0.00024360826473399436
60710070002	-0.000382947848276218	-0.0005605780107740723	0.0007064158797814152
60710079011	-0.0007980078125733913	-2.8291411882453786e-05	0.0010252898175544469
60730186103	-0.0005146187816132207	-0.0003966708959406027	0.0007403011944731686
60730211001	-0.0009827905112318274	0.0007585531217354421	-0.0005612522574759618
60750252004	-0.0013000224770148923	0.0011803678997443319	0.00010051830164936551
60770048003	-0.0016291992137005757	0.0021949836825797125	-0.0012518264432261823
60830020053	5.365715579589861e-05	-0.0008061133415456717	5.015939563740869e-05
60952521081	-0.001134902343624627	0.0007751153020421308	0.00036545727179518355
60971535023	-0.0007004249265599957	-7.631026615746562e-05	0.0007541324164566591
61070006004	-0.0006925297313493972	-0.00010764042818663554	0.0007354944280979448
60014355003	0.0006580855988766474	-0.0006851935094450565	-0.0006964798922853598
60014431043	0.0029995847091362285	0.00448777253500588	0.004892769718218296
60014506012	0.0003232744759010477	-1.670160699283951e-05	-0.0016555880395528423
60070035021	-0.0014197018150059171	0.0016572809948695684	-0.0009455441871698196
60190057032	-0.0007922799196161666	3.37696185885337e-05	0.0008086853732332499
60190058051	-0.0008460429267896754	0.0002674059229573997	0.0002739026148335298
60230002001	6.586255918288626e-05	-0.0005473305552385526	-0.0002961330910016795
60310010032	-0.00015607647837891987	-0.0007038060090305575	0.00031694588877315496
60371881003	0.0006821317540517275	-0.0006043983946590892	-0.000692196461591038
60372657003	-0.0005988677428915315	-0.000294287760167222	0.00086820414758896
60374636024	0.0015031936434671824	0.0005941394923316754	-0.0004782327637974912
60375511011	-0.00015936016309228807	-0.0005366243417736854	-6.973856539638966e-05
60379108131	-0.0002669775266458912	-0.0006975287702267749	0.0005993676756416025
60590218291	-0.00014088937371361493	-0.0007822664971225597	0.00044434535134386455
60590219121	-0.0006902149574359753	-0.00019266600260739705	0.001033761632945292
60650314011	-0.0009635760530692399	0.00036743958833569576	0.0007317103062040658
60650433161	0.0010288426381923933	-0.00014161083271578765	-0.0008319358639433182
60670014002	-0.001039235069744239	0.0005097415961185344	0.0007300477312194468
60670079061	-0.0008058477978344356	4.523142678265058e-05	0.000851247009185121
60690005013	-0.0008401058204725667	6.381933914954442e-05	0.0009873743799246914
60710001132	0.0009082392422719802	-0.0004143536793843205	-0.0008438090126888678
60730079082	-0.000635109258575163	0.0007576182300406943	-0.0023839600998360436
60730083051	-0.001568852195987873	0.002942859017735875	-0.004959328646496089
60730168043	-0.0005508159522788999	-0.00036201086820328895	0.0007999145298576965
60730170061	0.0007903551832989274	-0.0005928619714464249	-0.0007201871995938028
60730201072	-0.001193266017057877	0.0008619728295374339	0.0005071996888766563
60750329021	0.0024625924222349107	0.0028303758330606864	0.002226554120213036
60855055002	0.0013742020079063372	0.0003766365466830839	-0.0006604243240478145
60952529142	-0.0013381044848892948	0.0012443364984481076	0.00015632954642628982
60971512032	0.0007398745838161219	-0.0006413307732890792	-0.0006310820897319193
60990006011	-0.00032957924353894437	-0.0006207641009540512	0.0006395203253264178
61010501014	-0.0006981193673403218	-5.1746444129097894e-05	0.0006600629744761224
61070010033	-0.0006347836827060779	-0.0002630663296906182	0.0009041381608133171
60014370001	0.002017067259667609	0.0016234328698601238	0.000617824497654438
60070005014	-0.0018541817241722644	0.0033291098755118035	-0.0042867766705760035
60070007004	0.00018186762280264856	9.759632222600142e-05	-0.0015065053185579246
60070027001	-0.0006667246515457944	-0.00022362603881270638	0.0009375972449478176
60170309011	-0.001150825668120942	0.0007563912817915866	0.0005901113777213882
60371943002	0.0005745270331419833	-0.0005982195181384475	-0.0005749131291777473
60373201001	0.000566854019076465	-0.0007274560698392921	-0.0005341995719269762
60374303022	7.814078621176352e-05	0.00011471129936704737	-0.0019237274165603382
60375501005	-0.0007815268378650581	-4.907635938844705e-05	0.001003002505391031
60375526013	-0.0005350199010320365	-0.00039712270291764767	0.0008263477700849025
60590320401	0.0001303665484658409	-0.000865970337112336	0.00016734935071897135
60590524172	-0.00028455800316713015	-0.00046634676713870876	0.00024149858808362236
60590758122	-0.00039590856594584844	-0.0005541345955126232	0.0007440739124737556
60590762084	-0.0013927884027262996	0.0015030561288136538	-0.000442976524841138
60670082073	-0.0004938748666796791	-0.00043726251281607097	0.0008009815135654995
60730074005	-0.0006363268265943329	-0.00025526375384118727	0.0009235178389993925
60730104011	-0.0003496780402227093	-0.0006052400327690175	0.0006624188207161567
60730163022	0.0009114199086351344	-0.00036244619166592667	-0.0008811924117533403
60770003001	0.00033355687583919185	-0.0007454426807976412	-0.0003301088427831671
60830031022	0.0001482890604416887	-0.0008326276068162236	-6.57145227013558e-05
60952523161	-0.001207939098173843	0.0009474906116303165	0.000285327068044518
60990039093	-0.0016380464121072702	0.0023073254612330234	-0.0017182715712248057
61110084013	-0.0010072608661444266	0.0004245400308753703	0.0007961678473328825
60014062012	-0.0009970870320211672	0.0005487769471058099	0.00023538635696719455
60373108001	-0.0013817566924666737	0.0013621951041812067	5.697382136578001e-05
60374061024	-0.0002420829196004536	-0.0007065977998676138	0.0005890592848167923
60375333001	-0.0008857594937415887	0.00021037171462226837	0.0007660154065338866
60375519005	-0.00017912606347435302	-0.0007506214460494359	0.00047159218754806503
60376211022	9.874724982231168e-05	-0.0008296036667303192	0.00016719274228950466
60670071023	0.0016000152780810666	0.0006784030229032852	-0.00036732004632536143
60670081412	-0.0005037596943201496	-0.0003733215641012147	0.000664906499260194
60710099131	-0.00011362522343137573	-0.0006516284219675564	0.00014358102958245196
60730080065	0.0005350206354731669	-0.0006629906728339511	-0.000556904257837336
60730097061	0.0002436531956326724	-0.0008238824582098462	-0.000139286688316458
60730189062	-0.0011560726134678635	0.0007723090576193122	0.0005659611343863597
60855004002	-0.0005362600115389172	-0.0003365719128946794	0.0006996260807194351
60014422002	0.0029720850786627076	0.004388696204566452	0.004767436675618937
60070017023	4.729213995374841e-05	-0.0007614125213901931	6.883047440614425e-06
60133400012	0.0003678320019459239	-0.0007674672640099347	-0.0003990573540529469
60371286022	-5.04563819893061e-05	-0.0008218752499755147	0.00028097227206690155
60371342011	-3.1683450649711214e-05	-0.0006377340421716783	-2.2509377543339745e-05
60372048202	0.0009274992094406053	-0.00036360594597877684	-0.0008156318086721876
60372187022	0.0009948392569399057	-0.000362622612116939	-0.0008113950316304536
60373117006	0.0013542857528294463	0.00019830222806873287	-0.0006746714020169269
60374816052	0.0011100417482512984	0.00024327164845599486	-0.0009540080905214866
60375350021	0.0005454011807364499	-0.0005756847101285912	-0.0007152798809886968
60375702041	0.0003278048961770112	-0.0008219735044128082	-0.0003303275062243359
60377001021	0.0010375786708044627	6.116392018620426e-05	-0.0011721609758806996
60650449194	-0.0015110982944472303	0.0017904070978173113	-0.0006057458398074552
60670060025	0.001124259992321817	-5.5237552790075514e-05	-0.0009410200578526494
60670067023	-0.0011059085206200435	0.0007624829851037196	0.0002513718323592983
60670081131	-8.21535839655931e-05	-0.000775602515479439	0.0002607424020425413
60670082091	0.000456888659992213	-0.0008243571343547653	-0.00036593135483690563
60710127001	-0.001930614312552342	0.0035042044503205334	-0.004285121041174875
60730095073	-0.00038616261794335757	-0.0005732161424048726	0.0007777343128439293
60730174032	0.0005071027114534913	-0.0008031464522297687	-0.0004010932765149307
60790102012	-0.001088363517181089	0.0005741880780807248	0.0008137765067014611
60816077022	-0.0003767211273547891	-0.0005546316956809113	0.0006492024420897471
60855023012	0.0002903645757446045	-0.0008655760265129876	-0.0001645720701230499
60855046021	-0.0012234967667663671	0.001559090457731407	-0.0022700574424220606
60855110004	0.002790812415981644	0.003817200708821329	0.0038111289808882443
60855120522	0.0007831032077037319	-0.0005992989473394726	-0.0007124308669568156
60952523051	-0.0005265452096020245	0.0001433696485340101	-0.0008933672348444084
61030001001	-0.0008871143850963216	0.00018093338044245297	0.00087790746260814
61070038021	-0.00032516297304916396	-0.0005913097352874341	0.0005356358169951793
60014359004	0.0007153576445690856	-0.0004535587916027125	-0.0007597431676104338
60014403051	0.001532208656546006	0.0005399989105286994	-0.00047881805690979306
60133540022	-0.0009307557353048542	0.0009737657061688187	-0.0018973458287528102
60371112042	0.001022176615699643	-0.0003487043704892565	-0.0007739342034686296
60372404023	-0.00044131394308658065	-0.00038973155948030067	0.0005426980649567491
60372722011	0.002660565340018247	0.0034231578398009927	0.0032235064535848013
60374027031	0.0008445587769621562	-0.00047866851316643466	-0.000823631428307496
60379001032	0.00011500526615504241	-0.0007866693015415965	-7.430470621318035e-05
60379200311	-0.00043180687872122807	-0.0005083864373153219	0.0007191303833193375
60530004001	-0.0007102275482079619	-8.155019667606622e-05	0.0007545487564013123
60650434052	0.00016955937819986702	-0.0007824216080672234	-8.472696365684738e-05
60659409002	0.0003858488557665799	-0.000700437624833667	-0.0004323319326366122
60730041002	-0.00030671606515036786	-0.0004894858745647972	0.00032830303745099565
60730083052	0.0016852373909806778	0.00123037982811677	-0.0001851817298875586
60730091032	0.00034827355075661736	-0.0008579810850736787	-0.0002128430007199916
60730198041	-0.0006474692381488979	-0.00028429677189051376	0.0010649896985036739
60770038021	-0.0005911982584894546	-0.00032732240825097367	0.0008868386876828127
60816092011	0.0002968477350429456	-0.0008715192499703365	-0.00011296938204347046
60855050061	0.0027282833893867873	0.003680025083414784	0.0034045234348661912
60990009101	-0.0006340639240265013	-0.0002791282118495648	0.0009584363053631154
61110075143	-0.00012324944722072424	-0.0007777950894007078	0.00038393318275140476
60014239011	0.0018379499711616068	0.0012787854806547508	0.00011754859079422322
60014429002	0.0015950676523167314	0.0007043039713659986	-0.00040318612475639015
60014513003	0.0003808927589600021	-0.0007711364670273814	-0.00043362317194689396
60133710006	0.0003321574124264354	-0.0008174222486730558	-0.0002915478369596982
60170308011	-0.00019942647524641335	-0.0006307578810434381	0.0002833377012355991
60190053051	-0.000753191301783782	-0.0001025421739436852	0.0010270393500607243
60230005001	-0.001169463703712035	0.0009817037576923036	-0.00021036658414861002
60373023021	0.0015872522867745125	0.0007164048658674685	-0.00038160209507238024
60374033213	0.0007439723687721954	-0.0006085539865929697	-0.0007451816979085719
60374827012	9.840460683368767e-05	-0.0007687870015578717	-2.8347538349415348e-05
60375711021	-0.0008795473743044744	0.0001247565943795423	0.0010313605832770634
60375717011	-0.00045325058717111955	-0.00047670862727826465	0.0007554652925955767
60375737004	0.0007382788755257157	-0.0005195031658123941	-0.0007882613792146444
60379200132	0.0005450894995381547	-0.0007210881189169433	-0.0005598430923656292
60470005052	-0.0009331389274028989	0.0003102196087833795	0.000724019267728804
60590015031	-0.0006730241901738952	-0.0002216846870253218	0.0009838813150323063
60670004002	-0.001344512574144737	0.0013450204260963597	-0.00023324751575559674
60670079031	-0.00045848331500115096	-0.0004950622263867005	0.0007776750600309045
60710017021	0.0002570138147852557	-0.000729209334653	-0.00039560993126849694
60710097112	-0.00039014998031076866	-0.0005648261245904318	0.0006949888248834918
60730040004	-0.00024574475269006636	-0.0006418498550808687	0.0004457313880217299
60730173031	0.001787277023937009	0.0010429223955027258	9.875157850251221e-05
60750253003	0.0007854123379145607	-0.00042625711130616934	-0.000794303102479578
60750479021	-0.00011615909554329587	-0.0006926528575398352	0.00025861283854772737
60830027031	-5.1878561841897964e-05	-0.0007974283803187475	0.00023857565972206283
60855078063	0.003062678844778666	0.004690436283426072	0.005260016267127512
61110013011	-0.00020842380029102868	-0.0005778278645057914	0.00016418691699110678
60014364012	0.0005339287493413071	-0.0007364541590116518	-0.0005629621712905719
60190030042	-0.0006449989468752536	-0.0002537136935954487	0.000919667227721073
60290023012	-1.0971111919238961e-05	-0.0007759454092463822	0.00015399200839452096
60371347202	0.001040157143524004	-0.00022085090722745722	-0.0008558960068508803
60371863011	-0.001180673448799456	0.0009025709729583056	0.00025430028563992307
60372284202	9.646368292637032e-05	-0.0008113121601030238	-2.442911864614563e-05
60372653032	-0.0008356017269293603	0.001262063828608117	-0.002742508284010442
60374037021	0.0007501637922842201	-0.0003393156521031045	-0.0009652568757417978
60375421053	-8.624901610883784e-06	-0.0007386875089259743	5.006301179431494e-05
60375731002	0.0010358109371651878	-0.00024364451909604957	-0.0008641169928757059
60376002023	0.0007155240899127816	-0.0005241766969843416	-0.0007720888177873311
60377018023	0.000565964375018781	-0.0006729381042338115	-0.0005730227069300441
60590111022	-0.00041386016433347364	-0.0003573925749785631	0.0002988302931762774
60670070171	-0.0017177780562189888	0.002629113140751827	-0.002384773259177575
60710084014	0.00032342429648219524	-0.0007711415767814129	-0.0003531267695254729
60750257012	0.0008103282316947242	-0.0004844573656933658	-0.0008272705320552348
61130105053	0.0006966966023183493	-0.0006488334836913948	-0.0006420922025124571
60014039001	0.0017875841950506038	0.0011282318897708325	-1.9952652563527928e-05
60050004023	-0.0011944141850951154	0.0009162882572927277	0.0003116260201170573
60190082005	0.00015459264287387623	-0.0006413159204556718	-0.00019278584248648604
60270008001	-0.0015905586769563464	0.002128067710594034	-0.0013628130019481038
60290018021	-0.0015438321973980345	0.001969615309112435	-0.0011168394407278985
60371134211	-0.0008600394922965125	0.00010191603556418119	0.0009799059690493563
60371397014	0.0006836408690452214	-0.0004478821063635694	-0.000748999140219935
60375329004	-0.0001815728203491041	-0.0006212463586185131	0.00027026847702240324
60610205013	-0.0008574323643853355	0.00011167501173131221	0.0009284107736774296
60650317021	-0.0008717227014564942	0.00014123814513415756	0.0009294567168489824
60710008041	0.00043961243569737713	-0.0007883230051498984	-0.00042340519049934304
60710071061	-0.0006961783550470755	-0.000149450249415763	0.0009023279690619704
60730085101	-0.00032884602507209576	-0.0005271545487435019	0.0004472170313243413
60730133012	0.00031188878006912303	-0.0008489274064935177	-0.00026194692845161376
60730185142	0.0003075818980728318	-0.0008545149426570763	-0.0002399781626704058
60750158012	0.002017171626514126	0.001668261619553607	0.0006554647436684487
60770007003	-0.0009240515176630155	0.00026203779199194795	0.0008298932597503907
61070012001	-0.0009988444355851008	0.0007067164186810519	-0.00033161801152654724
60070008005	-0.0013934064701070768	0.0014458614241488412	-0.00020700263677569909
60133451052	0.0006960293765789948	-0.000673745923715622	-0.0005175723117142961
60290009092	-5.693348790738085e-05	-6.268972039822975e-05	-0.0006719607484973072
60290038031	-0.0008858145033316567	0.00016682975622086112	0.0009115062882204262
60371973002	-0.0007864007132241257	-2.327394391764168e-05	0.0009517523437555759
60372182102	-7.67883111391712e-05	-0.0006507365871780186	0.0001004569043002448
60373007011	5.487667275173297e-05	-0.0008313733054403651	0.00018542415416027177
60374034085	0.0011573888710857548	-0.00010650927993524382	-0.0007898667273970586
60374066011	0.0007933666425136445	-0.0005667265582916545	-0.0007303593241729796
60374067022	-0.0004708235595850787	-0.00043212023747859953	0.000695485543227694
60374086302	0.0003000880238523034	-0.0008016579862167077	-0.00026755523447396704
60374828003	0.001277339063303275	8.758420792160361e-05	-0.0007926720379501176
60375437022	2.823792140316216e-05	-0.0008018222875685149	7.264063183758984e-05
60590740062	-0.0005553891963397788	-0.0003782285963935704	0.0008665426241752931
60590751003	-0.0005908442385906954	-0.0003589507733463998	0.001020909383855623
60590992492	0.0005151064371033094	-0.000750402819258235	-0.0005538135334473218
60650427201	-0.0004599031458268316	-0.0003033631501944485	0.00034756901043521486
60650427241	0.00014420980334966515	-0.0008716607861882303	-8.813646578243197e-06
60670084021	0.0002698394254579225	-0.0008477065206346681	-0.00019134530427022782
60790107031	-0.0009292188397876185	0.00024360361098700785	0.0009147751437363727
60855006001	0.0019433872217812322	0.0015595082223473899	0.00025376785569066965
60871205005	0.00020673334166296985	-0.0007819121097810044	-0.00018900817895796943
61110055031	-0.0007220698547859805	-0.00017199199185674715	0.001074497165455305
60014076001	-0.0006183741373031605	-0.0002772528166753871	0.0008788031389277022
60014323001	0.0007507079722271574	-0.0006128410656187663	-0.000745846850963138
60014415012	0.0026611562420088574	0.003416326124459784	0.003166470496143884
60133230003	0.0011045446961955618	-0.00023873522155222083	-0.0007955851305226057
60133560013	-0.00019222594707428575	-0.0006493070974021599	0.00039029908958525456
60170308071	-0.0012712597951374275	0.0010594103763515714	0.0003547733356980753
60170314061	-0.0006987861551011568	-0.0001044149160086774	0.0007675262991707432
60230109012	0.00024549436054462667	-0.0005559094793999298	-0.0005045179664577565
60290047023	-0.0007286297738331666	-2.3867102241924427e-05	0.0007197636190071475
60371200202	-0.0008493260562060403	0.00015868407848508486	0.0007460597095207851
60371251002	0.0008489566836879297	-0.00012329596885879472	-0.0011610468265973817
60371286021	0.000751284215802822	-0.0005565862582751524	-0.0006520047787286922
60374027063	-0.0003834321383823082	-0.0005079059446299927	0.0005435901158882206
60374326014	0.0019481808296629168	0.0015634174176103253	0.0004243700435234354
60374631023	-0.0006046922262795016	-0.0002464427492650044	0.0007725419931804774
60374642004	0.0025551198411045326	0.003098279716327252	0.002735422123745581
60375019002	0.0006228393892195765	-0.0006645078568227967	-0.0006229182325473341
60375336011	-0.0010532798097582109	0.0006327520883832785	0.00035923702695187383
60375715032	-0.0009150548247066179	0.00028303280169822203	0.0006788561131383172
60378004082	-0.0001904692427054985	-0.0007472962088842836	0.0005953818008385129
60411032001	-0.0004001197636490822	-0.000533839024313182	0.0006824292376952306
60590218283	6.482994260585262e-05	-0.0008755293240871088	0.00019904694704342502
60590626191	-0.0008340131547163506	3.725410859503115e-05	0.0010431657376499491
60590870012	0.00015558634814802314	-0.0008118045850257542	-9.451541624462438e-05
60650409012	0.0007014925761331827	-0.0006318771287657745	-0.000707715349203322
60650419093	-0.00011095009679928186	-0.0005891486531071194	2.6681306774511705e-05
60650432741	9.527824740584122e-05	-0.0008593534642350213	6.176025093388372e-05
60650467001	-0.0015032526638208879	0.0018746168099420507	-0.0010500456572041163
60670090071	0.0003747471163052511	-0.0007460223656181463	-0.00044180640381808394
60710054002	-0.000261759296955582	-0.0006174203780256652	0.0004269230961546312
60730078004	-0.000452101352569087	-0.00048094171271362567	0.0007273787843316272
60730185114	-0.000398640241284012	-0.0005400860130584911	0.0006649226423083136
60750119011	0.00147313586913574	0.0005105461002758313	-0.0006068417183422541
60816128002	0.0006785924112914534	-0.0006999341710934854	-0.0005658431883907123
60830027061	-0.0009719218245890428	0.0003737473060158567	0.0007370631849736054
60971513085	-0.00023614682544286815	-0.0006994223871528301	0.000527313897883022
60014013002	0.000740070385172033	-0.0005680496978732161	-0.0007592314972553699
60133141023	0.0009712753829824068	-0.00030428613043094943	-0.0008920461282260657
60133591021	-0.0002597958883805303	-0.0006844209506257542	0.0005558788718247207
60170305042	-0.0003988846748867729	-0.0004833358538377192	0.0005846082842369151
60290004003	-0.0004355335145463344	-0.00038491025588395815	0.0004992904593260879
60371862031	0.0017240958660272494	0.000913240173824371	-7.091531385161174e-05
60372409004	-0.00039251759771079465	-0.0004674274873469368	0.000497975796985198
60372698001	0.001549478399625452	0.0008031835726680007	-0.0004262802355199414
60372974003	-0.0009833151708014394	0.00036291830787017743	0.000869346831775729
60373107023	0.001084967688903869	-0.0002541664669814322	-0.0008188537285703347
60374628002	8.095719089720712e-05	-0.0007520415440115395	-7.220922623639802e-05
60411041011	0.0008504169037440726	-0.0005173258841929156	-0.0007648645311841457
60411170002	-0.0014050127560616705	0.0014491322717133457	-9.941311335281438e-05
60590218091	-0.0005014959364282033	-0.000462206327653406	0.0009339900910651445
60590740044	0.0012326227358399205	7.646306811085494e-05	-0.0008089173919462335
60590887021	0.0008803772364804186	-0.000402714261873329	-0.0008706040754597914
60610219021	-0.000981071116887641	0.00037977636329376114	0.0007523094767368059
60670093251	-0.00043396220288909157	-0.0004933262257870019	0.0006914121379125703
60710008172	0.00041621555571409047	-0.0008392520540511472	-0.00036523924891472364
60710020371	-0.0004282633282996838	-0.0005484548497842559	0.000832667285142867
60710061004	-0.0007667478576939815	-6.942960237825442e-06	0.0008101634182985014
60710086012	-0.0006836288867291618	-0.00019737498363978117	0.0009297223274476983
60710092011	-0.00016121425311874717	-0.0007331553171141907	0.00037119720723760504
60710097171	-0.0010592386277268506	0.0005414209212406024	0.0007279128414912871
60730168071	-0.001177924322404475	0.0008297217293057721	0.0005059629385504596
60816096034	-0.000695329290419142	-9.770498962983583e-05	0.0007373410761663588
60855026043	0.00019789293703507727	-0.0008124853169500473	-0.00018677540644071317
60855035042	-0.0008070315212318973	3.9068499512128627e-05	0.0009190398140430933
60855125051	0.00012203020094390722	-0.0008490987446861511	3.242586602671795e-05
60952529031	-0.0009449414308157187	0.0003344938219031774	0.0007062033645145274
60971532001	-0.001481479032783326	0.0016881430930827314	-0.0004298679276405327
61070039023	-0.0006281224726419729	-0.00027645345413862305	0.0009148185788446237
60014040001	0.0018763488816607307	0.0013155888775308446	0.0002547809114640943
60014328001	-0.0010815061511962585	0.0006819015195944336	0.000396220480473419
60133031022	5.997009162268809e-05	-0.0008405549431837702	0.00011602288846629566
60133601022	0.0008997079364627858	-0.0004409000544058709	-0.0008288453158307389
60133750003	0.0002517640621327067	-0.0007833099635320237	-0.0002439589334427287
60170316004	-0.0015068237737690105	0.0017797957649042804	-0.0005918654926358944
60190014072	-0.0009800519944288904	0.0004079411449545584	0.000699022301048646
60190038071	-0.0010263643946142593	0.0005885547496021012	0.0003678082207267717
60371288011	0.0009435062912951479	-0.0003581466276570897	-0.000803393550022447
60373018011	5.588706550359925e-05	-0.0008250517685062594	6.694888086510255e-05
60375512024	-0.0004465716658084849	4.3779497890773466e-05	-0.0008889205885748886
60376025061	0.0003596127274490778	-0.0005653112030548794	-0.0006423265248929721
60590019021	-0.0006758665823246167	-0.00022096690375553434	0.0010005028053870658
60590320542	0.0003087636887086433	-0.0008655666483972611	-0.00014683669364028783
60590746012	-0.0006050958214853789	-0.0002379410845730632	0.0007369213728120536
60650419101	-6.822867919902674e-05	-0.000802423331899562	0.0002998422389649999
60650432711	-0.0006044955091149312	-0.0003263542412191568	0.000957164754403712
60650507004	-0.0006722874682503133	-0.0002465493001500694	0.0010452464098971396
60670024004	-0.0011237710491771662	0.0006758737387635114	0.000688559735866868
60670096143	0.0004460026890446191	-0.000729691929660712	-0.0004863002720621162
60690008012	-0.001067252880466456	0.0005262958411982012	0.0008510619596351369
60730186082	0.001140446863745621	-0.00011907576269234787	-0.0007770417633371184
60750170002	0.0010244318241176705	-0.00020333002545771763	-0.0008231922765772898
60855042023	0.0012501222598069728	3.885830650060008e-05	-0.0007869747040030251
60855120221	0.0009497548893008148	-0.000393279819077695	-0.000821207186632604
60855130002	0.0028633992221868128	0.004069991618131291	0.00413961028964688
61070016012	-0.0003120908823262703	-0.0006115317729723616	0.0005327186861976958
61110083032	-0.0002262265772601723	-0.0007193150847425348	0.0005194168289084361
60014427001	0.00041189693136173304	-0.0008169807830356985	-0.00033658081261055047
60014506072	-0.0005567738988800072	-0.0003610393959349631	0.0008573956862240154
60070011004	-0.001821038405032417	0.0031290606172792237	-0.0036717042280007845
60290022003	-0.0008565949323212759	0.00019292722405067349	0.0006687469668606928
60290028173	-0.0013748986454258584	0.0014218090169075645	-0.0002601038383873782
60371230101	4.745340947516877e-05	-0.0008366338847389763	9.673832218515312e-05
60371238001	0.00012044793979844286	-0.0008634698432447161	1.3755884982813805e-05
60371871022	0.0012246718353940281	-2.4663539641598132e-05	-0.0007905534188543517
60372038003	0.0011165367117661558	-0.00021447749014765003	-0.0007816067243530054
60372400102	0.0004991511360689404	-0.0006237218257531679	-0.0006357043383780093
60376206021	0.00037225667747018315	-0.0007938567708813659	-0.00037351997461310187
60590639021	-0.00025606088508354076	-0.0006804848101843093	0.0005513760312520288
60610203001	-0.0007622768473112494	9.623283643892317e-06	0.000751202604083534
60670023001	-0.0007415390972226127	-2.2153937786705454e-05	0.0007552933048202908
60670031012	-0.00022960343642754776	-0.0005907775914121599	0.00032441349115837185
60730034041	1.2493059105979395e-05	-0.0008203071416567042	0.00014171173201064618
60750127001	-0.0002322149568945734	-0.0005056250736969051	0.00023067904080053422
60830010002	-0.0005177928967448663	-0.00039383870430168363	0.0007672062487132412
61110043041	-0.00010101663344560623	-0.0007322317613153267	0.00022985910779212878
60014233001	0.0007743028103848324	-0.00021165706030472424	-0.00098146433240621
60014419212	0.002663764674562585	0.00344773260366712	0.003160334118936392
60133131031	0.000770033891005302	-0.0005474525547519432	-0.000770799272729207
60230006003	-0.001159574232268291	0.0007894795964727894	0.0005366010633733952
60371152021	0.0011125113142921733	1.9572947728097784e-05	-0.0009069853149806878
60372014022	-0.0006118164310552912	-0.00018130294571281895	0.0006007835304332668
60373105011	-9.714177445425203e-05	-0.0005518965401860852	-1.6609304269795184e-05
60374027061	0.0008524166036745998	-0.0004292653214926656	-0.0008200018223824308
60374308031	0.0019923425577539973	0.0015868897476824886	0.0006358866284855503
60376207024	0.0002911916171274793	-0.0007895854847354389	-0.00026125174737417925
60376210021	3.0054333911663294e-05	-0.0006834919219863852	-6.262226908416699e-05
60379203362	-0.0004780108429744004	-0.000496683620449053	0.0008631012254635752
60530131001	0.001139015411257945	-1.2565737493661087e-05	-0.0008666588869141109
60590218025	-3.82810579290508e-05	-0.0008148406149781169	0.00030333331702900264
60590626224	0.0006491713819425044	-0.000334521583332266	-0.000984597201089603
60590882022	0.000500101292337846	-0.000784537941580911	-0.0004665436677334428
60650305013	-0.0010640262193376958	0.0005672595787625139	0.0006557024390196444
60650426182	0.00021423499763810328	-0.0008167772092558065	-0.00016119396679909717
60670027003	-0.0008468065946086374	0.00015862993489688956	0.0007424870950122351
60670078011	-0.0006651280054968396	0.0007225940049197708	-0.002140101141316827
60710008191	-0.0010181274743120328	0.0004107100222511185	0.0009267447532847522
60710045042	1.3899945609919344e-05	-0.0008217947819421824	0.00012519918721253518
60710121011	-0.001317411392434707	0.001193428350710874	0.00019431015946228732
60730119024	-1.715633540666527e-05	-0.000835970925797318	0.00024340254003781133
60750104004	-0.00027245559571829317	-0.00031196664534826257	-0.0002853776326560318
60855031182	0.001368035668137412	0.0002714856472372987	-0.0007174072094437614
60952532031	-0.0008956165102067978	0.00016412138948342287	0.0009770859043221275
60990005041	-0.00038865343264621495	-0.00038917323893805433	0.0003490563093458766
61110040004	-0.0008703387970567775	0.0004016179053372982	0.0002475822680343944
60014327003	-0.0006100646198378169	-0.0001298237742546638	0.0004709010411533705
60371894002	-0.00047005776944283325	-0.00029336048962852983	0.0004483714296877533
60371912012	0.0011165158954500951	-5.14322073655891e-05	-0.0008586200420433716
60372392021	-5.294375605577845e-05	-0.0007816779536016465	0.00024102570226058214
60374072004	-0.0005884607737254235	-0.00029538127921677226	0.0008188537824414106
60375008002	-0.00031954482770590333	-0.0006018255246220269	0.0005564806057692086
60375545161	0.0013838685382340397	0.00029269121971464256	-0.0006744704044729164
60379108051	-0.0012880425102655335	0.001164161101770586	4.157597588166827e-05
60379200281	0.0007825199612825754	-0.0005523172787166849	-0.000779591386475372
60390001044	-0.00013069400209171256	-0.000757858445805102	0.0003308843813292086
60450102001	-0.000805821400529941	0.0005603265889903305	-0.0009231075167188443
60470022013	4.8200533155500766e-05	-1.932528619924533e-05	-0.0012273829628736902
60590639022	-0.0007101570849807035	5.125969656428918e-06	0.000491887312727492
60650432503	0.00031299339901534026	-0.0008631480427847792	-8.573216101973547e-05
60670080103	0.0009552305545837998	-0.00038025730980999434	-0.0007828692157676347
60710028012	-0.0005971720869649094	-0.00018641611478712025	0.0005368874817678976
60710111022	-3.5308219375814255e-05	-0.0008177122690203877	0.00025432713192528525
60730025013	0.00023890470017238805	-0.0008527040711335884	-0.00017141600514369718
60730093012	0.0013164640700241404	0.0008808149796808587	-0.002001956787645166
60830019063	-0.0014546014539104687	0.0016278517291327065	-0.0004197958857079592
60830029073	-0.0010865251421731104	0.00063691403783643	0.0005667865177258404
60855123073	0.0003401354312795506	-0.0008539930360720358	-0.00025587152514078884
60952531015	-0.0011795565164047493	0.0008016550189147935	0.0006334459761233059
60971520001	-0.00032793351494365643	0.0006046773395226181	-0.002441127168067541
60990036051	-0.0009786703148736016	0.0003797217149095291	0.0007570567449158203
60372127011	0.0002812120935301617	-0.0008039634195767129	-0.0002632826958864166
60372167002	0.00033070426309068457	-0.000628633255839674	-0.0005607309160840644
60372690003	-0.00036934567954953213	-0.00037606794938293414	0.0003214207600960645
60375403001	0.0005758034465396882	-0.0007392524499404402	-0.000618712110996264
60375439052	0.001752582331643681	0.0010322684792400012	-0.00010317085174768633
60376023021	7.385584207316953e-05	-0.0006319890885714305	-0.00015154094807815648
60470003042	-0.0005618150742436473	-0.00033470238830817975	0.0008038873007730382
60590017062	-0.0010405006153801155	0.0004602444311287889	0.0009032724072319661
60590626391	-0.0007401206700444928	-0.00011774635908868826	0.0010437820867589603
60590762022	-0.0003036260544965538	-0.0005989894722905495	0.0005218280435968348
60590863033	-0.0006529436754035948	-0.00023493216608470117	0.000918500533683324
60650317042	-0.0008579080197826673	0.00010904927674473931	0.0009203678272579603
60650432573	-0.0004247496986293581	-0.0004829148935033369	0.0006229491328147563
60650464042	-0.00019801708996635366	-0.0007206952380911241	0.00043433794072588155
60670091081	-4.1371117606887e-05	-0.0008120437807253394	0.00023429306386305273
60710020141	-0.0007108284060432081	-0.0001690257040113368	0.0010166282740779312
60710051003	-0.0003403663451458288	-0.0006120703566001067	0.000680752965684004
60730165023	0.0010141491244915284	-0.00015121251135864465	-0.0009674663807937581
60730179005	-0.0010134027162373768	0.00047101268782871763	0.0006409354734509237
60730207052	-0.00023610095858261104	-0.0006982124946982174	0.0005281982004326299
60730209033	0.0005027438963252808	-0.0006683720404680748	-0.0005646297495680697
60750258002	-0.00034246229507326094	-0.0002649494248206959	-0.0001364436692562579
60855018001	6.891320322152618e-05	-0.0008563363272111371	0.00016071068911323465
60855032182	0.0002045945017390831	-0.0008410154262805198	-0.00013434339079219806
60855110002	0.0022660701115461584	0.002272059518304248	0.001569483889236147
60014419241	0.0025666102217192953	0.0031427425445850494	0.002729988171471889
60190045032	1.3268920827712802e-05	-0.0007440851551387578	6.863650498971657e-05
60190066041	-6.131793337617784e-05	-0.0002193557340686989	-0.0008700785632460115
60190075004	-0.0009724507429442194	0.00038520829755365126	0.0007087316235182705
60290009032	-0.0010658728113422298	0.0005579432202008286	0.0007077501501736338
60290045002	-0.0009600383000583184	0.0009438708947960328	-0.001193647504558756
60371907002	-8.584801458029656e-05	-0.0007437046821361835	0.0003197352456771064
60374051021	0.0005600505233495103	-0.0005621787624164558	-0.0007559236749573686
60374053021	0.0003399270781049657	-0.0007921577764639981	-0.00036432855800854163
60374083031	0.001074870688861612	-0.00019999905489237986	-0.0008461342754010214
60374632003	0.0013321725688858067	0.00024209984918615216	-0.0006686067936591706
60375705021	0.00013808653631570554	-0.0008145518120292692	-7.414070223300187e-05
60375754021	-0.00013693452052140673	-0.0006931648328281705	0.0002562729842381625
60590113003	-0.00015501554896029147	-0.0007785156080583275	0.00045387480851757407
60590525214	0.0008685184043836099	-0.00045608002182321965	-0.0008169208598143514
60590995144	-7.494376470580082e-05	-0.0007850108912569153	0.0002795482441297726
60610212041	-0.0014388691078162025	0.0016251527683210018	-0.0005927525175463021
60670096142	-0.0006366715776084446	-0.00028799534148795064	0.0010142487100825268
60710013053	-0.0005283603446568888	-0.00031258628727394455	0.0006446873146667236
60730170312	0.0011786122519778233	-0.0001515726956484318	-0.0007355065965494893
60730208061	-0.000700600411423992	-0.00013293592637009057	0.0008530952128725655
60855031084	-0.0004753599511465494	-0.0004076503850751657	0.0006447347928703784
60952521062	0.00013644831159453143	-0.0008378833613827659	-3.9024493212286026e-05
60971505005	-0.001078075189806621	0.0005533530585602834	0.0008158097376754701
61110091002	-0.0013313530123821773	0.0014259870954590275	-0.0007453510576468921
60133500002	-0.00044315855324996486	-0.0003600905636926597	0.0005461160153832724
60371201071	-0.00045220752727799355	-0.0003947507705780685	0.0005450846207144902
60372216012	-0.0005038889023399625	-0.0004117181527381203	0.0007524009036811663
60372361001	-0.00021561094509436757	-0.0006373509569561412	0.0004182014834413446
60372739022	-0.0005154475290429002	-0.00016964218655717199	0.0003537434634065976
60373016012	-0.0004934785734612905	-0.00040905141691795514	0.000706009912364282
60374615011	0.0006641774494611771	-0.0005429406162698362	-0.000693592942213585
60374804003	0.0025770491623073187	0.003223828823162321	0.002648099614013024
60375348021	-0.0006237834739965749	-0.00022709943003270674	0.0007523566730022526
60375766013	0.000179039944328045	-0.0007600893783383242	-0.0001923109601925983
60376512014	-0.0001616915024776235	-0.000741005002053031	0.00045854620627415823
60470006014	-0.0009543491072067833	0.00032396334280599814	0.0008013920749033419
60530112041	-0.0016050216824019614	0.00228404753153278	-0.001994889499480382
60590626324	-0.00012911881723259158	-0.0007851579408363681	0.00048754370498146877
60590864062	-0.0008348291279276252	7.058998734098597e-05	0.0009393306600109669
60650432292	-1.1397458226681879e-05	-0.0008511062014417193	0.00028124974360204736
60730083123	-0.0009417350750599972	0.0010773303270099062	-0.002217150560533349
60750171011	0.0004818677659333059	-0.0005096761283639573	-0.0006659901826745285
60855013003	-0.0005452370598023353	0.00016541957063036442	-0.0006982575243421659
60855033303	0.0028118415173615787	0.0038820229501459707	0.003907178328179551
60952531055	-0.0012977239442059434	0.0011615724477054667	0.00016679967518396364
60990008014	5.7680220854178116e-05	-5.908709053873864e-05	-0.0009274175457704306
60133320001	-0.0002642915643711492	-0.0006668944439006923	0.0005402387939410377
60170305021	-0.0008375946413612954	3.940078021685577e-05	0.0010370636074719364
60230111001	-0.0008190251148743701	9.727763644012452e-05	0.0007687658212088122
60250105003	-0.001195777992779442	0.0009746153788091572	0.00010742711696586906
60371044011	-0.00045809837612084914	-0.0005003212511913646	0.0008074086269426522
60371352023	-0.0003456658271672406	-0.0006049688328371213	0.0007306383275781192
60374810023	0.0007378760982969451	-0.0005179092393659371	-0.0007610876027319423
60375018032	0.0003174144493983158	-0.0007752036337669487	-0.00036553077883145005
60411192012	0.0008447212024510013	-0.0004846926398773196	-0.0006846246205430813
60590626472	0.001122046791777915	-0.00011625799713610129	-0.0007742330509556717
60590754011	-9.502305840410478e-05	-0.0007779015764722602	0.0003314937644475837
60590878061	0.00024389687546882443	-0.0008089889890286684	-0.00020762176748926695
60590992462	-0.00033789049642020543	-0.0006388984197540059	0.0007520182852608957
60650436011	-0.0004503895347939319	-0.0004615293951989974	0.0006596427545256706
60650442002	0.00015198595027255866	-0.0007189344370497627	-0.00021247825415640149
60710098002	-0.0011948278039968958	0.0013557536598785983	-0.0016815224796449266
60750176012	0.00138026959481791	0.0003389773819252472	-0.000714571315964379
60855039022	-0.0003477754135354539	-0.0006097761553598176	0.000710250229313007
60971506094	-0.001057646828297044	0.0005728444958090266	0.0005877907953633389
60971513084	7.777113333074186e-05	-0.0008126920264519132	4.3902758692719226e-05
60971514013	0.00031287366667734313	-0.000810953923052347	-0.0003135773645376609
60133132062	0.00047910044721155895	-0.000740582499168289	-0.0005305011706616418
60190013043	0.00016839388716837026	-0.0007014008562528884	-0.00024216216042826218
60230012003	-0.0004412992488741315	-0.00029433652682218914	0.00024679121333811546
60290004002	-0.001150883582523328	0.0008296856745599818	0.00034033172153637826
60371851001	0.0007594354760085338	-0.0005561878885425581	-0.0007388225202989353
60372172001	-0.00019968322778692236	0.0006112273388883352	-0.002563666144188449
60372970004	-0.0002733500295349993	-0.0006526799254885097	0.0005348274004635268
60374335032	-0.0006964000334959546	-0.00015035462457497825	0.0008697732337315668
60374819011	0.0015393526388890154	0.0006640119417368566	-0.0003982389967761482
60376018021	0.0003964803418677329	-0.0007804307311351516	-0.00044195519307131664
60530119001	2.1802502072416827e-06	-0.0006721763421024724	-2.4923483498988945e-05
60530142013	-1.0874413023330168e-05	-0.0007337167273250556	5.6066206219905554e-05
60650437011	-0.0006210376710532689	-0.00024309156714917926	0.0007900495269285841
60650451101	0.0002648466933505782	-0.0007057305448544875	-0.0004294000410378911
60670061022	0.0003692676150376733	-0.0008106072220163332	-0.00036684323313519225
60670064005	-0.0010884311692319825	0.0006189900292433024	0.0006495431568198366
60670084022	-0.0013374012303514718	0.0012745477934984057	3.496179628251488e-05
60710110022	-0.0007207081480485714	-7.627109849551077e-05	0.0007833401811247702
60730085014	-0.00012584575904550004	-0.0007811719509161832	0.0004048288535976624
60730170322	-0.00010586641930573313	-0.0007892012241259307	0.00046432935736503555
60750201004	0.0023216368876133346	0.0025936322865880964	0.0013258972779616233
60770053023	-0.0006616159458780042	-0.0001750882222786497	0.0007758880596073463
60816026003	0.0012372065511969713	0.00018095272802755885	-0.0008292596760264638
60816057001	0.000673826842906982	-0.0006903843980088685	-0.0005333014218151935
60816098001	-0.0013110331514240637	0.001204327002560792	0.00013954394426645136
60855012003	-0.00037376895148056075	-0.000534695511869974	0.0006033904492225686
60990039041	-0.0013967485841442368	0.0014368807796166657	-0.00013016486993131472
60014035013	-0.0008400680527796673	0.0002752150078585506	0.0003444321068214761
60133141031	-0.0005147319816266426	-0.00041294159621077026	0.0007892844703821011
60190030041	-0.0007294416541821677	-8.788431311148909e-05	0.0008638155451136824
60190075001	-0.00087848483873771	0.00015020160656526504	0.0009165574534893047
60371317021	-0.00010118103213596487	-0.0007393783693721424	0.00024203926354063784
60371351113	-0.0002623660993553312	-0.0006614177125879088	0.0005675660740613718
60374002043	0.00016486498079118755	-0.0008825559961814403	8.542871042144975e-05
60374016031	-0.0005464467860363164	-0.000377201165034181	0.0008748022292674822
60375515023	-8.264677187992682e-05	-0.0006954509096094007	0.00019320858784077603
60375520021	0.0001768978289498114	-0.0008191675447524506	-0.00013409113046285677
60377005022	0.0015171607108115603	0.0009818235721288176	-0.0006211620664371422
60377008023	-0.0002929048354806887	-0.00054753706705894	0.00041277631635708507
60590117114	-0.0006672447565777397	-6.339038946068664e-05	0.0005014869366058988
60590635006	-0.00046170515848503247	-0.000488347208791831	0.0008546050005088511
60590756031	-0.0003563233940625378	-0.0006165174642041515	0.0007755821377824549
60610211033	-8.224925037006605e-05	-0.0007629068547496848	0.0002462811993505283
60650412022	0.00022661269494454698	-0.0008521530216033622	-0.0001701769774523614
60650429031	-0.0008904679670246205	0.0005938435250788042	-0.0002211650041152697
60650432563	0.00033119882665277655	-0.0008696244941326605	-0.00021532330649124163
60670038004	-0.0007311260948008733	-0.00010138783124140326	0.0009189011874757586
60730204031	-0.0003207729704894311	-0.0006371809665580509	0.0006256171851543619
60790117012	-0.0005274101016404019	0.0002979892151091896	-0.0013142738802903362
60816121002	-7.383979007545938e-05	-0.0008076585923081418	0.0003417540493853245
60816135022	-0.0004534764286432926	-0.00048813365671727265	0.0007583655852441807
60855043191	0.0017926656668969742	0.0014601927733481931	0.00011727839688836513
60871220014	-0.0010073549032816969	0.0005052084170342494	0.000452958853596203
60871221002	-0.00010497140022833456	-0.0008247570432464079	0.0004255521970187908
60990004022	-0.0017357365679016629	0.002633079608819219	-0.0021954983319745322
60014083003	0.0008401235257325989	-0.00031509676465398684	-0.0006699066569693376
60133902001	-0.0005107698501339122	-0.00036299075146992865	0.000730224030402835
60290049025	0.0017947040238265929	0.0017159862465368069	-0.0019405975696076827
60371033001	0.0007585892308345875	-0.0006207530348747923	-0.0006855805411656615
60372398021	-3.967280148271756e-05	-0.000792516417939797	0.000235091132994915
60374064121	0.0001802178475110163	-0.0005396147248864464	-0.00044737367090289475
60374801013	0.002024629466065205	0.001722358186884612	0.000508037639794733
60374803021	0.0005189384044748923	-0.0007018993633292901	-0.0005262228355368898
60376514024	-0.00023595375893697702	-0.000684142372952166	0.000519383170420601
60730079072	0.00044810945635398366	-0.000506859500587756	-0.0007305420848935413
60730178013	-0.00041782112665726716	-0.0005669938245052638	0.0009017546452609111
60730200164	-0.0007516599734732232	-7.998704937863648e-05	0.000983927016052172
60730203062	-0.00023594023104403733	-0.0007057553904841195	0.0005575409068430762
60830023053	-0.0001790158412637938	-0.000616043673560397	0.00020829939495616506
60855120453	0.0006610916306304167	-0.0006570339529928532	-0.0006480926818272739
60930009003	-0.0010770338081616438	0.000763525175811534	2.1630731059320707e-05
60014280001	-3.978348514407151e-05	-0.0006073482650127594	-0.00013225043873307278
60133462012	0.0003255530022363391	-0.0008705590364598174	-0.00014265483554247568
60190055223	-0.0008799650148107304	0.00011896282272072311	0.0010595532424396456
60290063011	-0.0008398551421453355	0.00010643384997947403	0.0008420807386257325
60372375001	0.00014915968421697697	-0.0007108094704295834	-0.00021067483284831293
60372377101	-0.00011393616151205694	-0.0005541567507585854	4.370972113855979e-05
60372651001	0.0007357967093359272	-0.0005789208975638696	-0.0006020702802312428
60375748002	-0.0009068838966528724	0.0002961540793001967	0.0006075771008585772
60590524162	1.696994033677365e-05	-0.0008468605229862854	0.00017960486439710187
60590633024	-0.00045580227647222353	-0.0004936407813869717	0.000836795163112454
60650422132	0.0002607088149570599	-0.0004544724258411621	-0.0007677570087813641
60650432471	-0.0005046413590781447	-0.00047231029922219784	0.0009663271309258247
60650452071	-0.0003529595814217716	-0.0005678886013644899	0.0005834597439424485
60650464041	-0.0004074314093637837	-0.0005518682778921697	0.0007457139836821841
60710008143	-7.246794979807653e-05	-0.000788006777526664	0.00031242893094242114
60710097122	-0.00036257021343729355	-0.0005327558825291277	0.0005354155107767486
60730016001	0.0007717119906113159	-0.000540781449866835	-0.0007817536723285871
60730086001	0.0012676934215167602	0.00010112625633127623	-0.0008096356847035916
60730101111	0.00022510214410299711	-0.0008309216668499414	-0.00018603899305292808
60750218003	-0.00023594390945813894	-0.000621766375471394	0.0004574801956060539
60816004023	0.0010061905078919406	-0.00015984182964121348	-0.0008646506859725546
60952518033	-0.0008391182847175476	0.00015257556678037622	0.0006886942325530704
60952523142	-0.00021509726741660243	-0.0006290727849308605	0.00032760920007719393
60014240013	0.002061012244506088	0.0017616683148720426	0.000774439387733944
60133601021	0.001231874781200974	-7.929836867677998e-06	-0.0007933588443383884
60190038031	-0.0012498145103349177	0.0010024694243986319	0.00040283267010269815
60190052043	0.00020899285455643608	0.00018166085439585636	-0.0019417432978306897
60290005031	-0.0008831805400023352	0.00013010404320804676	0.0010242937150674045
60371344221	0.0001605358521121512	-0.0008762418592541884	-2.7261237899873563e-05
60371975002	-0.0009621221196343477	0.0003630819490261896	0.0007574503388685973
60376212041	0.0012752387985587826	6.994264495739247e-05	-0.0007333880043852932
60411191005	-0.00020328321165353504	-0.0004055747724224473	-0.0003157868575279247
60650301041	-0.00024146505100520064	-0.0006755669481284073	0.000477156234821962
60650424081	-0.0005544620176432637	-0.0003264222492195359	0.0007322868163375654
60670001003	-0.00032894141641126226	-0.0005363472215138086	0.0005252971830476878
60670091032	-0.0001314052514561324	-0.0007280738235207751	0.0003244547659002696
60730091072	-0.0010143742379372862	0.0006570097716195707	-3.418557567540071e-05
60730131042	-0.00029795638450976164	-0.0005892335575505317	0.0005249713605013714
60730166091	0.00039171580836787643	-0.0008643249735092637	-0.00029102431339772864
60750309001	0.0013321919585975869	0.0002660920400217647	-0.0006179722233106989
60830019035	-0.00048530604917109403	-0.00027790862473395066	0.0003183374594879958
60855065012	-1.861040625506452e-05	-0.00040636915859651663	-0.0003571943796563452
60855079052	0.002867880578886075	0.004069806277907991	0.0041628207518552215
60890101001	-0.0013224915082612715	0.0012625134802646894	-4.762408641105503e-05
60990016042	2.798275383455661e-05	-0.0007467264455585725	3.778145649692843e-05
61070006002	-0.0013860487596477952	0.0014936787209881533	-0.00047674113895335607
61130106021	0.0016290925153533396	0.0014368685979199503	-0.0019371345637222651
60110003004	-0.0011867778998909508	0.0008682550977774929	0.0004389532991212987
60133430012	-0.0009061259288218804	0.0002190215292226413	0.0008868771969798682
60190013041	-0.001030816292561861	0.000472264629396795	0.0007888742427850386
60290032025	-0.0011637014541534523	0.0008377508517544232	0.00038051567476069366
60372063001	0.0009716399967397284	-0.00019852922570498999	-0.0009259568335347944
60374033212	0.0005745820769417527	-0.0007181167086760371	-0.0006079701789275577
60376503003	0.0005932543909606632	-0.0006535342407423049	-0.0006465274311705943
60378004062	-0.0011102473417044642	0.0006766691737750837	0.0006138686418373575
60590116013	-0.0012794084728254451	0.0011232536767657238	0.00017262902779823316
60650303001	0.00042125051076289657	-0.0007339324935171148	-0.0005045385100251992
60650419051	0.00011113555126973242	-0.0008222587891398133	-1.664056491677518e-05
60650435031	-0.0006782548652649225	-0.0001225014548920019	0.0007109634154262409
60670079041	-0.0003780024649293078	-0.0005718824367592871	0.0007057428012434851
60670090072	0.0002710330469245916	-0.0007294343856367166	-0.0003430840542550087
60710002032	0.00019017666630808536	-0.0007703121358248162	-0.00019967021088280389
60730017001	-0.0009309580482505418	0.0003109623801219976	0.0007185359851313418
60730147003	-0.0006568513460232536	-0.0002521870020870075	0.0009847923518482202
60730203041	0.0007466673858743003	-0.000569745280053366	-0.0007067500022416077
60730209032	-0.0012197496547556995	0.0009268363936051603	0.0004726341156984005
60770055011	-0.0012245356866476256	0.000967986646945404	0.00032665478147939515
60816011002	0.0004656313047395078	-0.0007850081592451097	-0.00043549274283513157
60830004001	-0.000873452300042093	0.00027873388065097654	0.00043096734493505343
60830013046	-0.0018626559146153459	0.003159662731041781	-0.0033458258182805034
60830024043	-0.0011099406558587894	0.0006660534677694404	0.0006235341119854318
60855063021	0.0016174853396461405	0.0007252858011400731	-0.0003231966671067626
60855068011	0.0017134619736515072	0.0008836987855168806	-5.172164322849822e-05
60855085053	0.0028818896683610543	0.004110319975099167	0.0042494804937696406
60855091052	0.0021184054735093674	0.001871567828360167	0.0009681662549826415
60090003001	-0.0003242280997919266	-0.0005140831514568463	0.00042887993000078196
60330008021	0.0003117405414942103	-0.00037158418915768886	-0.0008260092845522085
60371276041	0.0007051874719198075	-0.0005656620448563458	-0.0007455036836923726
60372771001	0.00015665470003060336	-0.0007921109300049541	-4.165098510165523e-05
60374081352	0.001232250820679051	1.7902025087033951e-07	-0.0007407860304928257
60375003001	0.0009538911012889203	6.203919529676339e-05	-0.0012631933603510675
60375349003	0.0009076988829040355	-0.0004019878515038429	-0.0008591958673438194
60376099002	-0.0010986839014027739	0.0006584014111055629	0.0006134700572287934
60376704073	0.0016893984441886968	0.000834246663547645	-0.00011163758769052693
60590423113	-0.0005820209911877127	-0.000363169064651067	0.000999749033167648
60590886021	0.0006037530422341163	-0.0006641683665412057	-0.0006815534382327823
60650402042	-0.0002439419186253689	-0.0006538014162450794	0.0004450793341663581
60650425182	0.0006531959378507651	-0.0005959713454104006	-0.0007323234385717445
60730153021	2.5068382876853307e-05	-0.0008099009495959979	0.00012222371778290679
60816085012	-2.2273701314976204e-05	-0.0008056022101980532	0.0002703832122681996
60871007002	-0.0008449218945568341	0.00013660235191495358	0.0008195325554121928
60990009081	-0.0009632311990621871	0.0003347532437371612	0.0008344693980639613
60014302001	0.002793147423477317	0.0038267752618936254	0.0038304745906252336
60133480002	0.0003221766146224655	-0.0008348972306706205	-0.00012700040932179103
60190018004	-0.0008552822484635262	0.00011484368350425677	0.0009051311354723446
60371957101	0.0004230482826627862	-0.0006805567161028797	-0.0005470099988993582
60372141004	-0.0007454529134977934	-1.32797595240717e-05	0.0008102247623136173
60372611022	0.0015287566401248041	0.00047288918608317577	-0.00042877230786978273
60372621001	-0.0004037039310243721	0.00015790075978274447	-0.0012487845470690992
60590320142	0.0009148229916747374	-0.0003471163204062844	-0.0008538148246016899
60590320451	-0.000170106108585012	-0.0007511939776457738	0.0006171951307083578
60590995121	-0.00027821903602966234	-0.0006742982944490233	0.0005678836949542678
60610210391	0.0004974235733249785	-0.000650865118302427	-0.0005975322600736251
60650425152	-0.00013799792301200906	-0.0005318615475211317	5.915133266046899e-06
60650429041	-0.00038383302170189157	-0.0005457348513401792	0.0006548588317903005
60710038041	0.0003201474038401064	-0.0008293269883327129	-0.00028785314202183475
60710080023	0.0006758950120281702	-9.979533317147796e-05	-0.001299485334015511
60750201003	0.0008606499307658636	-0.0003831179526966941	-0.0008719601452244112
60750303014	0.0014071999818385734	0.00032398240712571113	-0.00060681812335426
60770034101	-0.0014043785506642956	0.0014880035109053626	-0.00027653440223373833
60770038033	-0.001618404715611354	0.002213490583412021	-0.0014716282184490477
60816037001	0.001138707868708094	-4.2687808732162625e-05	-0.000846985529994925
60871012001	-0.0009660592494589225	0.00055826886493655	0.00011105405206827071
61070004012	-0.0002029160658005584	-0.0006514597727289024	0.0003191583306968144
61070023033	-0.0007956429435820563	5.150395559528817e-05	0.0007789847536760985
60014043001	0.0013454917323106983	0.00012911223601870753	-0.0005627494563159691
60014084003	-0.000625158793850191	-0.00017047414863023452	0.0005802321114679899
60014416022	-0.0004764645233219606	-0.00036745472555131106	0.0006139766645207244
60190026012	5.9472921552226486e-05	-0.0007601178791190348	1.8970593695669798e-05
60190072012	-0.0014404164832171505	0.0015560240080488231	-0.00024111646420441608
60230005002	-0.0005579674686037636	0.0003290697492913843	-0.0012557608439976754
60372772001	0.00031519693318418434	-0.0007375902543222519	-0.00040534226720689636
60375351013	-0.00028942331477317245	-0.0005308610649248632	0.0003700088036965254
60375521003	0.0003724178142309195	-0.0005691487118033635	-0.0006299495211877889
60375534003	-0.0005818448777679302	-0.00020585499101681676	0.0005088125815304191
60377020024	0.0018398070612107818	0.0012618825729211927	0.0002294341391844278
60590219131	0.0007198446796424	-0.0006702501178254636	-0.0006148205412686715
60590219142	-0.00016500595425113498	-0.0007783914651191854	0.0004904158848718143
60590741021	0.001116606938613925	-0.00014536057801904667	-0.0008435281021108262
60590756045	-0.00012868712786673646	-0.0007675326359522482	0.0004301314978890586
60650457032	-0.001048708587781739	0.0006229938543549288	0.0003388824721723742
60730200152	-0.0005261222766072591	-0.00045547572209162233	0.0010406059350677773
60790119012	-0.0005730522349448078	-0.0003147727201983852	0.0007654012888540142
60830029062	-0.0008969247982241451	0.00023090101899710274	0.0007853397174704921
60871105021	-0.0006746046744831965	-0.00018066081298110192	0.0008811748720948935
60952531083	-0.0006702655086529626	-0.0002197524899355636	0.0009398144990708503
60971530034	-0.0005734140489114654	-0.0002716072879273419	0.0006698311463364908
61110074022	-0.0005485245213025348	0.0003290695771565157	-0.001276200024713269
60014001001	0.0006875434681796486	3.4754552929806535e-05	-0.0013834291612334962
60014213002	0.0011520589542989492	-0.00011875965958316493	-0.0007997980724244319
60014330003	0.0002794865920064959	-0.0007531007014510029	-0.0001949803071509717
60014443022	0.002250501152008304	0.00238831253306028	0.0013965494399192273
60070030021	-0.0017368724092932859	0.00265714920499635	-0.0022986225641327784
60133010002	-0.0005600620921974095	-0.00030851065597567136	0.0006983622476639224
60190085013	-0.0011635376923141859	0.0007989829056739148	0.0005246877773607044
60290008004	-0.0001406717906969421	-0.000765567089859398	0.0003828122986316166
60290028071	-0.0018050950700699182	0.0029097439195763363	-0.002773506237413373
60371254021	0.0011450171058361408	-7.780890685266264e-05	-0.0008477181345493209
60372011103	-0.0009155253381686201	0.0002867310068296819	0.0007057673295146334
60372213021	0.0010885833621817372	-0.00019132431362004808	-0.0008859051054315812
60374061011	-0.0004572547703423888	-0.00043938475313711644	0.0006572599894469767
60470021002	-0.0019016357260030258	0.0033191191863268465	-0.003690472006515547
60590889022	0.0006348214845251365	-0.0006270297160974374	-0.0006938197216765138
60590994161	0.00033065778939322997	-0.0008136963644304827	-0.000335036883302753
60650419092	-0.0008279530541514854	7.780636566980958e-05	0.0008762820223771682
60650425211	-0.00026009947583938603	-0.0006641985014227032	0.0004973881087926458
60650427291	0.00026745927152373763	-0.0008069940826392465	-0.00026646597166483883
60650434011	-0.00011036514800803284	-0.0006579014123164623	0.00017105678317432186
60670016003	-0.0012862044609712193	0.0015603248133003855	-0.001615377460255735
60670096393	0.0001861171819068357	-0.0008201704820891191	-0.00014401061538059598
60710103001	-0.0014597298662485812	0.001719079153066379	-0.0008060579799885202
60710108022	-0.001069163210596147	0.001000025376645133	-0.0011285569940498556
60730120021	-0.000397385907189844	-0.00045649224991734346	0.0005284010904199893
60730198062	0.0008583439659854946	-0.00048663459631727643	-0.0007832218898372506
60730206023	-0.00024321306945111914	-0.0006732736913727436	0.0005170645503784049
60750168013	0.002175691817776502	0.0022473392673983375	0.0006214562018848303
60816025002	0.000886524167839931	-0.00042518675372566476	-0.000818019697058756
60990029022	-0.0011902224181755258	0.0008384792416176455	0.0005755820413831355
61070003021	-0.0018071182880465715	0.003127549802645125	-0.003922152681479836
61110059062	-0.0005331742236260646	-0.0003843926597751795	0.0008162425162990026
60014039003	-4.487908923428179e-05	-0.0005740233441428902	-7.02444269166969e-05
60014376002	7.445148852479094e-05	-0.0006886385311536746	-0.00012565651231395784
60014425001	0.0016187777144108263	0.0007965543105827438	-0.0003313150218873905
60070035022	-0.0005549239995598708	-0.00028774694689499597	0.0006581747389445302
60133340061	0.0005526576012687878	-0.0007269182378280883	-0.0004669048038746265
60133530012	0.0009130287728503717	-0.00045876464919894185	-0.0007477430308516093
60372091021	0.0013127119773916071	0.00019286503935467297	-0.0007526917232120115
60375357021	-0.001271306464424455	0.0010947117129082062	0.00020754551857525024
60376205222	0.0020366990715181446	0.001672403679245927	0.0007558075136945118
60379203381	0.0010946612493935607	-0.0002563136199365959	-0.0007362487804324073
60530138001	-0.0002744116243258512	-0.0006141288647105352	0.0004955995523396364
60590320534	-0.0008279282781924969	3.9476230235612096e-05	0.0010240587018779696
60650472011	-0.0015443684179634164	0.0020311539675989107	-0.0013463878815531856
60650487001	2.321560442642374e-05	-0.0008384825464291271	0.00014771135529670433
60670064002	-0.0009610274739246613	0.0003033399894371738	0.0009148165999379977
60730163011	0.0013460116086799288	0.00024927543123096074	-0.0007436850651806001
60816137001	0.0007299582904191893	-0.0005572413092987266	-0.0007644215309261448
60855067023	0.0010413045672793535	-0.00032267325750127984	-0.0007975723584410432
60890108031	-0.001541351526026352	0.0019207204003543828	-0.0008993280580461216
60890108072	-0.0006915730741303615	-4.1518361355417714e-05	0.000561614559060839
61130103103	-0.0004693908735183803	-0.0005099232795371393	0.0009127901138681323
60014037011	0.0001309566491372866	-0.0007914434638103118	3.0447531833893346e-05
60133451013	0.001329039569128131	9.966649600802685e-05	-0.0007397002306892533
60133892001	0.0015271124085207656	0.000602195525823571	-0.0003489885632844236
60190030011	0.0015736756999213443	0.0013843329277352125	-0.0022714841943814327
60290002007	-0.0005469889427162835	-0.000341886000916138	0.0007275669795897884
60371343034	0.0010097217222181903	-0.0002816334221979462	-0.0007928238502080963
60371832211	-0.0006899447000449141	-8.629761106931353e-05	0.0007032009811852387
60374815004	0.00020876065963030125	-0.0007415231561198591	-0.0003261815708209643
60375362005	0.0006076083931870799	-0.0006252669435367967	-0.0006992678382929443
60375718001	-7.562701127403139e-05	-0.0006850587757331157	0.0001561418689385661
60375730031	0.0002464673383950998	-0.0008176503674686414	-0.00021310936535347765
60411090021	0.0008178972318575579	-0.0005523400225423074	-0.0007043926598346823
60670095021	-0.0010616750845677072	0.000531288462570513	0.000775814971303698
60710020212	-0.00016172482144858884	-0.000761083450494911	0.00044277228947444596
60730187001	-0.0014098529004347368	0.0015369073139457727	-0.000457486415926523
60816014003	0.0018008419148959171	0.001560212752140541	-0.0012094665807299027
60990039091	-8.125133332024834e-05	-0.0007774183042311903	0.0002703763053494593
61130112032	-0.00099110096855491	0.0003534627547084276	0.0009405128308844319
60133390023	-0.00024004469543941536	0.0003420155193272299	-0.0021297097079203994
60371836102	0.0006147584721299194	-0.000693914905551847	-0.000655101384033022
60371975001	0.00045380168404823444	-0.0008056653527805752	-0.0004231560230736468
60372169005	0.0002611422639398091	-0.0007646621486391073	-0.00029060282664582367
60372171004	-0.0005007429066409102	-0.0003085383482674332	0.0005178097801448147
60372282203	0.0014052464760118042	0.00033443198289772724	-0.0006215630078218931
60374068002	0.0012010005017667	-1.9988019721699604e-05	-0.0007084813020349631
60375303023	-0.0005425983257138871	-0.000301189601188142	0.0006490984384384166
60590014032	0.0009005807402739949	-0.0004457705114213025	-0.0008204761066346799
60590421061	-0.0012897557487109453	0.0011011335439017526	0.00034460915158159526
60650420051	-0.00018826051645713882	-0.000743008604581718	0.00047991603623820226
60650430081	-0.0003870788127068776	-0.0005314465917660832	0.0006261932035282784
60710091093	-0.0012610262118774966	0.0010163553151461117	0.0004406271601208058
60730017004	-0.0008220237126962002	0.00017830592234198712	0.0005206390075342025
60730170441	0.0013545557407988152	0.00014100451938017574	-0.0006185377496738674
60750168021	0.0025082941614958973	0.003025737283231517	0.002409781246529952
60816068001	0.0009628890308913602	-0.0004163660678939775	-0.000730780825531572
60816100003	0.000976857267178058	-0.00034800582101640013	-0.0008631477917770972
60855119152	0.0008623628473027467	-0.00047575238869473354	-0.0008396637152939648
60855126031	0.00019375823696711898	-0.0008067381064681982	-0.00015774328656537485
60855126041	8.194728469182756e-05	-0.0008068654019774622	-1.452336093367026e-05
60990029013	-0.0016449985920480301	0.0022901264417483666	-0.001540638022766416
60014403071	0.0011037556128318004	-0.00012046181123220665	-0.0008656787988084569
60070003003	-0.0014461502623762481	0.0016121965051095661	-0.00041882415406556
60190056021	-0.0013449209649398987	0.001562887900738978	-0.0012566955561991622
60350403032	-0.0008022114320256964	1.9830935398642436e-05	0.0009034613446506184
60372087101	0.0013493465469282962	0.00020955193427041422	-0.0007115776646121601
60372220022	0.0007691307413000256	-0.0004857731401408678	-0.0007188339728468188
60374088001	0.00031071646477111834	-0.0008213127852085969	-0.00029940548793752804
60374811032	0.0010599775490473856	-0.00017654509422757015	-0.0007894647734921268
60375032012	-0.00010562704717246348	-0.0007333019368859913	0.0002614677177538458
60375361043	0.00020649898415910762	-0.0008002695674264494	-0.00014546048279024618
60375760013	0.0010635733671557912	-0.00012628237950231393	-0.0008375381827386547
60376707012	0.00040413044189726313	-0.0007718972242929582	-0.0003817604219117604
60377028031	0.0013326835251226252	0.0003294712551566937	-0.0006890588411569319
60390008002	-0.0012499768204040501	0.001371459602862397	-0.001119391589977163
60590626432	-8.200880033830132e-05	-0.0006184944651164601	-3.29595836170011e-05
60590753013	0.0009972145778111047	-0.0003435684297608749	-0.0007529360200680011
60591101023	0.00037250765995545227	-0.0008079236811003232	-0.0003383328330053787
60670085061	-0.00014852896514813647	-0.0006829258572806442	0.00026904840853642504
60670094062	-0.001356533222106686	0.0018235739172547335	-0.002368626921833131
60730095022	0.0006517029869869168	-0.0006550911275376763	-0.0006725427366511549
60730168044	-0.0004674301027937175	-9.205526582144595e-05	7.775397875496056e-05
60750106003	0.00023872264535176727	-4.69902711828899e-05	-0.0013099344683245025
60750477011	0.0008639097884748367	-0.00033950045345367225	-0.0009261564996690502
60816068002	0.00216335526707693	0.002009691082902128	0.001104027757802881
60855026042	-0.00010769275860528047	-0.0007015692744551635	0.00023567231502844357
60952526042	0.00013347604018395715	-0.0006403227275581672	-0.0002841389028686391
61110002002	4.2433321566186356e-05	-0.0007403693508506647	-5.6226911248343425e-05
[truncated: 20,972 more rows]
