# Supplementary material for: Insights into population behavior during the COVID-19 pandemic from cell phone mobility data and manifold learning
Source: Nat Comput Sci. 2021 Sep 22;1(9):588–97. doi: 10.1038/s43588-021-00125-9 (PMC10766515; doi:10.1038/s43588-021-00125-9)
Supplement: Supplementary file 4 — Source information and data to reproduce each panel for Fig. 2. [file 43588_2021_125_MOESM4_ESM.zip › SpectralEmbedding3D_ga.csv]

Unnamed: 0	Mode 0	Mode 1	Mode 2
130099707011	0.00313362330789004	0.004264733663626688	0.0008154917194833188
131390004002	0.0016046868834545122	-0.0009890206667864778	-0.0004388077984907543
132719502001	0.0031566601567598377	0.004145844560048993	0.0008517755765238278
132719502002	0.0031478375243361887	0.004070218218825219	0.000843684453620442
130950109002	0.0017002876214709205	-0.00036760259373985575	-0.0005939252524297844
131150004002	0.0007192336301220584	-0.002222992895467672	-0.0005365265972338356
131319503003	-0.0020671266390924425	0.000985514857725103	-0.003709350264108688
131451203005	0.001131469280254572	-0.0020161012697269666	0.0003657965064736014
133130003021	0.0015220592139533712	-0.0013724550602451145	4.1014536236648175e-05
130210105001	0.003140083715877513	0.004286701507443552	0.0008251501595080232
130510110061	-0.0017508998499093942	-0.00025367421397346884	-0.0008434106337859492
130670314083	-0.002399003399806446	0.0017166517790231867	-0.002793726399263141
130670315063	-0.0027128121288938606	0.002629066235591614	-0.0014152522827247413
130890225003	-0.0028228174631528932	0.0028140480700696263	0.0031695502256767487
130950004002	-0.000259855924490676	-0.0025022038467390445	-0.00020006410795939431
132450107112	-0.00047641782492387663	-0.0023156795609405247	-0.0002670871555676049
132450108004	-9.803581917652172e-05	-0.0018163157017129668	-0.0017920080788697249
130159602003	0.0018189932182966476	-0.0007197974241753855	-9.941777457709947e-05
130510111034	0.0008716102199692085	-0.0019224279304433359	-0.000676610959464082
130719701002	0.002790159348692592	0.0024559087372306807	0.0003857357216822184
130890219073	-0.0026551653948720015	0.0025245277058137533	-0.0022441650701827817
131210102123	-0.0027259091307551483	0.0024946925273669385	0.0020591625103652486
131350502082	-0.0021568057393783224	0.0011641149640494127	-0.003436180661644584
131350503111	-0.001966859668375013	-2.6759690973806014e-05	0.003063734587178093
131350504192	-0.001718603945533573	9.722982058934777e-05	-0.00294008830480825
131690303022	0.0019355675505723419	-0.0004871677435990354	-5.086593895079681e-06
132171001002	0.000384312471165087	-0.0025657436633368096	-4.370898757907701e-06
130510111094	-0.00021491852563125324	-0.002606282080369975	0.0013257309263398215
130719707021	-0.0015284324544104955	-0.0006058715393210373	-0.0017018749935559787
130759604002	0.0031626102660551776	0.004113359906746077	0.0008638361093839013
130890233121	-0.0025081276272801768	0.0019547406285541457	-0.0019393412817659082
131350505432	-0.0018731394812046879	-0.0001253827004264265	0.0013633581692190696
132950203022	0.0017740101939822152	-0.0007921394032780735	4.074894788116589e-05
130719704002	-0.0006821765107554849	-0.0018837427266501488	-0.0011248764317260084
130970805071	-0.0004161236172804883	-0.0022530171713720784	-0.0009077695395283887
131210079002	-0.002233782210522972	0.0011818509665830997	-0.002021326821252592
131210108006	-0.002484036948678184	0.0018876246188119805	-0.001918041611776995
131350501092	-0.002519627877330526	0.0016307426802750589	0.004134873640748114
131370002012	0.0016432458629589703	-0.0010844639683500468	-0.0001133167441475572
131979201001	0.00048336930166734403	-0.0025439625920112134	-9.573296052492748e-05
132150022004	0.00034245282548820175	-0.002154994235485537	-0.0009156332801055385
132532003001	0.0031562089582800137	0.004174014464460648	0.0008519373707247874
133059702002	0.0014080017478532425	-0.0012253380950108994	-0.0005708906684163523
130591503002	0.002421379737983545	0.0013989610666522013	-2.7755098308456557e-05
130970806031	-0.0026759846715420097	0.002472764212273765	-0.0009653718135423358
131099702004	0.0016395795119904001	-0.0008359685397618884	-0.0004631141018625497
131210070024	0.0024281922194300263	0.0012565510202655367	9.73917343195229e-06
131210105103	-0.0018677291720739753	0.00014626481420525585	-0.001516436002459593
131530212024	-0.0009120029018220891	-0.0018417479045726856	0.0001472787605230054
130039603001	0.0026630608985109576	0.001976436088071832	0.00024002445303382408
130459103003	0.001210827495259953	-0.0018800012335271029	0.0001126255452992092
130771703043	0.0009311981153995942	-0.0022388813761297904	0.0004188729662286289
130890234121	-0.0014932563197199774	-0.0006593501046013886	-0.0016178591732996467
130890234283	-0.0018596964317989931	0.0002751484463936472	-0.00237860473292743
131150020001	0.0027422850790475174	0.0022435678370713104	0.00034214773684789433
131370004001	0.0021274199716174807	0.0002895688730564525	-0.0001957212290627593
132150002002	-0.00015900482641484817	-0.002732339983883139	0.0015879941339565454
130019503002	0.0031305570287624416	0.004105694160867663	0.0008138843982113523
130339504001	0.002310645061522414	0.000710692050766738	-1.710124424505386e-05
130530202052	0.0023479409128988444	0.0010993958064394996	5.839034330018291e-06
132619502003	0.0016139307606437099	-0.001100910372533658	-0.0002302480546579215
130159607001	0.0007938181729979274	-0.002325982947195529	-9.525733036678913e-05
130470303011	0.0011001587665366635	-0.002072502695202902	0.00022897234897077136
130510027003	0.0007886883851986105	-0.002184133455981895	-0.0003696038045391446
130530202011	0.002879116650012701	0.0032022095448821924	0.00047036117127344885
130630405122	-0.0005643919864557136	-0.0018471691886735038	-0.0017447641702713983
130890217063	-0.0030074902287260436	0.0037250722635706634	0.0003351934159303542
131171306022	-0.002738851396868773	0.0024455824033037827	0.00400447558892145
131210030001	-0.002977969537378996	0.0036428507446869055	-0.0005227655202521476
131350506092	-0.0011665992866741195	-0.0018323686937869441	0.00542627009762663
132150101071	-0.0013259142064265944	-0.0014313348736437674	0.0027537595305321167
132779601001	0.0032033700867930407	0.004334442588691922	0.0009244941955401429
133039503003	0.0004659484888213834	-0.0019541854590342782	-0.0012990561338432852
130490101004	0.0015231909391364015	-0.0008080822056739356	-0.0006494601870191512
130890220012	-0.002666271332942514	0.0024864501445365284	-0.00160233947567208
131350504102	-0.0018267636269703024	7.934586352025673e-05	-0.0019727136591844927
131850107003	0.0025104734219451932	0.0014019357110496484	0.00010321450238356794
132050905001	0.0031685178387201056	0.004143339770540961	0.0008722886790798117
132759611001	0.0025887319653608537	0.0016501897987343667	0.00018971350478527049
130351503002	0.002967916197382826	0.0032035851407925635	0.0006016150718778842
130630404161	-0.0010087335597368213	-0.0013485165718979352	-0.0019140679013807376
130719705001	0.0027902483837901402	0.0025311804978928277	0.0003713014638688954
130730303061	-0.0012967895110814396	-0.001502393285377867	0.003426240701211003
130890214051	-0.0026172455182846962	0.001956004486497812	0.004481217944424001
131210077032	-0.0024228943136335563	0.001608931579376339	-0.001076311154101435
131510704032	-0.00011979520224296909	-0.0023422012425179405	-0.0007313637314133995
130890212181	-0.0028723471931917078	0.003248878857810619	-0.0013615811153859301
131210063001	-0.0017550519441815514	-2.244672586808725e-05	-0.0021784551634726236
131210115032	-0.0019040642372726423	-0.0004782089752732654	0.007743250227734206
131270001023	0.0020954247923759637	0.00010078228952363147	-6.158409034939692e-05
131390012012	-0.0019722567748725554	0.00029519222029156955	-0.0011251555620251797
132499601001	0.002877578365679874	0.002796393434464377	0.00048821480651492055
132679501002	0.002597280870447377	0.0018400583597904716	0.00015792028792704037
132930104002	0.0030477516099870782	0.0035304592414015165	0.0007037048267584373
133039507002	0.0012891779078238912	-0.0014284316846391349	-0.0005345898669485224
130890234141	-0.0018835645692375075	0.0002498578550181603	-0.0020278429830385063
131210105142	-0.0024450226481422042	0.0018737897843350674	-0.0016811213392447677
131210108005	0.002059784765544745	0.00023503961853471234	-0.0002825843472957811
131570105002	0.0022188494616879047	0.0005339674457836577	-0.00014799247218012492
130390103014	0.0026676516957169724	0.0020580569697254882	0.0002524064173387298
130510111081	0.0004380629580852153	-0.002566102725063657	5.9137978511028965e-05
130630403034	-0.002256952905479523	0.0011998528584270915	-0.002208461143025775
131171303053	-0.0019359336496301597	-0.00035646948203979024	0.0070773263417008
132759609001	0.0024361106271976107	0.0014339580631517561	-8.821654763288936e-06
132971105083	0.0016178793851937168	-0.0010922579328661443	-0.00020588979717658498
133097801003	0.003188720506114684	0.004295267356366811	0.0009018421048092145
130510101011	0.0008719117854202238	-0.0016166302356897934	-0.00097960807900114
130890214162	-0.0001567065671440658	-0.0024135412874350926	0.0004684629735540384
130890219102	-0.003002763970392026	0.0037578325639676443	-0.0006910864368492098
130950103025	-0.0023976264638757316	0.001680795067301017	-0.0025885673168000245
131150011003	0.00025857542757907803	-0.0026502901905018283	0.0003741299836691493
131350505271	-0.0023377705349921433	0.0010402494522733486	0.0038004633230060503
131350507092	-0.0021785287767530303	0.0008162343181180359	-0.0008016178176162273
131759507001	0.0025913043737278148	0.0019034105701061193	0.00014492061888818505
131770201001	0.0031083229295262925	0.0038512306990319	0.0007852734198278282
131930002001	0.0028675738407149894	0.0026918321342897147	0.0004936024837063397
132879703001	0.0024162217686592557	0.0010841348428949364	1.878716904438609e-05
130379501002	0.002139141350983809	0.00015183870274360374	-4.61864942407904e-05
130570909052	-0.0011386801758802771	-0.0015909850756049733	0.0010169800622137548
130730303062	0.00020405672600358845	-0.002712968541003389	0.0005687875745937032
131171306121	-0.0029555117821176533	0.0034288258309760375	0.0018545675024325993
131570103003	0.0006474796575330257	-0.0018984743533985964	-0.0010825859798063084
131770201002	0.0016294188713767478	-0.0011133848148115917	-0.0001501000371647815
131999705005	0.0016418761695820546	-0.0006730616247387593	-0.0005150952093096316
132330104003	0.0012528127036650438	-0.0012033582275358932	-0.0008284568856048179
132971101003	0.001331115071611996	-0.0016839843458532433	0.00019649710086115394
130570909044	0.00010599376622604216	-0.002754848432282681	0.0008857159181881374
130570910072	-0.001092595503646332	-0.002032185819372171	0.005703081927639315
130890234271	-0.0024931596602059966	0.0019144811183433078	-0.001795978468328387
132450105063	-0.001779367954391197	-3.373159319387811e-05	-0.001888791008119219
130279604002	0.0025035884564403492	0.0015736746884013263	6.624170984521886e-05
130890219133	-0.0021611886638409896	0.0009408642111073382	-0.001933238431008355
131210002001	0.000342053293754154	-0.0016637543346846417	-0.0016098490566881763
131319506001	0.0016089528299810011	-0.0010256915409579527	-0.00024365148126249598
131510701091	-0.002804276914751872	0.002988343685086492	-0.0015497770603816353
131690303023	0.002551176950303142	0.00147711498304809	0.00016677808016743952
132171002022	0.001962367011768036	-0.00034695760006797296	-0.00015811486132451518
130159609024	0.0023588653939217406	0.000735090152000775	0.00011153768290305352
130570909025	-0.0014935361086349957	-0.0013741766620693277	0.006458320126159427
130670303371	-0.002475768111434246	0.001324493303801824	0.006617784720802748
130670303443	-0.0002426014702854023	-0.0026238571763081515	0.0019294720871529396
130670313121	-0.0014914890032217503	-0.0004273460338574956	-0.0018903031581862964
131510704043	0.0008138001292141939	-0.0024217045065257586	0.0005483529091224263
131911103003	0.0008855108355641712	-0.0019278011836308094	-0.0007546362756100709
132470603053	-0.0008892872869778101	-0.0014657642209697512	-0.0016793126131585821
130159606004	0.0021945459720628217	0.00021408484992556964	8.079729420613605e-05
130890231082	-0.0012847194372693055	-0.001076918747542669	-0.0014636977995653492
131510702031	-6.735045137304758e-05	-0.0026021172992910058	0.0006197907138122265
132150104023	-0.0024387241827079713	0.001631400440928696	-0.0007563574055755765
132231203022	-0.0011560417537378818	-0.0014505797276355254	0.0001255033177690177
132450001003	-0.00029185801238841645	-0.0013230685388315381	-0.0012082340945061272
130670303103	-0.00174335680335351	-0.0005986581782464831	0.003099255347701966
130970803013	-0.001674902930876029	0.00018256082379733578	-0.00324404959467443
131198902003	0.002720354047979985	0.002080586282479487	0.00034281694611735223
131210091012	-0.001189962124464383	-0.0010713055487571617	-0.001378026645995062
131339502002	-0.0015700240026085078	-0.0004615563015392367	-0.0020100518902471634
131350503222	-0.0023322115731465227	0.0008528437996327074	0.006268782022577416
132450103005	0.0017759451549719824	-0.00034376037018006035	-0.0005466126378613005
130311105004	0.0030202651686198757	0.0035527592493776457	0.0006653977264271184
130339505003	0.0019382933782480787	-0.00041560702836202765	-0.00012772232169525838
130550104003	0.002195611430405618	0.0008203518454403177	-0.00025991871172428204
130670303182	-0.002767160709301272	0.0024837526559180786	0.005191639480266446
130890234221	-0.0022345133880234944	0.001043376049403612	-0.001363939415355642
131210055011	-0.002751966280541051	0.0027988646633691884	-0.001788978204403896
131210100011	-0.0014797230264220805	-0.0006172910579024521	-0.0017352966987793797
131210114101	-0.001278110228490203	-0.0017035615097582824	0.005427617000879298
132231203011	-0.0017894412192535998	-0.0002769575927623934	0.0006411768573547044
130159607004	0.0010994212968839328	-0.001430271736012377	-0.0009209171806087696
130630402042	0.00010207581229057348	-0.002034884722070907	-0.0014676598939272355
130890232105	-0.002313697763963012	0.001381518759504921	-0.002156244363365741
132190301001	-0.0007657725733714325	-0.002326648800045504	0.003534880551968158
130459110003	0.0027072881020760394	0.002135822562859846	0.0002865603413868534
130619603003	0.0026805476863695885	0.0022428426223509964	0.0002511001778466311
130950011005	-0.002535819233629967	0.0020312379348411858	-0.0015680937475882424
131198903002	0.0018796870214161567	-0.0006100762503483328	-1.783261469369963e-05
131270003004	0.0009944308479760797	-0.002198605532420477	0.00022125991348534454
131350501063	-0.0010890709636866714	-0.002004832278948865	0.005265923017628731
130670303322	-0.0029216440750241372	0.0031879709055207726	0.003696450775663637
130890214053	-0.0021314250570517077	0.0005769954193092606	0.0016030844027308925
130890217032	-0.0021305431842292112	0.0008969327181121323	0.0014181896303741741
131079706002	0.0013512623202050528	-0.0011380857771118539	-0.0007492032839901147
131210106014	-0.0021957073381609644	0.0009916730904859965	-0.0017010472053074627
131230803001	0.0013042724394648048	-0.0013557623433609362	-0.0006370800959029356
131390005002	0.00016812036706269294	-0.0024019948867479483	-0.0008195976377532873
131510704041	4.962026998697818e-06	-0.0024715597946542464	-0.0004497140523407006
131759502022	0.0027759399183493873	0.0023159174618628963	0.0004042029762779927
132579703014	-9.800412299882158e-05	-0.0019950693953780297	-0.001666166300998991
130690108022	0.0012988176834247084	-0.0010218893925951773	-0.0008615359993287761
130890211022	-0.0020031628055124763	-9.725212943458105e-06	0.004650016472684053
130890236012	-0.0002419479385351053	-0.002044016317365315	-0.0015742342625590848
131690302001	0.0022681538335651203	0.0005608993519072805	-6.556231683674717e-05
132231202021	-0.00030064967039649017	-0.002632466230944916	0.001335718888254528
130390103011	1.8371487727795584e-05	-0.0021794092253408118	-0.001258446157462677
130890218101	-0.002294121397960252	0.0012279370827857586	-0.0011292305975042782
130890235041	-0.002424843507470688	0.0016709776442862903	-0.0019539565433009105
131350505113	-0.0023851788109108428	0.0016034807645972677	-0.0021165647851305596
131350507273	-0.001973897952383903	9.766922723492665e-05	0.0022074993794885247
131390012021	0.0007851824078242456	-0.0016230622944685262	-0.0009956216097662604
132719501005	0.0031333180055071494	0.004056947227814819	0.0008186229326044645
130379502002	0.0027526954166506683	0.0023366100939952675	0.00034673794067847886
130470305003	0.0005859946589012363	-0.0024377204198691746	-0.00011545224357658741
130670303281	-0.0006853158943421259	-0.002398946071326475	0.004401450887311868
130670307004	-0.0003416707200319872	-0.002168561361969564	-0.0012820769693327539
130970803041	8.223115009314408e-05	-0.0023426121420848495	-0.0009497763624892856
131131405021	0.001199723287821372	-0.0019141442244978723	0.00019723991061130805
131210050001	-0.002550153964788732	0.0021059775722161115	-0.0014143754437125225
132619503005	0.002084150552078447	0.0004745240909039824	-0.00033185339601319306
130890235012	-0.0024980266085638625	0.0019218691548570338	-0.0020609980795402104
130890235073	-0.002522204661368069	0.0020287581414317815	-0.0020338735810420026
131171305042	-0.00017061167774513165	-0.0026873339582910044	0.0011688244983484788
131171306131	-0.002475940898531428	0.0014687189819450619	0.004033646585604335
131210094031	-0.00288466699115778	0.003306843809265895	-0.001428485790847267
130890213051	-0.00037541857275818336	-0.002516764507872646	0.0032265920706204603
130990902001	0.0007238596686299887	-0.002388095879470365	-4.171436879871747e-05
132450106001	-0.002035062022409528	0.0007318706441062752	-0.002257587432321853
132579703011	-0.0007115799734920639	-0.0018819461628716556	-0.0012690738231362184
130019503001	0.00299424104793492	0.0033679430172930134	0.0006318837403078408
130570902003	0.00033241389488341514	-0.002598321513444844	1.5109805705401154e-05
130670309021	-0.0023004104906753655	0.0013544675153217393	-0.0019588859993263427
130890220072	-0.0027112511711368803	0.00278718501635502	-0.002853435790126323
131171301033	0.0009795297657030195	-0.002256199509084072	0.0003987946191405657
131210116192	-0.0029984824694118234	0.003661797385772683	0.0007820615895222155
131790101012	0.00198185775730995	-0.0003269217079593752	-6.126072942960571e-06
132450012004	-0.0024583648964347834	0.0018704611702186397	-0.00242478995259762
132719501001	0.0007000244526899457	-0.0022498309364226057	-0.0004847805504320289
130210120004	-0.002256678668190221	0.0009502642234148846	0.0009526821724403023
130890217041	-0.002563206176766938	0.002167728565360466	-0.001741720831262756
131210070023	0.0007574593654069708	-0.0017727439660827633	-0.0008170655536497345
131210102041	-0.0008820959705723704	-0.002213746136683099	0.005372373510196916
132219602021	0.0018041576403928325	-0.0005199732991494927	-0.0003456157636606656
132330104004	0.002530450636549305	0.001432247144700515	0.0001330425917766895
132330105005	0.002724770756806122	0.002284839366993053	0.0003080422401332727
132619506002	0.0007485697470386573	-0.002303252839384748	-8.663171308967987e-05
130210121022	-2.320670591194766e-06	-0.0027488317000831865	0.0013425599642775778
130570911022	-0.0012760295902011095	-0.001366962057194704	0.001174372555741409
131414803001	-0.00020350135380193694	-0.0023619178354595174	-0.0005030043178107956
131790102081	-0.001940101421667081	0.00037126388452757086	-0.0021088365213326452
131790102082	-0.0015745673382557143	-0.0005959663786338097	-0.0012565177450289775
130730305032	-0.0002284633763009923	-0.002441257701703223	-0.00044467951156484963
131018802002	0.00282417180741046	0.002619168087018317	0.0004135014960277292
131210105162	-0.002718798493022991	0.0027433982351618004	-0.002335745563257209
131210112022	-0.002471834879281934	0.0020867109997505175	-0.0037081316846713608
131430103021	0.0007137431624419092	-0.002431583049948258	-5.453582007942485e-05
130550104001	0.001461046192161628	-0.0014668634560305758	-6.181868316608398e-05
130890234191	-0.002800302791728389	0.0029710502324904907	-0.0014167539501398964
131210114163	-0.002877192451250561	0.0029809172107681907	0.0041108316661266145
131759514002	0.0028790510285618205	0.002757134070705337	0.0004931938964673145
132270503001	0.0004973477020712428	-0.0025487860365738402	-3.8181604700279087e-05
132971102001	0.0016770826984898034	-0.0010546606560340895	0.0001292518890849843
130099707021	0.0008936484416266363	-0.0018992742389242166	-0.0006339043859650394
130237901002	0.002077113565880182	0.0002628337142650936	-0.0002982023969106314
132419703021	0.002282670691156185	0.0006066046346925161	-2.3888299161125745e-05
132599504001	0.0010042514677698706	-0.001973529484079671	-0.00025312108846457484
130159604022	0.002007477970665408	-0.0002298813459898505	-0.00012031222605684162
130510023001	-0.001403068814433685	-0.0007977494235545222	-0.0017175709935580155
131570106001	0.0008187576161771672	-0.002416041716740134	0.00042297186040918337
132219602011	0.002142862193666753	0.00024191697847228996	-0.00012695801054868515
132231204004	0.0005384042771577919	-0.0025844994754595065	0.0011217087766271572
130099705001	0.000521135538190421	-0.00019447309018039786	-0.001781763934113873
130470302012	0.0005764776569835642	-0.002576603069752173	0.0006358843364555205
130510044002	-0.0017670802056565051	3.2617065533213557e-05	-0.0023271119313962503
131099703002	0.0011322869465253736	-0.001376473627590952	-0.0007949370478479448
131350504291	-0.0028476348984615564	0.003103136834612202	-0.00035662783310908973
131999708002	0.002729288178628825	0.002286511558303322	0.00031111278393120077
131999708006	0.0030629181179516797	0.0037593542364887365	0.0007239011691028419
132450001001	0.0007675756307224847	-0.002098599276839745	-0.0006068832334795267
130159605001	0.0013178520360734097	-0.0014854082560701956	-0.00047358596677396996
130630406061	-0.0008091417683746126	-0.0018469706265661118	-0.000927064586061505
133119502021	0.0005319471195380572	-0.002653223358785829	0.0004722129965511815
130550102003	0.00236926989166881	0.0009456973361183089	4.4756613020062365e-06
130570907013	-0.0012699040384952557	-0.0017009922817448728	0.005955250308318048
130670305021	-0.002490036065361365	0.0015952391213406509	0.0026983883074083582
131198904004	0.002170136243105783	0.0008411661489681625	-0.00030701547613426846
132330104001	0.002861241364699305	0.0026862287959660675	0.00047615161586393766
133130009001	0.003095747277262851	0.0037440773668639643	0.0007689873875012736
130670302182	-0.002257158775012116	0.0011989895736046043	-0.0018905104292712774
130670305051	0.0005242716106787635	-0.0023546462165330473	-0.000446578661470269
130890217061	-0.0028618345975314156	0.003152154894313446	-0.00031318365192120514
132679504004	0.0022341304853304043	0.000628525956515398	-0.0001318549411075531
130890232061	-0.002447018801176706	0.0018571135989969194	-0.002373952423975483
131210002002	-0.0029153760373924462	0.003307675213335208	0.0009093707179167078
131350502141	-0.002965475983687574	0.0034653326982077987	0.0020433886382595317
131350504323	-0.002939854953433702	0.003509171052374786	-0.0010784920281809338
131530211044	0.00035987491917100655	-0.0023888918128077094	-0.0006321650891411342
132890602003	0.0024130781476363458	0.000967794063595475	0.0001466432752881217
130719709002	0.0025486407522896533	0.001547742241163981	0.00014671976542301774
130890212141	-0.001856654725819265	-0.0005769461098137519	0.007461354592036858
131299703001	0.002636746200239889	0.0018084787012156865	0.00024368772150369446
131559502004	0.0031660564542226955	0.004138115023965796	0.0008685624501455198
132299604001	0.0031008665040297735	0.003780664936401468	0.0007749276468378186
130890233062	-0.002676341400997734	0.0024967892642234735	-0.0010912481936431362
131210105074	-0.002362946471194448	0.0018113625096408167	-0.004120064571950693
131350507184	-0.0027001892093999006	0.0025194622171170545	4.090319676423852e-05
131350507253	-0.0021182792507117923	0.0006223897197676606	-0.0003019471813366971
132470603041	-0.0003415999996158901	-0.002061512670618583	-0.001510751211270215
130630406161	-0.0018528112526357532	0.00010757725588255263	-0.001732770513794314
130670302141	-0.002711305801968561	0.0023067434077152595	0.004436536823540445
130690102002	0.0031585731568657734	0.004076979539932512	0.0008587914923417818
130890205002	-0.0029598270977913284	0.003510323187867878	0.0005308773904460829
131198901013	0.0018972864846576562	-0.0004382984828398436	-0.00021699337349596144
131210085002	0.000614205472026506	-0.0019697580266846404	-0.0010443256531391918
131210101072	-0.000918675257846706	-0.002182997990861554	0.004865514200486925
131230803004	-0.0002293908819404446	-0.0018083939459451678	-0.001862529442929135
131390008001	-0.00011657533527078218	-0.002178345734487489	-0.0010971681075508616
132719501003	0.002555321249050349	0.0015134734097283387	0.00017357241900841028
130719702001	0.0029511769836572626	0.003092334761507204	0.0005795113338755754
131171305051	-0.0008890553442271783	-0.0021727238196080924	0.0039010816816585363
131270010002	0.0015592424629499216	-0.0008885434055281833	-0.0005182913104910221
131339503031	0.0007039480517077734	-0.002277997501001125	-0.0003534594156521028
132779604004	0.0024894223413513736	0.0012403232069658752	0.00012919448716527745
132890602001	-0.0007000119822086954	-0.0018566540044685465	-0.0013983101389709789
130059702021	0.002964825486359797	0.0031894738189612087	0.0005956159231774249
130890204002	-0.0030128013573527536	0.0037147415249766122	0.0010555812555460354
131210091013	0.0016528198108539895	0.00011698458299148963	-0.0007711254779469594
131270005032	0.00044178601671667655	-0.0022468471260619	-0.0007264145867413478
130159606003	-0.000654384584209212	-0.0019598978775531503	-0.0006212088431353392
130311101002	0.0012986424005040171	-0.0012340879356096972	-0.0007326130149721175
130670303124	-4.1196734100198215e-05	-0.0024620901845096364	-0.0003142329452112947
130890231122	-0.0025890248144442175	0.002279720818477201	-0.0024221882715408905
131350502081	-0.0025587545660352654	0.0018713208542942613	0.0021026616284829406
131930004003	0.0031031231785554796	0.004056377481717972	0.0007722585827574862
132099503002	0.003019075789403749	0.003488486005439443	0.0006617070834734079
130339502002	0.0015420114651003068	-0.0010528081671567996	-0.0004847022989185849
130510042111	-0.0008899196378920532	-0.0012995537740675886	-0.002123673636234177
130570907011	-0.0013061050554874331	-0.0016799091722742513	0.006467567489291883
131350503136	-0.0014447799617031227	-0.0008606442453951644	-0.0004547197216689555
131479604004	0.001216430412045043	-0.0017212350171654232	-0.0003821839978446636
131171302021	-0.001146008770153985	-0.0019184036257379133	0.0055726012570725975
131250101003	0.0031095314634761026	0.003840798382362166	0.0007880577237934894
131899502001	0.0011945079324899798	-0.001468054579190783	-0.0007199340832700319
132150029011	-0.00018281235759001803	-0.001982822198843063	-0.001349951645784445
132231205022	-0.001756138201042467	-0.0003572113507544986	0.000841607148031142
132930101002	0.0022625942806925774	0.00043393319827078695	3.003336658626973e-05
130570905012	-0.0005524908838500435	-0.0024506186745779685	0.00408754862935132
130591508002	-0.0004312458985535457	-0.0022484453308976183	-0.0005509144662299995
130630404092	-0.0022453424955063694	0.0010427853177128045	-0.0011119466693551758
130630404121	-0.0016580178269446294	-0.00012017689353105822	-0.00241052174362492
130890212043	0.001774855427368005	-0.00018652133253486066	-0.0005461151935514892
131299709003	0.0026592833635834933	0.0018574862442135834	0.0002773476686988428
131350504191	-0.0023473238325347995	0.0014575319834710947	-0.0018998514463102127
132379601021	0.0007099867829013972	-0.002504698533593843	0.00042653780796251617
132779604006	0.0027130455462777803	0.0020448605660080064	0.0003387773414848999
130210101001	0.0015989783692544476	-0.0005862203547866579	-0.0005809273310282127
130771708022	0.0018993522173439152	-0.00035533641813659825	-0.0002707851801950555
131570106003	0.0011992011738421744	-0.0018241472203334105	-0.00015688405588304525
131639603005	0.0025054591136620613	0.001531561631998376	6.542131305579005e-05
130590004011	-0.0006467436322486582	-0.0010215766279753112	-0.00225222537731554
130630405251	-0.0027530349108269127	0.0028792058490375617	-0.0025318434662230057
130670303104	-0.00033680638713180045	-0.0025899113256217486	0.0012950460204525318
130670304124	0.0005629300105579933	-0.002246091724467086	-0.00041901313373259464
130670311131	-0.0021108623858859376	0.0005794910306131351	-0.00020457429178515152
131210072002	0.0027170232021168123	0.0023867475725532156	0.00030349351593875646
132379603004	0.0018383323267747787	-0.0006155742028775071	-0.0001978781408062625
132450001005	0.002664645180665672	0.00186477804378244	0.0003156495140297735
130830401011	0.0020559185939181867	3.858305158036849e-05	-0.00021192991354578567
131719703002	0.0022299846572609652	0.0004224849997248184	-7.402276460869215e-05
132150115003	-0.0017622733038485643	-0.00012628903818068837	-0.0019205288946799823
130210135022	0.0005164132031504777	-0.002440866415463286	-0.00012841190936916148
130510111072	-0.00041833304686861354	-0.002476945283140933	0.0007727705175078801
131759510006	0.0013762744813216946	-0.0013374987057932608	-0.000565238394611151
131950204003	0.0008646820306482118	-0.0021821743894844302	-0.00029892370819472014
132437901001	0.0027141762423854867	0.0020965518517434656	0.00031917394548505165
132759608003	-0.0014274840687502606	-0.0008394587340524449	-0.0008358667618270534
130210110005	-0.0024278918958828112	0.001989730675922213	-0.004199333284456229
130459104001	0.002965306598326356	0.0031704288078842667	0.0005964560911570515
130510042101	-6.279045427334424e-05	-0.002309245167404606	-0.00044510428610345103
130510108081	-0.0006920182829466721	-0.0017033550489691158	-0.0015344005933574155
130570905011	-0.00039749934784232645	-0.002581734250973691	0.003463320851534949
130591506002	0.002454476445245049	0.0016071684680105626	-1.6091207257968707e-05
130810101003	0.0008998352848584956	-0.0015885645494832033	-0.0010129616582043384
130950008002	0.0002204209667791085	-0.0019103946277452151	-0.0012201142338500255
131131405011	-0.0015657007474151896	-0.000537089699579532	-0.0011715222161269058
131230802003	0.0012466578379642947	-0.0015133515451554074	-0.0005293417695899761
131350504242	-0.0022865439685855757	0.0012398761435186668	-0.0018209694112899372
131639601001	0.002598498439156387	0.0018187309156816095	0.00016773944911023465
131790102041	-0.0002007692403909445	-0.0019843598073978536	-0.0017353330865100959
132250401023	0.0002788677726044826	-0.0024133030016508586	-0.0006475310045049324
132450105131	-0.00012445024092231307	-0.0020759771386294444	-0.0015506900562971978
130159602005	0.0022359520757940796	0.0003502580373966061	5.615873869442306e-05
130670303134	-0.0025937006625262964	0.0021944731947895696	-0.0013057429418166042
130670303332	-0.001744934672639986	0.00019169615986455724	-0.0021628888366860416
131530210002	0.00032780766947229347	-0.002227296293065806	-0.001025768319523134
132171005021	-0.0007216962396418171	-0.002015540757547138	-0.00028581504118646654
132890601002	0.0013894743275097226	-0.0009035459241575454	-0.000792043377350325
130630403032	0.00013246937156762326	-0.0020020572944590047	-0.001510485583889666
130990901002	0.002877884269255891	0.0027635408864761226	0.0004973027206194381
131350503042	-0.001008529041421435	-0.0014929634507176075	-0.0009023294005085572
132450105111	-0.0006420725460884199	-0.0019135395268397807	-0.0014382182862652674
131210095023	-0.0008877503660929236	-0.0010652579444315206	-0.0015645017638238224
132150012002	0.0007078220096909921	-0.002494189853142727	0.000698448275824698
133130002003	0.00220630517381632	0.0004396589177784219	-0.00010837084742299553
130510108073	-0.0010134944828010843	-0.0014160007229069356	-0.0014942195829551635
130591303002	-0.0014408085395146233	-0.0006264348828930672	-0.0021345544995109
130890215032	-0.0019375355511679043	0.00020231902125547753	-0.0002693664234952006
130950114001	-0.002046616539181872	0.0008276634686480737	-0.003117350973065117
131319505003	0.0026601403947779283	0.001970327155894245	0.00024700779382520754
132839602001	0.00317231315305183	0.004283831921862959	0.0008750994249932192
130890217051	-0.0025038594784268405	0.0019123170098179765	-0.0014493221380955967
130890235072	-0.0019828557790899227	0.0007700896995053061	-0.0032262605964009415
131079703003	-0.00014066520319967548	-0.0022483115013083783	-0.0011641329552458312
132219602022	0.00043502811210438384	-0.002413742799558591	-0.0004922302883100545
132930105001	-0.00030461131289098514	-0.0022405273799879157	-0.0010284610462782393
130210131024	-0.0004185412901399386	-0.0020972998356219305	-0.0009228563832533463
130459105022	-0.0021550555388251194	0.0008919712810273348	-0.001780910478002142
130670310044	-0.0024049208566942985	0.0016374310273881674	-0.0020148555261958086
130670313122	0.0014010423872192123	-0.001290887931836915	-0.0002904212612933968
130950005021	0.00023667564240281258	-0.002223178709885978	0.00017756020423683228
131210049002	0.002398916858674512	0.0011068971055343188	2.2180075502771747e-05
131210095012	-0.0025833640759677116	0.0017832322017972853	0.005416954654826331
131210111001	-0.0021530222033130197	0.0008725962240465634	-0.001099242548151753
131390015012	0.0004905167807089066	-0.0025817007601255347	0.00012441613239228742
133199603004	0.0016591592999034997	-0.0007620683300969396	-0.00048392996861783955
130210129002	0.0020107883371046995	9.507212176903839e-05	-0.00032085970329923525
130890212103	-0.002239238906108146	0.0004892487370909958	0.00759518900930383
130890212182	-0.0028719934239290167	0.0031820862901581104	9.336540953496082e-05
130890231013	-0.0020557308213891602	0.000736692092884069	-0.002038685022384525
131210083012	0.00029115448751119993	-0.0021854767999480375	-0.0009634782654157768
131270010001	0.002879770127138351	0.0028806938887600657	0.0004930764362083748
131530202002	-0.0023886854937348566	0.0015474454135722636	-0.0018091786997218404
132779606004	0.0007298075942897258	-0.002044562059801098	-0.0007481490438126601
133130011004	0.00034263003133217	-0.002109054871914466	-0.0011989706622791473
130510106016	-0.00045778570161769216	-0.002114950253057762	-0.0011433447945118928
130510109011	-0.0007949985639725469	-0.0017988462275516938	-0.00127018077434447
130670315051	-0.002241494574022694	0.0011018530469654284	-0.0016480494865141037
131210073003	-0.00218548416444463	0.0009251125932156128	-0.000997040924856192
131570107023	0.0009415822219906977	-0.002224107610000318	0.0006798472631107525
132437901002	0.0021670204309368426	0.00036287517881533377	-0.00010675172368625694
132450102043	-0.000756273964838007	-0.0012134961559938705	-0.0023989071028377206
130099705003	0.003009931721527155	0.003694472680433634	0.0006458159340089908
130570906011	-0.0007325634006284532	-0.002285977498885061	0.002685020352272973
130570910011	0.0011862914248411285	-0.0019068326024997023	7.386851905042657e-05
130890213071	-0.002174976096254936	0.0010224868020929432	-0.0024486960335229967
130939703004	-0.0006310103981650081	-0.0014613389745938492	-0.0022075578974509553
132519705001	0.0008265943103081673	-0.001865614683544536	-0.0007952164697405484
130459104003	0.002805529998922036	0.002420539145049049	0.0004166772657560648
130630405141	-0.0024611700574686227	0.001852056778628536	-0.0021902068948297633
131171306093	-0.0029798092785323638	0.0035195481457210233	0.002066698779295499
131210098021	0.0004944465913970948	-0.0024898939199520793	6.801874161125512e-05
131679602003	0.001020663387136451	-0.001721891865495684	-0.0005107524296287066
131759510005	0.0028937507079708122	0.0029562666116506767	0.0005117177932616748
131879602013	0.0027732832715738993	0.0030552293022182153	0.00033162641341659454
130591406001	-0.000283935027582971	-0.0023160599745720703	-0.0009874872213382344
131171306092	-0.002524974176966751	0.0015006954522726156	0.006685313200734266
131210113014	-0.002459200268488	0.0017829325248214247	-0.0016200413818788079
131270007002	-0.0007118420020233586	-0.00193491313253993	-0.001000936211181977
131350505372	-0.0007976503162424581	-0.0016283144928512419	-0.0016853301845642186
130210127002	0.0003226562152701735	-0.0023880984547927707	-0.00040155215305102894
130890230001	-0.0024660993209274567	0.001832124899602673	-6.545915761850454e-05
131210039002	-0.0004602223820789228	-0.001957767060278903	-0.0015287406346351175
131210106041	0.0021390859125052005	0.0010746654375851316	-0.0003903561816917869
132950208001	0.0020787204242793188	0.0005750782659549184	-0.00035260042105825473
130510106011	0.001796039507828736	-0.0003640143347877014	-0.0004539169839245569
130630403036	-0.0024276706283601944	0.0017146767222789726	-0.0022456304817130594
130890234122	-0.0026687781605097384	0.0025689817204989727	-0.0025259929526090076
130939702002	0.0012973952907139876	-0.0013761194387809537	-0.0005511045586235497
130970802022	-0.0015575258637577677	-0.0006051512471033382	-0.0014045785911217488
131210108002	-0.002702708373731341	0.002681664546366063	-0.002513849439140179
131639602002	0.0029170534264933165	0.003068168952820307	0.0005256008172671222
132450102042	0.0014014194219513186	-0.0006946032759914665	-0.0008473035520523399
130311102003	0.0012491805732892448	-0.0015056661210085154	-0.0006120355329053415
131210074002	-0.002842351432403761	0.0031986245846226053	-0.0023615618842245667
131210116261	-0.0030032019433781122	0.0036570380453826426	0.0012608165193235023
131999706003	0.0027220827163131063	0.002180526751395882	0.0003167444573402561
132950202001	0.001407637458184143	-0.0011553535519829956	-0.0006196690418165305
133130012001	0.0019222836894441516	-0.0004420006871263907	-0.0001385976658412079
133199604001	0.0023491178924998383	0.0010905895772703868	-5.072130948948339e-05
130510105022	-0.001039504808555781	-0.0010437091377462856	-0.002134290204441798
130890222041	-0.0026661162883774266	0.002412149076749653	-0.0006360783621883279
131171303071	-0.0026106392160249545	0.0020111231122802962	0.0030883527864632113
131350505321	-0.0025430607029038373	0.0019903454883610336	-0.001048872285459428
132450109061	0.00026121853049531957	-0.002633905613411207	0.00010289666960111238
132910002011	-0.0006985330738699963	-0.0019802053011896952	-0.0005072740702182219
130210132022	0.0008961096177781896	-0.0019506786410235163	-0.0006820677642917361
130630405102	-0.00085539085316564	-0.0016049325171214887	-0.00147988728650703
130670311102	0.0005364503294481847	-0.0025258850561976497	9.904425028997732e-05
130771707001	0.0014187054086470014	-0.0013717341959729413	-0.0004057157658627611
131430101001	0.002361078445696064	0.000847874616330596	3.0468890630781456e-05
132379602024	0.002372125691865019	0.0010166439376986948	-2.535100743220937e-05
131171306021	-0.002820590698757856	0.00302977752472425	-0.0005568442902585863
131210101103	-0.0015055059072470577	-0.0008165722814446597	-0.00033608101032391735
131510703102	-0.0007227304229401187	-0.0014215467209189783	-0.002299213639249235
132579704001	0.002756272629680204	0.0022976545599226066	0.0003486070617309058
132619505002	0.002277163267827451	0.000521560691131291	-7.14185200109215e-06
130630403023	-0.00027094347047699693	-0.0021451198794241	-0.0012974884817957277
131270008001	-0.0002822330739632581	-0.002178446638006543	-0.001262999206245488
132190304001	-0.0007482379785352863	-0.0018931063181055478	-0.0006568351469077073
132419702022	0.0025220987048391575	0.0013973820631763526	0.00012965828468403085
130459105014	0.0030846212525460267	0.003788531856751568	0.0007501588988196573
131150001003	0.0013241459013012768	-0.0015698047156118688	-0.00032751264418357206
132779605002	0.002991980246508897	0.0034552091573498735	0.0006294966956328508
133219505001	0.0018785382274394454	-1.349297166400963e-05	-0.0004913433922374198
130570911023	-0.0004228814731060393	-0.002545294688275972	0.0015562028297716071
131350505482	-0.001647751684874081	-0.0007181946066012996	0.0018909927094431106
130039602002	-7.11925862048944e-05	-0.0012975494623829193	-0.0016610924709508864
130199702002	0.0031725304476846587	0.0041955100813455435	0.0008775762575994336
130510022004	-0.0010784721121438476	-0.0012299623964449964	-0.0020493248164577178
130890214123	-0.0015264489975836822	-0.0011300625143105295	0.004520327023977505
131350505232	0.0024258058386458403	0.0015799247357587893	-6.610378310266313e-05
132150101042	0.00015889797310259202	-0.002706310189063477	0.0005545410749682917
132231202032	-0.00041772843934188874	-0.0025351746956044775	0.001087167216191285
132619508002	0.002430471416547503	0.001264163740668786	2.7672729297313046e-06
130159604012	0.001462045045783466	-0.0011161486219044147	-0.0005513556009973545
130351501005	0.0020313657166233716	-0.0001242864999773537	-0.00013942989527442601
130659701001	0.0031919072356320667	0.004343642088829398	0.000905261746166229
131210105104	-0.0024127139596418906	0.0017348162945345841	-0.0025378216740054907
132171001001	-0.0003382322139963706	-0.0026518029605004365	0.0017171512219122172
132759603001	0.002738271885616607	0.002251310422138633	0.0003329197580175171
130590009002	0.0003150262580888414	-0.0021523450072858546	-0.0011708184269855336
130670301063	-0.0013912612705367835	-0.0009546490841143672	-0.0006543569250696645
130690108011	0.0029659873485567956	0.0032049311610484934	0.0005970649826049745
130890220082	-0.0028450755843623687	0.0032189457014884745	-0.0024234396018749556
131171301043	0.00031660618287974887	-0.002690124404516213	0.0009393523581255744
131171304041	-0.002021549018237744	-9.269421115175864e-05	0.006629013987638516
133130011001	0.0019326159285862517	-0.00031503974928606844	-0.00019039824008830353
130570904002	0.0006368714277566566	-0.002345721882670099	0.00012640940200264955
130670304053	-0.0021783081341690404	0.0008907473410035112	-0.001287477634782954
130890211024	-0.0015529738244958698	-9.131818736469475e-06	-0.0032844469615021287
131350505222	-0.0025863130300924665	0.002266715299457807	-0.0024997724144466037
131719701002	0.002269701842671231	0.0004931619461120514	1.1784420808155378e-05
131950205003	0.001249720481085616	-0.001774661601577075	-2.1943580409360086e-05
130339504002	-0.0006566005604088748	-0.0019489619124496789	-0.0010484061214463254
130510102001	-0.0022006008270033595	0.0008476899161971703	0.00014532554822545992
130630403061	-0.0010707226787203753	-0.0012782699191780048	-0.0019243883057389487
131030303041	0.0005161058434869119	-0.0023431549505100466	-0.0005090147677593947
131210106043	-0.002698046357681413	0.002690620211632288	-0.002737267707101854
131479604001	0.0026770433826821378	0.0019255989356344542	0.0002787393070296728
131679603001	0.003107679066106452	0.003806097575787023	0.0007881398632730944
132171003001	0.0016272219350032886	-0.0007380843760205637	-0.0005486697274929658
132839602003	0.0029097815597089083	0.0029607411168370637	0.0005300809030746837
130131803021	0.0007750441671223593	-0.002347922295811615	-9.690643338369354e-05
130459107013	-0.0004233035160512011	-0.002320720966192678	-0.00029158818624971814
130510035013	0.0015557328884811166	-0.0005307505803717117	-0.0007320105289606299
130670302362	-0.0009279464961217344	-0.0022008772165044085	0.0053605350896771846
131018802001	0.0031550282740120494	0.004132600283569339	0.0008508681905849202
131150011001	0.0017112083837359973	-0.0006802212212326568	-0.00034006920734686
131171306052	-0.002434063904881572	0.0011853037948244087	0.006505353874524111
131210115062	-0.0021115103184605665	7.141797116700421e-05	0.008022887561009693
131390003022	0.0017533642216219613	-0.0006692501948975068	-0.0003702591479771063
130131801041	0.000372150214667526	-0.0025523561408270926	-0.000155790791695789
130470303013	-0.0006979722557327796	-0.0016956924378125715	-0.0017168164192192575
130670301041	-0.0014182097733627117	-0.0011097305310067201	0.0009848031281028825
130890213083	-0.00020838316982456248	-0.002463698313954545	0.0003073311478895092
131350504232	-0.0017946192954265334	-0.00014564188541399197	-0.0009524097214301646
132799704003	0.0013122082605260491	-0.0007359886064076121	-0.0009822336253143388
130459101011	-0.00039422292638392645	-0.0017412035318727704	-0.001926560128494637
130670305042	-0.0016756380457798742	-0.00043089006981626954	-0.00022273007336197863
130670309043	-0.0020758246879495953	0.0006519878242963784	-0.001520362532448068
130890218082	-0.002848213081080928	0.0031269050054068934	-0.0008505370532925575
131210102121	-0.002174613170831404	0.000780796197571935	-0.0003505788400993706
131350504312	-0.0017820550629275057	-1.5936762431118366e-05	-0.002138663652001676
131790101011	-0.0005542164749327368	-0.0022611996984765862	-0.0001857142261478793
132551607001	0.0012726338411777325	-0.0015697541130442615	-0.0004743064458129433
130259601003	0.00026760727363980423	-0.0023967854688848027	-0.0004435321266541838
130890211021	0.0001435474362869078	-0.0026231650609015666	0.001531244268698426
131210070011	-0.002309718402027489	0.0013497641550820252	-0.0018400721632374079
131230802002	0.0005809788307432795	-0.0025897067304813887	0.0002495439815277259
130570902002	-0.001922305204291341	-3.497890228515797e-05	0.0014082858791607622
130590006002	0.002861371838074771	0.0034069521703307733	0.0004381339131141033
130670302273	-0.0009336619516390573	-0.0019236092088520643	0.0012244687948801294
131210044001	0.000151044395820707	-0.0025370593891758937	-0.00033300875371235564
131210078022	-0.0028558714190149333	0.00322702732911849	-0.0019822637373823203
131570101022	0.0007903310114774896	-0.0023357320246629636	0.0008852749059677534
131839701001	6.015071222189222e-05	-0.0024525736467971475	-0.0006631373107739385
130210132013	0.00040500701209088817	-0.002145832174920211	-0.0008645940332887594
130510110062	-0.0001779716438727199	-0.002723545162593372	0.0016370786268586812
131171305041	-0.0007544673770291514	-0.0019721717415710402	-0.000501514081011907
131171306071	-0.00246763253741225	0.002014133141754455	0.00053414912126231
131210094021	-0.002755229042261024	0.002894225848198098	-0.0025080224344145264
131370006025	0.0018635500473014144	-0.00011019172598189221	-0.0005059049229593274
131430104001	0.0030205118625336444	0.0033880092130141788	0.0006726787470214089
131790102061	0.0010111819044909577	-0.001928757957348915	-0.00044908155371957176
131850104011	0.0005172268499464128	-0.0021985804535203956	-0.0008729047814600123
132110105001	0.0030146729676251358	0.0033514398552203064	0.0006643896238522336
130570910053	-0.0006623478787024049	-0.0023348048220742726	0.001859630608333844
130670303442	-0.0011928243953743662	-0.0009596895455388385	-0.002261825040826818
130970805051	-0.0014700173227917537	-0.0008113549155127061	-0.0009747302776308053
131370002021	0.0014990130977879821	-0.0012626745678094606	-0.00032117967654630167
133170101012	0.0026176401398391837	0.0017332962135060603	0.0002135771575257358
130210131023	0.0016581891089186029	-0.0007949426493288848	-0.0004105993829800735
133159604001	0.0030256655474783594	0.003540405437665954	0.0006699300427177005
130059701001	0.0030275814611976154	0.0034632866673856267	0.0006737732743596396
131210032001	0.002129181409622299	0.0011133871865985888	-0.0003056277498789023
130630402041	-0.0021551958166406903	0.0008483493211262595	-0.0016907523372052047
130771704032	-0.0015634214770775309	-0.001104737184457288	0.0046482398927611855
130890214112	0.0002521976602985353	-0.002607981601980128	0.0014477161700833263
131210061002	-0.0012490330443936306	-0.0008540030895266019	-0.0016655669773809503
131350505453	-0.00209448709785021	0.0006394065325239881	-0.0012352189516324583
132450105082	0.00019045220223301633	-0.0019776653864767525	-0.001474544186750342
133059706003	0.0029219941093512488	0.0029867967866754608	0.0005389304153349615
130299203051	-0.0011975625332822704	-0.001499297093573686	0.00126492001480722
130670303302	-0.0014090708999055287	-0.0008150516795463258	0.0014641776838243967
130670311121	-0.0022490209961845745	0.0009294820380411348	0.0010799063460108778
130719706002	0.0028580825805376467	0.0027351988146592497	0.00045924392416381635
130890222042	-0.0026714782596786875	0.0025336217668246895	-0.002192860735469582
131319505001	0.0028167394341185956	0.0025779492850624584	0.00040677168792371105
131570102002	0.002509845932515836	0.001338274350537059	0.0001273518463557483
132450105132	-0.000574206482749279	-0.002034962536986414	-0.0011428570718361479
133059706001	0.002922286466667257	0.0030131927608511577	0.0005365130690383557
130311102005	0.0016948355323178695	-6.648676952079841e-05	-0.0006998463918220816
130690106001	0.003090622523400119	0.003767772280829317	0.0007597768473550816
130719705002	0.0031825264321998646	0.004249029679702528	0.0008922384803033331
131171304033	-0.0007149394586191944	-0.0022167746245768728	0.0016636288362975493
131299705002	0.00289065091578489	0.0027866778062919607	0.0005142368421969187
132679502011	0.0028232587011657356	0.0026101286567955157	0.00041676446636889047
131350504302	0.00026856741668347076	-0.0024335339414756105	-0.0006964003968154403
131350507124	-0.00032083379646933875	-0.00246767239178927	0.00037404587531516886
131210099003	0.0008176320508204872	-0.00215181899859808	0.0011763126348654815
131739502001	0.002622855499792619	0.0018721150413060301	0.00019026843297634434
132150102011	-0.00032489537985382126	-0.0025923258795589018	0.001207435080641174
130059702022	0.00279918608888142	0.002487060182348869	0.0003963126210809718
130470306002	0.0015681837609116296	-0.0012189149732637192	-8.465969444395101e-05
130510035012	-0.002856332762681979	0.0032805302627429175	-0.002475989440573355
130670302321	-0.0026444971299267738	0.0021841581525217507	0.002099287698837181
130670311182	-0.0007120678037480972	-0.0018311781625118333	0.0005259912339243793
131210078082	-0.0020193836798969374	0.0005547936182631374	-0.0021382544336701757
131270002003	0.00040234195240295984	-0.00250925677536927	-0.00028234717610470456
131350503181	-0.002661416024163845	0.0024804297520532597	-0.0020017059558136976
130510042104	-0.0006975264442157879	-0.0011953128032166113	-0.0026075422112297303
130630405153	-0.0020445160388045873	0.0004634077943363031	-0.0010538196947211854
130890219103	-0.002618698891976008	0.002342430713916729	-0.0020382484305465067
131690303011	0.003072253499341566	0.0036561216462655107	0.0007388684664668216
132150029021	-0.0010640776801512047	-0.0013550881307316006	-0.0013757023504434316
132950201002	0.0012762869737091755	-0.0013252897653803855	-0.0005502713963042939
131150006002	0.0011476074306752586	-0.0017140880225926093	-0.0005572512284461735
131210016001	-0.002619714774906155	0.002362139064720034	-0.0018461565894146337
131210116163	-0.002671697397019969	0.0024502927203644046	-0.0008054572854914893
132470604053	-0.0017872707806271559	-0.00037078248784641013	0.001601273944665076
132551606002	0.001460344397840377	-0.00134355037097206	-0.00032891470989508903
130311105002	-0.0022411577416359294	0.0015374901104436985	-0.00434104401353242
131210002004	0.00037851008097872636	-0.0008417471099082062	-0.0018892280395251394
131350502162	-0.0026700832203109663	0.0021882589109450223	0.0037838878386874486
132859608002	-0.00019050082063187644	-0.0023400079083133467	-0.0006133644159879457
130630405243	-0.002129784430682378	0.0008888367587771203	-0.002258094719310886
130670315052	-0.0027537556286590915	0.002784202831733996	-0.0012955786338576718
130890222044	-0.0012408834442588052	-0.0010709541700806072	-0.0016440634875981304
131210070022	0.0011257542154637916	-0.0016010825680887256	-0.0007170050260266494
131350502122	-0.002854818292463386	0.0029299564914838407	0.0034124860240868173
130210120002	-0.0008036038755342791	-0.0018633793245354897	-0.0003608592884421649
130771706031	0.002553169490256408	0.0014114109237069157	0.00019301116334108627
131171305031	-0.0007503127189509789	-0.0022938705469141376	0.0030368788845994425
133059704003	0.002363540167322162	0.0010465858881220256	-6.486238798532233e-05
131110501001	0.001630315955367588	-0.0006944471622624895	-0.0005678118792028834
131171302042	-0.0017825412510857482	-0.0007226976278255006	0.006546638698523339
131210087003	-0.002607739656247071	0.0023138752960503643	-0.002146522938554561
132330106002	0.002830493839098088	0.0025830437380484016	0.00043442981077985646
132450105121	-0.0016085405792548712	-0.0004064095761814402	-0.0016467230120539216
130490102001	0.0016721561240430412	-0.00046235664651316183	-0.0006313797675731354
131899504003	0.0023674030780392523	0.0009884567180573748	2.2436794878336393e-06
132470603074	-0.0019868188453069768	0.0002913495545789135	-0.0003722872904331535
132551610003	0.002084202975843942	5.32066944711812e-06	-0.00014628978016022749
130670302151	-0.0015377088221525423	-0.0013119492566355778	0.006881145288430376
130510111043	0.0011942905268924012	-0.0014916237552567132	-0.0006073118378746672
130670303222	-0.002527269457552466	0.0016094687988731401	0.0046951271317341396
131210114222	-0.0017593134392214084	-0.0007078908222287874	0.006121517603515145
131210116193	-0.0030057547810383818	0.0036515889748372442	0.0015962782168122726
131339503035	0.0006037673111037769	-0.0022009567086030495	-0.0006984020738819438
131350505201	-0.00275546672886014	0.0028039181454908115	-0.0016150474720582357
132450001002	0.001036780456874575	-0.0017036856140422454	-0.0007047207137349056
132579701003	0.00039730151471662503	-0.0024749662747652413	-0.000289970917720001
132619504001	0.0013163772161951695	-0.001479660803918675	-0.0003795777769920024
130919603003	0.002129130108851547	0.0002707306590367952	-0.00015814820683159953
131210118002	0.0011045167290519159	-0.0007694079874212693	-0.0011205338167364631
131230805001	0.001963887718609963	-0.0003768267055328804	-4.959189795164043e-05
131270003003	0.00030686668731424717	-0.0027340765881191604	0.001218605608685247
131350503131	0.00025028895098073864	-0.0024885575192284057	-6.901680340112258e-05
131530211071	0.0012374727436272692	-0.0012761591985397355	-0.0006848232666787627
131950201001	0.0023812664164503095	0.000855750536877562	6.216529342919552e-05
132519702001	0.0027930450400724437	0.0024354321474679033	0.000386739288110903
130459109001	0.0009930238769633982	-0.0021572674892200113	0.0006942627772266101
130810102014	-0.0003219129939930292	-0.0018053692073848194	-0.001802300691567652
131171303011	-0.0010709452061669184	-0.0020423999316278416	0.005382109313405059
131210077033	-0.0027018257670948414	0.0026485295981958663	-0.0021783867396799714
131210077052	-0.002254280671634221	0.001228217296852202	-0.00235763970598089
131350507301	-0.002478599583581859	0.001744281062359838	-0.0004336659324824905
133059703001	0.0019674450963563044	-0.00013598276463219191	-0.00023953837844256
131530201052	-0.0003177420358700835	-0.0022399184699572715	-0.0010240532527301565
131759507002	0.0031706809105102765	0.0041264290657505006	0.0008766656731655259
132450109041	-0.0022324192445297283	0.0014522137979223009	-0.004002448421833419
132799701001	0.0029212684504675	0.0030393488705437754	0.0005370330079237354
133130006001	0.002380009928949735	0.0008990769685140607	2.923458508382968e-05
130510042113	-0.0002610894460527352	-0.002480843216478234	-0.00024601372940664734
130630406141	-0.002405928611750118	0.00147785300784165	-0.0002772294035283217
130730301025	0.0004754873236162716	-0.0026224425824066147	0.0008107602253532698
130890229003	-0.0025559349415945534	0.002122224306966601	-0.001776614203898466
132450010004	0.0030261202339275785	0.0037720051492463194	0.0006673160619039943
130159608011	0.0019285357052508804	-0.00043743631025403744	-0.00010710517406832388
130570904001	0.0010102402401020061	-0.0019749482173569708	-0.00037816735666403294
131210015003	-0.002751601222657053	0.0026822553435676168	0.0011937176850827596
132839601001	0.000955801614270622	-0.0021030347168536395	6.899688600684977e-05
132879703003	0.0030554649108194467	0.0036615850530274797	0.0007105650490058828
133159601001	0.0003736911910272056	-0.002250876705138888	-0.0008918338161522209
130879704004	0.002743525746165824	0.0022562621272517497	0.0003348378314469199
131030303042	0.0009322002262173196	-0.0013335062359236907	-0.001056488776902902
131210094022	-0.002307896206715837	0.0012761921359145806	-0.001519682373245011
131530213004	0.00014253923163775982	-0.002016034538613373	-0.0012075448556003146
132450016011	-0.0005974156311842926	-0.0015307080117981625	-0.0021981158484898388
130210111002	0.0022151801774257258	0.0007889252403632315	-0.00021555157006194833
130670304121	-0.0011247900605800914	-0.00130238903638397	-0.0009466997931777901
130890226003	-0.002829214312698908	0.0027679833661293342	0.004446802098874279
131150017021	0.0015403010188058896	-0.0013295045675669383	7.810339891465999e-05
131270004013	0.002317992130282162	0.0006902846002139094	-8.833966049403816e-06
131570101032	-0.0002462065675957425	-0.0026769836809481663	0.0020870754014195637
132150027001	-0.000658704485522728	-0.0017979955637449547	-0.0016823052571201906
132450015002	-0.0013795235061704182	-0.0007808083944192201	-0.0014903810888016798
130059701002	0.003088374058329733	0.0037921607267642943	0.0007554124240205357
130210125002	-0.0008814070542844821	-0.0013384507957402807	-0.0020647757826674513
130670302231	-0.002272688387855844	0.000950610969821592	0.0014982879721722473
130890212042	-0.0011559931747396714	-0.0012822984855621812	-0.0013792261706208416
130890212082	-0.002767359150222585	0.002676354765271536	0.0016166169118858092
130890232063	-0.0024525108528626076	0.0018234483697057151	-0.0025755225842195796
131270007007	0.0019985745111262107	5.962425449745178e-05	-0.0003082416396070406
131499701003	0.002118416281925771	0.00019211256487701228	-0.00017389768042482155
131510703071	-0.0018173350298227601	-0.0002242769722083457	0.0006416149459570167
131759504002	0.002368313121425865	0.000893572777390052	1.4809889320965328e-05
131559502006	0.002916470950571908	0.0029202161080651872	0.0005343055146698437
131819702002	0.0020027285321805796	-0.0001069855877230902	-0.00023337948159572616
132999507002	-2.879710498180574e-05	-0.002438371661239071	-0.0005231592389455826
130510033021	-0.0020060312941359132	0.0009007853564594097	-0.0037382864532786945
130950011002	-0.002579373351051373	0.0022152748580516798	-0.0020948420533015754
131210012022	-0.002849494934486339	0.003232045454167174	-0.0021417569534001933
131210103012	-0.00280833529908123	0.0030134521144730875	-0.001644124661032271
131350507153	-0.0022715380044631833	0.001091543195217269	-0.0007025415876194569
131350507203	-0.0020202652323272363	0.00034091445987400834	-1.2394528449542558e-05
132999508002	0.0031226303521672957	0.0039038722605638076	0.0008064598055720199
130059702011	0.003093889131753723	0.0037718050433422647	0.0007646612541828588
130890223021	-0.0029741283119408303	0.003639994706579578	-0.0007735795908551124
131171305102	-0.0021257382572877665	0.0001440268188331631	0.007721740026079096
131350505341	-0.0022065702551629348	0.0009066551647948326	-0.0008224952993321725
131510703111	-0.0017076454529212823	-0.0002382068361451302	-0.0013911276574545813
132890601004	0.0018995742641980456	-0.0003602679725903887	-0.00031768544606963387
133059701004	0.003091228887173395	0.003837090265748416	0.0007601158911199528
130670311012	-0.002127725643842641	0.0006210994245494584	0.00020101392735290402
131210081024	-0.0027924674198171987	0.00299232497217128	-0.0022740099335265967
131230805003	-0.0005023619913553569	-0.0021958766992952153	-0.0005520197320243107
132379602026	0.0011704023608972258	-0.0018912688883017793	-0.00011974273633597381
130510110041	0.00011646477838809969	-0.002693547240871122	0.0018522128042379811
130670311161	-0.002628896522822495	0.0023580297162490832	-0.0015895050696534767
131198904003	0.0015297350023464858	-0.0013259633009321304	-7.44926610917187e-05
131210052002	-0.002900908202705362	0.0033628329357647383	-0.0011782170657470919
131210082023	0.0013565308592798848	-0.000863640102173822	-0.0007424723985826576
131370002022	0.00042786844057886227	-0.0026202180118118524	0.0001907978042063753
131759508004	9.261512678937667e-05	-0.0016133655158508014	-0.0018872728902330303
131790101022	0.0009079755604605673	-0.002193364530286598	0.00010949860448879385
132250401024	0.002210348774080892	0.0005710905141303212	-0.00017551790177160783
130510026001	0.00020112933308062355	-0.0021253950160362526	-0.0008075299454915206
130670313093	-0.0011950285892543405	-0.0011590759893792325	-0.0015813340217587508
130690101003	0.002268239491470279	0.000661189684088219	-0.00011071207756891016
131150003002	0.002578777333573717	0.002566196953638142	7.911491439243102e-05
131850114031	0.002747376387182861	0.0022191865767274685	0.00034829796743330693
130510109013	-0.0021086648789342606	0.0008143253340662046	-0.0023315045917817957
130630404162	-0.0009375528991396162	-0.0012970830027080411	-0.002160026539361746
130670312112	-0.0021108265659177555	0.000559494412186643	0.00040617452742907446
130890218091	-0.002323857605739561	0.0010333664499349578	0.0025723961856477765
130970801021	-0.00032152308474157936	-0.00214971847107649	-0.0013664401776379296
130079602001	0.0018506059422946919	-0.0005603138137535647	-0.00016482234219786297
130199706003	0.001092063042964591	-0.0018794074738376512	-0.0003536767367428304
130719709003	0.003088085601864106	0.00378028000673327	0.0007561146625150407
130970804041	0.000689350951322746	-0.0018468434288624331	-0.0006023249149196304
131171306083	-0.0029957959671807755	0.0035924853056068557	0.0020383239848875585
132150101062	-0.0004459030047786827	-0.002172674419257014	-0.0010477975738197166
132150103021	0.0007014217140858585	-0.002088267197672708	-5.7799654267159534e-05
132699503004	0.0028381225629749117	0.002582983026294905	0.0004513331819291057
130159610004	0.002331850906043374	0.0006839815013344447	4.841113810588499e-05
130510107001	-0.00023512219680152477	-0.00228102961713619	-0.000647427238677317
130510108091	-0.0019570065898361594	1.9485195462568972e-05	0.002398193050965899
130890212183	-0.002544210243389034	0.0019894087415196038	-0.0007287464884396295
130890232043	-0.002828921936661434	0.003122135695197735	-0.0020059898614648805
131210095024	-0.0018214836043773386	-8.544446065519368e-05	-0.0007198511532523909
131299701001	0.003113109490332819	0.0038636695181615047	0.0007921586015911845
131350504241	-0.001061110789496396	-0.0013749813985324876	-0.001477786451828515
131510703103	-0.001669406103266033	-0.0004645334776367212	-0.00045054508638929264
132171001004	0.001424903594877574	-0.0012455562153995906	-0.0005362580110781091
130459101042	0.0009358151579312544	-0.0021829427186124493	6.457042108112548e-05
130670302312	-0.0021615249037289794	0.0003850556699192722	0.005447323444209684
131099702001	0.000736233763821148	-0.0021055000440720266	-0.0006506041809623209
131510703051	-0.002335191880118385	0.001234761108298598	0.0005802192581235204
132971102002	0.0026875037895304917	0.0019430411054251683	0.0003182725019194555
133119502032	0.00031637048829557884	-0.0026823924316647556	0.00021868578530698783
130510021003	-0.002290483413943757	0.0013995188592903149	-0.002504169813407085
130630405242	-0.0010244203391143797	-0.000869679425557442	-0.0026708338838357802
130950112002	0.0009711449313529316	-0.0018812060695879386	-0.000591343466055727
131210096023	-0.0008407083112299755	-0.0022944602964050653	0.0045478437062003085
132759605002	0.0019269766038287359	-0.00040054372571752633	-0.00016651845138635824
133130014001	0.0008392968993846801	-0.00233383114102914	0.0002442610861211014
130630404111	-0.001630869756786602	-0.0004211937403091399	-0.001438337438017228
130630405202	-0.002847832131999454	0.003158514541256498	-0.001538256154768229
131150016001	0.0012061666925182912	-0.0015749661289518552	-0.0005323109211514267
131210093003	-0.002378380240783582	0.0015817159274761055	-0.001733958654317793
131210101171	-0.002491685717556717	0.001864272354419197	-0.0013176720401432724
132379602027	0.0019335613819894911	-0.00034672471285993815	-0.0001998611740260615
130510027001	0.002618093461198551	0.0018438508266856908	0.00021528357403755952
130670305022	-0.0014098990629167112	-0.0009480294878592372	-0.000646568157274387
130730302033	-0.0006321607932511635	-0.0019878674799053433	-0.0011901609398992084
130771702002	0.002769816604637751	0.002346038375620298	0.00036541108790044154
130771704021	0.0007100000067491821	-0.002350673890799722	-0.00027207525562988834
131559502005	0.003144808174826588	0.0040727294955803985	0.0008356750095433244
132999506003	0.0006671351474651373	-0.0020812112959503206	-0.0007590756876436241
130179605004	0.0026922282966658647	0.0022889399379856486	0.0003206809183479473
130970805082	-0.001986383743108247	0.0003688425359383638	-0.0015549689519447766
131850113013	0.0031040851535385017	0.0038945231793971686	0.0007794370261234562
132190303002	0.0006996403917383944	-0.0025153665012885105	0.0005726301500121586
132231204003	0.002279761280379848	0.0009526894248503281	-7.188659786574131e-05
131210014002	-0.0016346588514777364	-0.0010563151438015574	0.006742757160786871
132270502001	0.0023782092155806554	0.0008673353038841943	3.5962773228351355e-05
130119701001	0.002305659323867325	0.0010166324902615403	-0.00012007863271202565
130670313072	-0.0025835751323090342	0.0021176507827311607	-0.0007208598730158777
130879701002	0.003065905241187492	0.0037040016257400207	0.0007272791860219973
131299709002	8.426454660303951e-05	-0.002367401163911113	-0.0008639432652403541
132150106022	0.0014012327756968517	-0.0012042148318786765	-0.0006132994746401725
130131802042	-0.00015975401993418052	-0.0027371402069693825	0.0018318406516879022
130210136032	0.0023950784383178917	0.001496670514065225	-9.173599436820964e-05
130659702001	0.003181645843630321	0.0043352097171538585	0.0008887559436400139
130670302331	-0.002295231689965749	0.001647578859248649	-0.0024020026052447197
131050004005	0.002900187605073359	0.003027050578131505	0.0005089549393854719
131299702002	0.003015228078993831	0.0033787479146601255	0.0006629948977367099
131350501071	-0.0015458743530302353	-0.0011681226290477583	0.005788833217380139
132419702012	0.0020362827544157763	0.0001279148019304339	-0.00028750104823686194
130199701001	0.0028023512791612703	0.0024700946388470702	0.00040221799316889756
130470301004	0.0020093833948421807	-0.00010122361778289915	-0.00020814167678535872
130890233152	-0.002422834021924896	0.0017322724707995885	-0.002082874045315073
131350504152	-0.0021428246663398385	0.001059060656709548	-0.002008827782240098
131350504365	-0.002371689702682808	0.0016367038527583914	-0.0025386360041096023
131350505412	-0.002721625500985104	0.002611030082038942	-0.0005702516242727689
131530211082	0.0005624819734847048	-0.002555498106951577	0.0004027542630798629
131719703001	0.001888371693049166	-0.00029245545925845213	-0.0003614348811686067
131850114033	0.0025679782363498193	0.0016538341030610149	0.00014958199066541055
132551605002	-0.00036067106515001273	-0.0023196485715964595	-0.0006719356588176896
132859602011	0.0019873670504224655	-0.00028444219186309267	-9.188951268443366e-05
133130013001	-0.0010389235509464811	-0.001291277191676222	-0.0019357506064168594
130730304022	-0.001318423696296595	-0.0012724432955575917	0.0010972767983652807
131210116203	-0.0029120919212345543	0.0032793554029632967	0.001362154209613425
131530206001	0.0017513050138677586	-0.0003346967480000574	-0.0005415641525352765
132171008001	0.001367232220571407	-0.0014767883931192567	-0.00030162443913862955
132450102041	-0.0013958179713963522	-0.0009650390597740344	-0.0006507649459005246
132679503002	0.003148907324302698	0.004211805933573371	0.0008432031613312788
130210121011	0.0017833489860408496	-0.0008064880925028502	-3.615531902768678e-05
130510021001	-0.001062344338119163	-0.0012085708460006085	-0.0020788690074681968
131210018001	-0.002547850384375391	0.002146330497149113	-0.0022757395222279754
130771702003	0.00044038681985096703	-0.00261999005114275	0.00011508894204848053
130771703051	0.0006206171678412012	-0.0023470508485802038	-0.00040133881496323367
130890212023	-0.002674816933700685	0.002273665536376682	0.002791020531610981
131210102054	-0.002607982537273118	0.001990921198976535	0.003252337781973357
131350506104	-0.001181297993301577	-0.0018619895401302568	0.005661828895221708
131510703041	-0.0010508052689654581	-0.0015324312479834956	-0.000779093496241641
132050904004	0.0017407784658553997	-0.0006725292649342951	-0.0004095847596688965
130890231011	-0.0023080743106903973	0.0017244427542820364	-0.0027767423265870716
131030301003	0.0013625017102046196	-0.0014093377997631753	-0.00020750328218682994
131110505003	0.0003997627925993876	-0.0026962865143559346	0.0006575656292286318
131210082021	-0.0025865084133337266	0.002302962611145172	-0.0027218226908911807
131210116202	-0.0029316540956696286	0.0033054836797844693	0.0022046291473964935
132070503021	0.0029237460920991457	0.0029851235461353302	0.0005445528621769848
132150108021	-0.002466206198284186	0.0020727511905720636	-0.003893022527544163
132950205012	0.0023627192293781646	0.0007626358760076106	0.00014909666570868936
130210118002	0.001987145855190565	-0.00028480594570203964	-3.103539501072315e-05
130459107012	0.0002769864783183887	-0.0026310269232052304	0.00010733129713411028
130890232102	-0.0007521795080767551	-0.001235448002129389	-0.002560623900789816
130970801022	-0.0004315162969493757	-0.0022000411023602	-0.00045950567038349505
131210078071	-0.0026493121428375803	0.0024792967657200423	-0.0024563200576153232
131510704022	0.0016168785878654477	-0.0010810989993911997	-0.00020690058483428052
132359502002	0.001936251815749882	-3.5469309298242e-05	-0.0003883333965119
130099703002	0.001243388672881267	-0.0017351332387844497	-5.654451591825555e-05
130670303191	-0.0030064560474023336	0.0036357598793482875	0.0019866005158146556
131210089042	-0.0018880810395807692	0.00012715030475624007	-0.0010110993205185179
133130014002	0.0007293638071489923	-0.002306038040849316	0.001240929812805803
130630406113	-0.0015987095243746978	-0.0004243804203215929	-0.0020333829593341753
130771705033	0.0019907567290414485	-0.00034831935609855216	6.170870143250099e-05
130890234213	-0.002620112095558745	0.0023623427875075365	-0.001965069953379292
131390008002	-0.0018230146865108913	-4.489144931913522e-05	-0.0012647853647184417
132551611002	0.0009180967276840462	-0.002308890797300634	0.0004975864632197337
131350505403	-0.0014720357542252738	-0.0009794787216993786	0.0008123140915818894
131350506061	-0.0017826243577993683	-0.0006724769833606338	0.005974729048029378
131790104001	-0.0006104586311904248	-0.0019085305482843908	-0.0013579927303853003
132551611001	0.0024137798278676364	0.0009287958409799695	0.00014470365781206089
132731202001	0.0028230287256695475	0.002586515863248484	0.00042503660463246996
130131804023	-0.0005615549434661914	-0.0019361479669402523	-0.0015277947589832565
130590021001	0.0028018448246008814	0.0031778890948616495	0.00036089986672491274
130719709004	0.002879500373380628	0.0029051324202896108	0.0004891222049080652
130790702021	-0.0003190526055765919	-0.0024142535142589565	-0.0003003185768984478
131131404073	-0.0018567909229288881	-0.0001770498937213362	0.0011477214561416119
131590105001	0.0023160873772851026	0.0006962350056968709	1.9207963101948528e-05
132470603061	-0.0015102126766189695	-0.0004273612976884746	-0.001977274055257556
130670311111	-0.0024202290597846467	0.0019901859234993957	-0.004211776545544653
130890203002	0.0009510528909888672	-0.0012919805781198015	-0.0011453384728503267
130950009002	-0.0010629670309811464	-0.0013783310512043747	-0.001588108338714963
131510701092	0.0017243869075824563	-0.000905798284660857	-0.00012254934490960658
132619502001	-0.0010617437153314607	-0.001549079856635485	-0.0005127531851819056
132859610002	0.0006257479405162242	-0.0022724280415193725	-0.00034243309544740774
132999509001	0.0030078218248863623	0.003542318872916253	0.0006471744774848485
131390010022	0.000296911815157396	-0.001855772154216152	-0.0009187269832600252
132551602003	-0.0028095083904628323	0.0030170361013241776	-0.0017047975433451257
130890215023	-0.0025678961324000706	0.0019587654915032534	0.0014196836977385155
131210001003	-0.0028620484672195416	0.0030313615420497373	0.0020909715123740217
131270004043	0.0010194107037074928	-0.0016983351401696528	-0.0007381900325005304
131479605002	0.0019640897966777	-0.00020975323608668725	-0.0002680589415839948
132910002053	0.0011802892691483483	-0.000700469117375251	-0.0011593671484851809
130510036021	0.0020264780960687983	0.0008923223510360043	-0.0005015568162503119
130890213032	-0.0013914057760854102	-0.0008194081626662495	-0.0011304817941339984
131210110001	0.0005598110582902048	-0.0018826280685370635	-0.0008539167410169679
131350506101	-0.0013920554201110038	-0.0015085074270645097	0.00595668715194538
131770204021	0.0003916400802031042	-0.002662043996496952	0.00044370409182376236
131850106012	-0.0006179925669070348	-0.0017909351501781293	-0.001724528486018778
132470603043	-0.0008001606950746631	-0.0018412769894128106	-0.0009592693012980823
132470604043	-0.0009030609112725869	-0.0017416183684457061	-0.0004803690950964894
132579702001	0.0011252898577570041	-0.0016990743842095635	-0.0005303235985956021
130890220083	-0.0028886924261596063	0.003366216133648398	-0.002122169181737168
131210029001	-0.0015193789025946842	-0.0010583220901358066	0.0032067323642053862
131350505411	-0.0016667491380447637	-0.0003321667180704371	-0.0015959339274228476
131479601004	0.0007390969428770862	-0.002398445780337578	0.00014124402067938882
132759607002	-1.5639518989580943e-05	-0.0022203390832441394	-0.0013012426052313628
130670303121	-0.0010354630194930605	-0.0009983457025086672	-0.0010658126760110837
130810104004	0.00037501104088147645	-0.002279162377601605	-0.0006030856560194735
131210095021	-0.0009632669192783805	-0.0020982463156183494	0.004428625618340936
131350504341	-0.0028356614084484606	0.003178229409349713	-0.0023647663367460975
131350506072	-0.0014494277045968053	-0.001314903016544269	0.004993791675081744
132150010001	0.0028622719143160604	0.00337251988290845	0.0004426394496237318
132150108022	-0.001083118336846967	-0.0014416661770972358	-0.000723973633531622
132759611002	0.002958099062002354	0.0031243644698088976	0.0005848013612353989
130730303091	-0.0007031351504002549	-0.002416842914045947	0.0041330397283909515
130990902002	0.001508393222630693	-0.0011810438415373115	-0.00046368558868059855
131210113016	0.00032368214697578944	-0.0019637223520280163	-0.0013891778562053936
130259603002	0.0020270625175669347	4.9490737634091546e-05	-0.00026390972740016636
130339504003	0.0007493477975685742	-0.0019283832936015557	-0.0008945794522977913
130510108062	0.0021487122422862133	0.0002545055884255501	-0.00014779149624315216
130730302032	-0.0005665126877233076	-0.002125141467594561	-0.0006672178000192688
130830401012	0.0026695650478131775	0.0019964295121671196	0.0002595637954212324
131210090002	-0.0006203439618954287	-0.0022284264330930236	0.004771979232226076
132450006003	-0.0006816239600387393	-0.001656815740081079	-0.0017730981509793188
132971108004	0.002290058328571851	0.0006309503981300984	-3.883697949239765e-05
130210104001	-0.002229374893575213	0.001183078157237063	-0.002062131675727429
130670303221	-0.0019978565457473975	-0.00018989352546464367	0.007250324785931737
131390016071	-0.00017795014920974855	-0.0026006485000949773	0.0005853613780950418
130550105001	0.0025829040261552295	0.001672026985220514	0.00018336761274816073
130591507001	-0.0026883511744676147	0.002508587917156493	-0.0009691917394641409
130630405181	0.0013661782332931663	-0.0014075618282304492	-0.0004454570682503779
131171306031	-0.0029060621825372063	0.00311474158392939	0.0038786379535335224
131210114123	-0.002478479600491184	0.001940025475182207	0.0006025856776964322
131350505352	-0.002419881037837813	0.0014965921311282451	0.0002611274697084059
132150024001	-0.0015672730570913955	-0.0003540686314786676	-0.002483466797825688
130570907021	-0.0005887355038438815	-0.0023677306953684227	0.001153624807057014
130890219082	-0.0028146711416871454	0.0030913815389057675	-0.0022353139326784614
131850113022	0.0023893656451207425	0.00099407871386066	2.3504909912030692e-05
132799701004	0.003161316257159525	0.004192413169856183	0.0008607888889650923
130210124002	-0.0016337397569760833	-0.00031804799608536855	-0.002117445118024835
130339505002	-0.00028172723941451285	-0.0016164485789412224	-0.0019504137857403432
130730303042	-0.000565936527548314	-0.0024220200523613383	0.0023488939773189956
130950002004	0.002097384879910981	0.00019685313112826532	-0.0001485252503727638
131430103023	0.0020011802725949145	-0.0002490838511103139	-8.543438945322008e-05
130019503004	0.0029570205752244188	0.0032598883609414693	0.0005793158514035809
130470304011	0.0013312247621674552	-0.0016649456431626114	0.0003819453620170507
130550102005	0.002424390048492294	0.0010585861380614412	6.641688505523358e-05
130619603002	0.002602094571847951	0.0019680606175643475	0.00015497952650882874
130890220052	-0.0029051306533949706	0.003421230351005406	-0.0019497767919733216
130670302143	-0.0022028716345425443	0.0006317875266327192	0.003308592846747624
130159609023	0.0017448648088087741	-0.0009277742755613986	4.1224376279763794e-05
130670301042	-0.0004596066776056318	-0.0024329423615405215	0.0005993966130958589
130670305044	-0.0023199634036169293	0.0011759211776414668	0.0008209213607049403
131210101223	-0.00291797785493278	0.0035011177988850135	-0.002168344565099785
131350504103	-0.0012104749566000815	-0.0012463298627278638	-0.0009537199269521672
132999506004	0.0010193312245720895	-0.0021475558897818096	0.0004107351990288683
130510042114	-0.0017669153504139864	-3.5769956633428197e-05	-0.002170722285480025
130590012001	-0.002050647343587085	0.0010437805733675323	-0.004025588416516912
130950007001	-0.0011264232344389844	-0.0014014200539170705	-0.0010197442320345064
131150007001	0.0020689853261879653	-0.00012421457604381555	-3.676044305566765e-05
131390010032	-0.0012577909456587073	-0.0013054174893182562	0.0009081619428281885
131110504005	-0.0007825307735592379	-0.0015212427361958392	-0.00209148489906047
131210102101	-0.0026906169189965462	0.002394826098932084	0.0014550346763515707
131639601002	0.0029040164892172914	0.002940787247140992	0.0005190914951764694
132879702003	0.0013805160652576277	-0.0003593844906936339	-0.000988457272886498
132950205023	0.0021520550214815196	9.717882537380303e-05	9.78042497334573e-05
133119502011	0.002650509039823906	0.0018260139149146742	0.0002595465142252937
130590006001	0.00010594583233442206	-0.002437984171542633	-0.0007567447316412169
130131805011	-0.0001723649465032255	-0.0025558886664772853	0.00036604546275314386
130299201023	0.0014238910445134151	-0.0011388127354318655	-0.0005809641648855953
130510034005	0.0022405402083553647	0.0005564338595616217	-9.123228419795581e-05
130510108064	-0.0008962926015228939	-0.0017104695316776076	-0.0008511485583695051
131270001022	0.002682986257404851	0.0019376414016350706	0.0002936028984322849
131850105001	-0.0007388347185191834	-0.0017920345580794835	-0.0013263824498448808
132231203012	-0.0001234153337380544	-0.0026939376937334335	0.0009950629501998649
133119501002	-5.713086541989762e-05	-0.002533022894070146	0.0003709236973214349
130990904001	0.001023380572988016	-0.0018717664603999603	-0.0005897351964456326
131210041001	-0.002077421913076782	0.00027423906192446703	0.0035397798527052465
131171306033	-0.001940972402300836	0.0001115449684680018	0.001263552314312799
131210015001	-0.002169333478826906	0.0005978602842838165	0.002389305278933723
132150008002	0.002221152414797611	0.0004720094009184347	-0.00010173211209717332
132150022003	-0.0010974941696236826	-0.0014670072842440927	-0.0002813674657507551
132450105101	-0.00041029856229977133	-0.002063734475588886	-0.0013730381382698776
133039507001	0.0028584174744471775	0.002732472219923136	0.0004660276787581245
133059703003	-0.0017791081001941956	0.0004738531728334702	-0.0036591982293894495
133130003022	0.002236755828514211	0.00043284645893166065	-4.84241465710914e-05
130311106021	0.001961351949253815	-0.00025212611960705194	-0.00025588260366060336
131210015004	-9.260785128127338e-05	-0.0021849141303172275	-0.0008512998233088387
130019501002	0.0031237357850455966	0.004058624937227825	0.0008040924063077434
130510107002	0.001739872012662853	-0.0004874418428053017	-0.00047342344656458256
130510108033	-0.0010876139988978122	-0.0014743556508392264	-0.000602485501900892
130890214131	-0.0028078111726208507	0.0029931932839478118	-0.0014534210037550363
130970805112	-0.0019339744321153112	9.778398081217899e-05	0.0002069016997799704
131150020003	0.0021889659908746876	0.00023179392915165456	-4.272538254458417e-05
131210114192	-0.0006940377714818042	-0.0013894955787781829	-0.0008594743074026689
131210116181	-0.002960352694004008	0.0034191470475131054	0.0023795432794179246
132470604041	-0.002088042351390386	0.000588706755344649	-0.0009739430468715924
130670308002	0.002014728000811941	0.0014638094759121538	-0.000517248484801052
130890216042	-0.00277731598915564	0.0028287043515947312	-0.000473185589805535
130890220051	-0.0025653366934648694	0.0022635883624274066	-0.002632925379844507
131950205001	0.0014546077665507416	-0.0013476814829294307	-0.00034406043900605637
132171002021	0.002159750207691288	0.00012665015353618451	6.994085558495816e-05
132450015001	0.00016223625717665067	-0.0018366025155143006	-0.0015008219949387298
130510012001	-0.0025784740561852273	0.0022763602061565756	-0.002775016660803564
130670312091	-0.002649741079602191	0.0025344682077577414	-0.0009568631603057966
131030303052	-0.00032087646654375984	-0.0024133175886424034	-0.0001782887406608633
131210099002	-0.0008594182185521903	-0.0021989463645927286	0.005285521132140822
131350503211	-0.0008681985795416632	-0.0007326813958505838	-0.0029465344775394552
131350506093	-0.0014726260395717815	-0.0013922718289528975	0.006404692001709885
131530209002	-0.0003250730186991464	-0.0022750116393241695	-0.0008610350857683052
132050905002	0.001433976462301154	-0.0012448175868251606	-0.00042008734025206803
132130103001	0.0005249920681501564	-0.002304114856443335	-0.0004846247636387319
132519704004	0.000171413518323379	-0.002183984955760483	-0.000522977225091245
132579701004	0.0026716536298379227	0.0019187074451265614	0.0002851031206670957
130630405261	-0.0017790478101840858	-1.4554561002260625e-05	-0.002006587791687121
133130012003	0.0010774235017612984	-0.0016647801072025492	-0.0006813985078517816
130210127003	-0.0014999218416813203	-0.0007048726810375931	-0.0010534298174131088
130570910033	0.0003701961425227	-0.0026459630503086703	0.00012794468775121091
130591509002	-0.0027458472518012045	0.002741078243072076	-0.0011508347704465443
130670303135	-0.0027001559507226543	0.002522820003844157	-0.0001662510259537076
130950002001	0.001477803240440258	-0.0010641442588488939	-0.0003239878401114621
130950107001	-0.0015078104141065453	-0.0006015494993259486	-0.0018454244537053732
131390003023	-7.130816038136134e-06	-0.002421869244828443	-0.0005977394880587347
131430102004	0.0015941105999248413	-0.0011923107678302033	-0.00011197901229763916
131530214003	0.00013802830749940623	-0.0016894930700108693	-0.001764082176111281
132250402001	0.0010762803124604863	-0.0015381690705140762	-0.0008268212083113111
130670303421	-0.0020134867516149553	-8.206960325434683e-05	0.0063473734962667195
130670309054	-0.00019395825190621997	-0.002627208633594862	0.001195539863467638
130670313061	-0.001921302830510261	0.00026993192601472784	-0.001823399788765338
130730301022	0.0016342871229786512	-0.0011205785188563191	0.00021828560668517386
130730301062	-5.352315763944541e-05	-0.0023928001487213764	-0.0007944511396798927
130950010002	-0.00030329728099681713	-0.0013510356770030875	-0.002299638535796741
131079704001	0.0024018948455591716	0.0010654640895068222	-2.5809652003911347e-06
132437902001	0.0007092685911590521	-0.0023399691906659035	-0.00022799964390878534
132450110002	-0.002606883970208169	0.002330752178667576	-0.002196133170180455
132759607005	0.0005651876212422462	-0.0023078847357008297	-0.0003868722567517066
132859605013	0.00015374170978376325	-0.0025491192816255834	-0.0003379483697645895
131430104002	0.0023476489647255372	0.0009695476117169188	-5.06062664554126e-05
131719701001	0.0020780043696127137	3.3925219743445904e-05	-0.00017824390058129733
131879602021	0.00204686534212853	3.9429453409143474e-05	-0.0001352776696003526
132150105012	-0.0008344827573847695	-0.001844669983198573	-0.0007951026763306974
132150115004	0.0013320200538407838	-0.0013387997211528615	-0.0004896364782875151
132190301004	0.0011213067819008532	-0.00193157457589103	0.0007584105094001777
130210135021	0.0027418315683402426	0.0023210541379287864	0.0003307479675741723
130311101003	0.002027854699898603	0.0001506770674157101	-0.00033390714746472797
130510040023	0.0011392457191630107	-0.0014244123948721306	-0.0008470504124907298
130510045004	-0.0008455373573750915	-0.001780112748036254	-0.0010095997711846195
130670304132	-0.0013836921328158093	-0.0010904048953657734	-0.0001225399159364873
131770202001	0.0023797985956170325	0.000824570715426189	9.35742671479845e-05
130159609011	0.0015013979860590114	-0.0013464717325235933	-2.6362487422818916e-05
130210111001	0.0018875510511694319	-0.0001264607506207786	-0.0003759202274433512
130591304002	-0.002031390508115753	0.00043268473547168753	-0.0009876867509712238
130591403001	0.0003728689449093916	-0.0021174190639493724	-0.0011296007149414035
130670302232	-0.001485922790434514	-0.0011808080275637935	0.0034522440421938614
131210114212	-0.0001340039463650435	-0.0025274049289789853	-0.00013197633077942489
131390010033	0.0001064556309018217	-0.0021866505402262696	-0.001093180884711128
132999505003	0.0019405012545394885	-0.00016602175504355833	-0.0002944405983292356
130311109002	0.0016765997120700398	-0.00053656675110692	-0.0005762373424078493
130591405001	0.0006429387714887044	-0.0019027951969774733	-0.0011316281052502653
131210116112	-0.0030092641989983085	0.003715069714316492	0.0006541323944967467
131999708003	0.00021813446062802374	-0.0021474054110568524	-0.0011876280023358906
132450105091	-0.001320260298336726	-0.001017327608601527	-0.001287205387406753
132470604033	-0.002387811560306797	0.0014179391515663441	-0.00018011663640212189
132910001023	-0.002045489638373547	0.00046942828035919715	-0.0010019353230166952
130311104043	0.0027987247224286757	0.0032887836906314734	0.0003562857745211749
130510042122	-0.0020880810819273363	0.0006180625906673056	-0.00127718161315953
130670306011	-0.001978125570725126	0.0005316508426628083	-0.0017209942982703503
131050004004	0.0011484399907578649	-0.0015635914493054522	-0.0006259436920150302
131210028002	-0.0028534751408342187	0.003207057740199514	-0.0016440862486422551
131210090001	-0.000477481559710178	-0.002369574043060359	0.004197005469085578
131210092003	0.0019412409957365216	0.0008683072954055394	-0.0005871594253607047
131210104001	-0.0006607363064685646	-0.0020687301375410397	-0.00020600433545672688
131299709001	0.0022577781175891613	0.0007909633666713829	-0.00011780273274695263
131350504272	-0.0020267421897430206	0.000174613243682629	0.002242551606549637
132150106021	-0.0013524910648580184	-0.0005295137559315246	-0.0020457512192552803
133059705002	-0.0018384146523025978	0.00011476732275187914	-0.0020857318716874895
130470304013	0.0005419008749463642	-0.0024801488515931586	-9.77821515822605e-05
131210086011	-0.0012980998416989614	-0.0008490574733223792	-0.002196912052332305
131210105151	-0.0024552460303328342	0.001761735745433693	-0.0016179610813911313
131350507182	-0.002408888583145258	0.001250554072333121	0.004022576825310838
130670303102	-0.0016203699135357973	-0.0008896026122439837	0.003267232575072522
131210101181	-0.0021138789781786553	0.0010239993055127462	-0.0032875230977987106
131270001021	0.0007111840484932238	-0.0024957752111275837	0.0005832086302280859
130670314055	-0.0015351502749828426	-0.0007076728999452916	-0.0008012645864724115
131198904001	0.0028317538696236203	0.0026055445173280853	0.00043194800897218696
131339503022	-0.00048452178865163295	-0.0022991773929775024	-2.727297788581655e-05
131430104003	0.0013040039486324313	-0.0017410290493067456	0.0003837870095362425
131510704031	0.00103413226631713	-0.002042444002240329	-0.00019207031063470207
131850102021	0.001559046479213182	-0.0006970540014801147	-0.0005804788426858133
132231206011	-0.0012860847978797868	-0.0014838335485660996	0.0025934180465767296
132999506001	0.001586625215964339	-0.0011190939785722135	-6.459116600703397e-05
130351501002	0.0013875760111807206	-0.0016299162798234057	0.0001119859103956302
130591508004	-0.001311775433863508	-0.001407432962110835	0.0023554355888329207
130890238022	-0.0013770557252072123	-0.0008033680943978149	-0.0018224579391667832
131570101031	0.0010526542902931642	-0.0020809485347827654	0.00014795237054102017
132450010001	-0.0004201495099281548	-0.0017795402139465562	-0.0018368588179476025
132971105061	0.00044298204291132447	-0.0026823547080969904	0.0010061114029515988
130550106001	0.001570636881261909	-0.0011961451560828027	-0.00019178662381593318
130591508003	-0.0005983154670149782	-0.0011657332748653642	-0.0016881328448624233
130670309041	-0.0017080245949608467	-0.00028219792301259917	-0.0015942243937924485
130690108021	0.003006923337330017	0.003327854946425424	0.0006521509697131621
132759607004	0.001997870549086405	0.00012539749939594706	-0.0003540556909469669
130730306032	-0.0010404098649769206	-0.0016882290950705977	0.0003069817176269785
131171304034	-0.0008847309564246722	-0.0022449008335217757	0.004615771191476246
131210112026	-0.0013394942560075005	-0.0006706479077968698	-0.002396396359617161
131530206002	0.002773584079687827	0.00283603279128217	0.0003522138975572239
132070503013	0.002580187617950259	0.001527425926899067	0.00021961472806770785
130890234231	-0.00032844777963176176	-0.0019341914854970612	-0.00136487398010617
131210057001	-0.002561492106416114	0.002192838724026249	-0.002340542644278582
133219506002	0.0028110735618968653	0.00246423581954635	0.0004215473252636137
131350503182	-0.0015651100316458253	-0.000596564641063319	-0.00113593119719934
131790101032	0.00013406438603363134	-0.001829680959023107	-0.0012739765497562783
131790105011	0.0005919753483429231	-0.0024354704338986656	-0.00027818709565783517
132890601003	-0.0007044008815163038	-0.002029441245934237	-0.0005644697636516591
131171304082	0.0018761147537865346	-0.0005191922389256526	-0.0002213489338496545
131210114271	-0.002665094393271003	0.0021164021050340404	0.004809309979635298
131770203001	0.00212079361036149	0.0001682377670382174	-0.0001491216772455741
131899505001	0.002871615155472437	0.00272489385951743	0.0004888421949683086
130210136031	-1.6725634959622946e-05	-0.002175322756150991	-0.001214791207876453
130459106003	0.0019290034135102411	-0.0004356121732948506	-0.00012212998600658243
130510110053	-0.000949480584946809	-0.0015100550266121313	-0.001039055496742298
130670314041	-0.00029317394983881316	-0.002282112011422598	-0.0011213350999472297
132879703004	0.003059777480163477	0.0035703959496894144	0.0007212679625437845
133119502031	0.0005958852878545491	-0.0025903055260202736	0.0004178129924386086
130570910013	0.0007979269423405346	-0.0013792245734607696	-0.000662781449846673
130919603001	0.0025793974024396686	0.0017340176090906668	0.00014173160189856644
131210072001	8.621185040224912e-07	-0.002349474490114987	-0.000798164979422051
130311104012	0.0027236910956492787	0.002734740915733773	0.0002814973347171745
130390106021	-0.001043251235242753	-0.001464953416422891	-0.0009527475267500587
130790702022	0.0011799182699428605	-0.001870614813632105	1.9489332290367943e-05
131210116212	-0.0023454966516611654	0.0009091451149362756	0.0061907568383648744
131430102002	0.0030517900142773037	0.003572329291562495	0.0007096253087528231
133130010002	0.0018329211523199036	-0.0004646950446753099	-0.0003150556075019032
130570911024	-0.0004640379644768756	-0.0025790304249628283	0.002777334186363123
130670313101	-0.0006169538988746643	-0.0016068003672641776	-0.002182335874462154
130890235051	-0.0023772246323884	0.001507055750064379	-0.0017258280650147382
131530201053	0.00045772689017871865	-0.0023259537231764067	-0.0005876726014631662
132950203023	0.002095066853598346	0.00014243639352221123	-0.0001942800330230858
132231202042	-0.0015399122623952538	-0.0010450486892300405	0.0032011175727347492
132470604061	-0.0014176761574372565	-0.0011019074454317662	0.0010734801670994692
132759601001	0.0019621899440937177	-0.00022215347949783637	-0.0002654213867234731
130550106002	0.002170868401962224	0.00017471425050773085	-1.670115985436324e-05
130670302342	-0.0020993548144588856	0.00035503083996758116	0.0028405891615738157
130670303113	-0.0015703887772386376	-0.0007892127566294101	0.0008214616224565264
130690104003	0.0030630401606981405	0.0036167819592676687	0.000725930812943471
130730301051	-0.000890159024473168	-0.0020397213260326193	0.0021983327962236815
130890219072	-0.0026500671351584104	0.0024631627595110574	-0.0021876675547678787
130950014032	-0.0010553302622605422	-0.0011881214182042621	-0.0021668022517850327
131210091023	-0.0019595708856289225	0.00026621769924931623	-0.000717509478465702
131350503173	-0.0019377181447940046	-8.108383705829679e-05	0.0029698105225470853
131350507183	-0.002490980101547325	0.0015658972636164474	0.0035601895323334443
131390011012	-0.001639798871887519	-0.00033406043550432695	-0.0018644424636994265
131850102012	0.0018899707024999718	-0.00044512428840164423	-0.00024525449117844924
131850114032	0.0020400900892832115	0.00042628405037894063	-0.0003938205053128919
132150105013	-0.00219180078831245	0.0006980189820417064	0.0014462170173160083
132250403021	-0.0005898951389052958	-0.0020388465046758336	-0.0009697129998554642
133039505003	0.0017946064646692256	-0.0005622251360731292	-0.00034275986390211975
130459107032	0.0009659011324066902	-0.002213647637723872	0.0006761189266774638
131171305081	-0.0012924700893529825	-0.0017141219159868464	0.006758922598719262
132450109063	0.0004557296250356895	-0.002617003412865459	0.0001105808983331303
130210125003	-0.0014110929406068566	-0.0006988730210958419	-0.0021604686737103354
130510036022	-0.0016794763130780208	-0.00036144966513627864	-0.001359153148650163
130670301011	-4.1486355524549825e-05	-0.002735110453832689	0.0010952133851010576
130670315031	-0.0029857096414480522	0.0036881401245552146	-0.0008014818895695187
130890213082	-0.0027622576107109442	0.002815231783786506	-0.0006747533089216432
131210055021	-0.0018226785106214064	0.000203459591524001	-0.002590509059029803
131210098011	-0.0016413246496279517	-0.0009515565621307534	0.005309742003714811
131210120002	-0.0010379907518152534	-0.0016765550890000401	0.0006552285563558733
131759504004	-0.00014656113075835867	-0.0023804435886696216	-0.0008276036357340286
132679503004	0.002663355452647183	0.002164097374010489	0.00022855792367961055
130131801062	0.0001552777522599177	-0.002535906742269822	-0.00036503462726684575
131451204022	0.0004748041663050422	-0.00258897314782675	0.0010776312189068793
133097802001	0.0023079814263792116	0.0008170395248623852	-7.764921110426048e-05
130059702013	-0.0002578995604416692	-0.0015165816685055841	-0.002238680431173474
130210104003	-0.0014118673287828944	-0.0005021153623780243	-0.0021887916172158893
131210071002	-0.0004194799936300682	-0.0021042519482155457	-0.0010969259276479844
131210114121	-0.0027651254945305717	0.002542941018379258	0.003962969883490314
132859607002	0.002890305616873803	0.0027705278530162007	0.000523482812376881
130210127001	0.0013632140201992363	-0.00040390446236278035	-0.0009641322725033421
130510006012	-0.0014802972832929316	-0.0006733656727220114	-0.001844195724675285
130730303025	-9.567689103171305e-05	-0.0026502080793249978	0.0006954585811011484
130890232041	-0.002673163098102503	0.0025851570376797537	-0.0022603440152759923
130890234161	-0.0020853832153011407	0.0005995575197821585	-0.000894975646219413
130950103023	-0.001342851046012152	-0.0011038879322627668	-0.00021557506303086684
131210005003	0.001225659721821988	-0.0006707572611005165	-0.0008991933207564894
130210104004	0.00040610552119375973	-0.0017031343335960328	-0.00142109892604359
130771703041	-0.0009522562686538293	-0.002184390895558019	0.005126520909414858
130771706032	-0.0004037836158440577	-0.002640362141507765	0.002544819215231662
130970803011	-0.0017619590055015922	-0.00015054331711241147	-0.0016633242347769825
131350506102	-0.0012209882436924463	-0.00179938773876778	0.006037265271054599
131390016062	0.00028053946846256193	-0.0024816938353991575	-9.919979578652985e-06
132250404001	0.002191759503015495	0.0012444505135739232	-0.00031418262355143817
132330101003	0.0010765229805456892	-0.0020798101504760544	0.00028290776151012985
133019704001	-0.0008092582719101318	-0.0017757001821046604	-0.0011305203964468158
130570908041	-0.001422491204299082	-0.0014350924775729992	0.005316836367342437
130670311163	-0.0019857712279269225	0.0004242462049727591	-0.0015401658182683051
133130005022	-0.0007826736474765675	-0.0016860885296765926	-0.0016561822353184906
130510115001	-0.002383454585502823	0.0013784997085061674	0.0007187040398485517
130890219081	-0.002889044784130717	0.0033962753123110093	-0.0023154748224459972
131110502005	0.00048013259156747613	-0.002623659419317788	0.0004233652616801094
131370003002	-3.2481585796170126e-05	-0.002648815202853459	0.0003495136963091914
131479601003	0.0024532139008014912	0.0012503279369106733	6.967133742349745e-05
132219601001	0.0001218172214703526	-0.00264516943652587	0.0003769471319689845
132971106021	0.0022907483846131343	0.0005471585818430768	5.6685818170321664e-05
130591505002	-0.00014688425608550335	-0.002557350611847966	0.00014659436457984065
131150020002	0.0023283697810155307	0.000793288625412909	-1.2742696627791615e-05
131210116101	-0.002243555463300711	0.0005213684916406062	0.0069932455526272525
131530211041	-0.00010278739210128028	-0.0023619104371188303	-0.0009192875431210199
132470604062	-0.0022520183069453903	0.0009233846129743217	0.0008598677715010219
133059705003	0.002513424213673	0.0013205594814038489	0.00015343738186887284
133130013003	-0.001805578566887444	-7.424100960237626e-05	-0.001450679152841446
130670303132	0.0017639140307904478	-0.0008037755681770617	-0.00016604088836483704
130890233111	-0.002753681247865236	0.0027986273595281964	-0.0012962258683287889
131171302011	-0.00014983390858477403	-0.0025525853502134646	0.003041707517427786
131210101193	-0.001446303307879383	-0.0007707337045815699	-0.000964425240309191
131350502161	-0.002885938901330309	0.0032181713652845363	0.0003458215786659771
132231206042	6.692707907342933e-05	-0.002762366234252998	0.0014496267469945566
132619506003	0.002139505899527226	0.0002800395269814017	-0.00017558951232365965
130510112001	0.0019363748440584978	-0.000164906418706812	-0.0002991171144762145
130670303202	-0.002784412778333445	0.002722680153391019	0.0020312083683438173
130730303092	0.0008412138756343892	-0.002334524349117667	0.00018771097099647195
131210077043	-0.0029445966650840285	0.003577376472253401	-0.001821445683074594
132150106073	-0.0019005031547771028	0.00010689852219750242	-0.000991256438735232
132171002011	0.002565862273578481	0.0014652583429962977	0.00023064676372715074
132470603092	-0.002011824451129758	0.0003754538218780888	-0.0009513775650625989
132859603001	0.002231147482174065	0.0011686481893477076	-0.00027141933547468954
130470307004	0.0021258601215097092	0.0002518216238236282	-0.00015608742551650803
131030301001	0.0019223040489069372	-0.0004177701761690757	-0.00017647812421195465
131319504004	-0.0003475964135571467	-0.001910098801654227	-0.00183081207022687
131339505002	0.00247067693451834	0.0013415317748722865	5.5387165894201036e-05
130510035024	0.00024547926724618547	-0.002271651273900139	-0.0006474980839373759
130510101022	0.0018776056512548316	0.0004691783672139965	-0.000625163774528897
130670313131	-0.0028746263995807707	0.003050141108921501	0.002695183616773209
131210004002	0.0008700183120560551	-0.0018426546156193725	-0.0005183941910701105
131270004012	0.002369714447277428	0.0011126407515889844	-6.445462139921681e-05
131430103026	0.0020152405494333944	-0.0002376973657445567	-4.4756461195150846e-05
132619504002	0.002587940787674342	0.0016027444107084986	0.0002131283516138584
132819603002	0.0012963287261581419	-0.0015975700284943505	-0.00039576465723658764
130311103003	0.0009438318517468553	-0.0019603832002013603	-0.0004207135203793523
130670311141	-0.0022134450285377447	0.0009691959295559165	-0.0013065730502502732
130890232083	-0.0027240124574395546	0.0028058693890975774	-0.002698859098795667
131390007021	0.0011697839271713037	-0.0018645737291151322	-0.0002705056252423749
131050001003	0.0021256341204774903	0.00018529096819618838	-0.00016567933149899287
131079706003	0.00212940240052855	0.000680886398440347	-0.00033287898732501156
131131403071	-0.0011172431097496607	-0.0019602176694079433	0.005119629641236645
131210076041	-0.0026818154016351307	0.0025644107345610496	-0.0020372217154461746
131350507261	-0.002046299579631951	0.00035813393017604145	0.0008654382587370531
132450105081	-0.0011209268073682653	-0.0012052189707526888	-0.0019395336404493249
132799705002	0.00312614775843667	0.00395588626609881	0.0008091913933096198
130510116002	0.0007301081592150273	-0.0019271924609281833	-0.0009806733113406527
130630405132	-0.0023274483548635385	0.001643929669793695	-0.0037395034365117438
130810102013	0.001991310880711367	0.0002512765382735144	-0.0003541413891034681
131171304061	-0.0022129287675788094	0.0006063822560875336	0.004304872088948732
131210075001	0.0020220248997607133	4.699908679877392e-05	-0.0002804545276421587
131390006002	0.0004474126346143473	-0.0026573083981328034	0.00041890216333987377
131510701113	-0.002330972532159756	0.0011964157211261292	0.000555753428347548
132399603002	0.0031171663952008714	0.003918589526568368	0.0007962202045763008
132950209011	0.0014923269921302636	-0.000418718455949666	-0.0008732079384789173
130131801082	0.000675942702462175	-0.0023898574006480764	-8.98144240155456e-05
130159610001	0.0026080202521997675	0.0016934491379095957	0.0002217275434180565
131319505004	0.00031643721125059447	-0.002116811081908018	-0.0012155354623965085
131390011021	0.0005268693708750271	-0.0018015611065244456	-0.0012940639179725374
131430103025	0.0011431192975798344	-0.0019556759348134897	-4.2934773371950294e-05
132299602001	0.002965624725630076	0.003174521824914715	0.0005911656810837888
132839602002	0.002741444359159291	0.002345820532314885	0.00031887357360590573
130131804011	0.0026806509131528894	0.0019842321517216273	0.00027423938801534215
130859702014	3.8924318853963295e-05	-0.002750559464700017	0.0009073228381456796
131131404041	-0.0015046237028880213	-0.0007933600721552583	-0.00048429632715565397
131350505401	-0.002404217350888382	0.0015754076605149112	-0.0013046095024028736
132359502001	0.002320189618705561	0.0007778181344819403	-4.072476896694529e-05
132450107092	-0.0016234935980286485	-0.000424399442714551	-0.0017780730558695566
130890219112	-0.001315544827267299	-0.0007603990151311171	-0.002315963863828541
131030302041	0.0022038277923925524	0.0003542616112502664	-9.025905152944498e-05
131210105132	-0.0008801627974283735	-0.0015521628390213263	-0.001653970401952673
131210113031	-0.0011489575417728871	-0.0010488795365454888	-0.001921459292526061
132310103002	0.0027428625544613167	0.002190943463523287	0.0003639421095458446
132450105092	-0.0024452857756051246	0.0017481322496823528	-0.0020090373856637084
131210103011	-0.0028046085388111373	0.0029818741337625794	-0.0012454255764705914
131210114272	-0.002945791647503053	0.0033954292161857266	0.0017038939348766149
132150009001	-0.0008007445929269351	-0.0015851769653999332	-0.001735360866704744
132950201005	-0.0008716489967384352	-0.001752810477628783	-0.0006539695716710314
130131805022	0.0005959195841840134	-0.002581217511594712	0.0006419316469126007
130199704003	0.0016772772297797274	-0.00029118033359549014	-0.000638424424084324
131350505254	-0.002005187876787983	6.410186803556339e-05	0.0036074804152826045
131370002011	0.002095507911948909	0.00010738805693675851	-0.0001567817539988439
131570107012	0.0029756871296000584	0.003227480064724704	0.0006056933566844649
132779608002	0.0011738374128402753	-0.0012285078293907258	-0.0009180667481414772
130279604001	8.83431629039705e-05	-0.0023317960934398116	-0.0008049002454577233
130890222043	-0.0015250889020874817	-0.0010467934602083975	0.0031114301397903573
131131403072	-0.0004698386012391274	-0.002552065732723489	0.0036348005620685736
131210080003	-0.0009500999102522587	-0.0014317518872141292	-0.0013406240042047087
131230804002	-0.0005152588975912888	-0.002238958990266596	-0.000305778374372259
131350507262	-0.0025905515617232785	0.00222631273625318	-0.001755085264805682
131350507292	-0.002575182604498468	0.002177264459983102	-0.001988703495744921
131390014032	0.001918575770621284	-0.00012273614200686872	-0.0003846582760140652
131570101021	0.0020476848076572884	8.318057667889389e-05	-0.00025134371923496874
131850101012	0.0013896692133032358	-0.001496140253575525	-0.00016174883368278348
130591304001	-0.001721623299587205	-0.0002673880725967481	-0.0011550887812197858
130890234101	-0.0024099289425575346	0.0017273321508751802	-0.002486539954628751
131210061004	-0.0012449899640564058	-0.0012239315967344263	-0.000314294216770583
132499602001	0.0021138243352051083	5.888818626757194e-05	-0.00010247476589589566
131171306062	-0.0026703817238540296	0.002098249077716255	0.005466754314540636
132859607003	0.0014151151862947147	-0.0014409894747977841	-0.00021558898288028599
130719708001	-0.0004579805356626166	-0.0023587823267668864	-1.3942918477681557e-05
130759604003	0.003168773892823895	0.0041917553320188405	0.0008718515864813818
130771707002	-0.00020125549896097693	-0.002449944825708332	-0.0005208879294120067
130890237002	-0.00281104727178719	0.0030653518993849303	-0.0021951638395965502
131210012012	-0.002651874223727603	0.0023052525371012452	0.0006880052435217583
131210101191	-0.0026927455818372592	0.002570172964504681	-0.001565662527774502
131319504003	0.00036235213879119076	-0.002152570230278365	-0.0011575620538453774
131850115003	0.002955380476208067	0.003098151238476976	0.0005834743302031279
132519702002	0.0030875332157547734	0.003826618211786966	0.0007590015940365168
132971108002	0.0017848019221981947	-0.0006372871585418585	-0.00032949352591343865
130210117011	-0.0007214222572245013	-0.001826182798709095	-0.0012572081583474082
130950005012	0.0019147268015736088	-0.000497592608549088	-1.0098868835856935e-05
131350501062	-0.0016905788139248866	-0.0006291533630077798	0.002065763681107921
132450105073	-0.0005537803874488263	-0.00211721647076336	-0.0009131404759842529
132779608001	0.0029649256722770762	0.003243148567419153	0.0005912044790013639
130670301014	-0.00019448514971540925	-0.0027208222361652444	0.002363813130243313
130890219094	-0.002336965925212153	0.0016853421632786025	-0.00370610805208345
130919603002	0.002909056627085476	0.0029574668491431375	0.0005183764645939973
131350504193	-0.0029160476878349302	0.0034280870217245356	-0.001383448913263642
131530207003	-0.0010469426428249967	-0.0014577717153979024	-0.0012422578952212468
132779602001	0.0028233395427048405	0.002830066873655324	0.0004036375299014453
130890224022	0.0023041205090025747	0.001965196749930903	-0.000227543973688395
131350505311	-0.002832613522011573	0.0030749534506751847	-0.0010527097777354177
131850114011	0.002079668424830305	-5.348018479338871e-05	-8.63758070108848e-05
131319501002	0.001751115416048692	-0.0007747886302180483	-0.00017980689216049218
130570904003	-0.0010493467058824773	-0.0009385158677615168	-0.0026047570071030305
130950002003	4.666638248672822e-05	-0.0020875484198785896	-0.0015269008232282684
131150017012	0.0018669207726568042	-0.000649475437389416	-3.569072310906398e-05
130630404141	-0.001601303015477496	-0.0003676340399181765	-0.002107412914101687
131210070021	-0.0003794395227342964	-0.0021991563414233213	-0.0008893426486573944
131350505221	-0.002156398777900481	0.0009970100275658686	-0.0024614645639888756
133079602001	0.002454419649537173	0.0010888175201344073	0.00015756758166473068
133130015003	0.002905020575096907	0.002974933777630845	0.0005308463372294922
130210131012	-0.0007511596774887453	-0.0017606867134664	-0.0012847300398603455
130670302313	-0.0017092750977671428	-0.0009015492047890146	0.006438839398018664
130890220093	-0.0027036952385122138	0.0026036771764938547	-0.0013709668225188078
131210103042	-0.0027028491855644204	0.0025757277438621974	-0.0007455943053659559
131350504153	-0.002863243244880825	0.003224552650071402	-0.0015698397010757582
131350504211	-0.0006453541882299965	-0.0018642366360189524	-0.0014532040033941483
131390007011	-6.19086408173298e-05	-0.0024636129632305084	-0.0007172127855532778
131570106005	-0.0005727079766479858	-0.002325055568324699	0.0009593970603083017
130670305041	-0.002824274645534368	0.002796173025243652	0.0035373100089757053
131210080002	-0.00288298620391044	0.0032994754562426336	-0.0015558862874990417
131850102026	-0.001043431288111942	-0.0007535631470076243	-0.0028272098032558666
131210105102	-0.0015390808710439774	-0.0005483214767077355	-0.001753164644763193
131270006002	0.0005230272338712658	-0.0022390879783110267	-0.0006972224362626333
131850101021	0.0018806810882075105	-0.00010461618111925978	-0.00040635611547671014
131879601012	0.0011054703114880002	-0.0019599103796665417	-8.305073178574337e-05
132150106051	-0.00113365521854171	-0.001288173738506495	-0.0014587623315080959
132470602021	-0.0025542005466198353	0.0020434811995815555	-0.0010681631030804752
130670302381	-0.0016182643977543222	-0.0010838798158127965	0.006764346848568785
130771704041	0.0002489241341080638	-0.0026863146602638553	0.0003395369387986387
130890234142	-0.0029457574867751348	0.0035756462570409875	-0.0017875797778842183
130459106001	0.0013564956368134872	-0.0016881757078897803	0.00024283270696706799
130670301062	-0.000955520363455012	-0.0017582443241181132	6.748928613464666e-05
130890216022	-0.0029499515237586863	0.0033502471768399994	0.0028912853015709687
130890219071	-0.0026150639459867416	0.002322877675560986	-0.0017797701553879874
131350505262	-0.001920183361195021	0.00017957235903108597	-0.001184216737126798
131690301011	0.0020171245426086936	-0.00024419471383711413	1.0562224890275129e-05
131850116002	0.002469817144430785	0.0013671637211637858	4.8559283927240274e-05
132450103002	-0.0011087074782141055	-0.001296782978991869	-0.0013290586720721112
130210119002	0.0009806582581993945	-0.002054460579131658	-0.0002591872632124443
130670301071	-0.002742836907785382	0.0027224594440394146	-0.0009686655583243253
130670302311	-0.00046848945806396593	-0.0023979808723594838	0.0005038624245354655
132231206051	-1.0723892133040906e-05	-0.0027073065137474747	0.0009158542405492331
130510040012	0.0026146666933543265	0.0017479963921083177	0.00022093932408261683
130890236022	-0.0025722783852977537	0.002196821670504981	-0.0019512044998003
131850104012	0.0017801754319615147	-0.0006986234590742815	-0.00013546251426107433
130919601001	0.002605159693333225	0.002217854224638586	0.0001279368729779943
131451203001	0.0015566533182238725	-0.001115076510374693	-0.00022930663677459486
132150107023	-0.00225793491115116	0.0012212350758831513	-0.0022990510880302136
132450105122	0.00012640837464268122	-0.0022056206880231625	-0.0011623128065820008
130339504004	0.0009007596883477798	-0.0017450710913780253	-0.0009393721479549406
130630405191	-0.0023577083034044756	0.0015194223203682422	-0.0022685465733878565
130890212021	-0.002624757747704612	0.00214845304595653	0.0015755460847596426
131719702001	0.001757681561553923	-0.0004260680067873589	-0.0005202566599753395
133130012002	0.0019909345187415967	-9.472072340784199e-05	-0.00020700259358827152
130890213062	-0.0008735425842935324	-0.0018263090602410467	-0.00028897203620743616
131350503143	-0.0027570062748806167	0.002752012472893883	-0.0005683824553439547
131390012011	0.0009287639505550351	-0.002272040278966307	0.0003206037499104987
131590105004	0.0016059139135664328	-0.0010731395457569553	-0.00029144353787949464
132450101042	0.001995935857091784	-4.458012852944365e-05	-0.0002567957506556533
130131801051	-0.0002519807111710902	-0.002632140057213351	0.0008757309623200041
130570901003	0.0006141367447914371	-0.0023287063358619683	3.875440997440396e-05
130890236013	-0.002686285205595931	0.002650256457289847	-0.002551177328741956
131210074001	-0.0005507588472067329	-0.0018111135413489095	-0.0016371080806433893
131850104022	0.00048781726543133233	-0.0020809931113926427	-0.001042932690625457
130390102003	-0.00033218614197127707	-0.0023775280909919794	-0.0005825770915374905
130591404001	-0.0012541493041031398	-0.000598540761682088	-0.0018731443698146305
130950109001	-0.0002028477609393908	-0.0023038042498747624	-0.00093588520520359
131210116102	-0.002848418016365476	0.002955298571137777	0.00248461180780817
130099702005	0.002429839266081926	0.0014147012948614944	-8.961947097620781e-06
130210122002	0.00026649466048417456	-0.0024063638918275206	-0.000504429892836087
130351503004	0.0024097152593891905	0.000971599461208615	6.90229786865779e-05
130670305053	-0.0007357509898707365	-0.0021744291173122093	0.001348901097276981
130210111003	-0.0004988441664421688	-0.001868073007643405	-0.0012232319472365864
130591307002	-0.002358287601766682	0.0013028369813320772	2.3014833614431678e-05
131210116121	-0.002047773579625738	7.354058300744727e-05	0.0052227812807674355
131270007003	0.00038751495300522545	-0.002269726136942621	-0.0008076924059453842
131899501001	0.0023889597022531813	0.0010381348912720729	3.909759019083329e-06
132070501012	0.0004312215909444007	-0.0025467198117119887	-4.129974210063807e-05
132450105123	-0.001370855528153526	-0.0009496345354241511	-0.0010751055073456707
130311104013	0.002662609393532525	0.00193189314565738	0.00029653841344872176
130590302003	-0.0011985623530103842	-0.0011362503593058747	-0.0016524294703366689
130890212094	-0.0025118381383568127	0.0018086471242336072	0.0013592980333993225
131210040002	-0.0028214566349261416	0.0031065358921793214	-0.001957203523530875
131210113053	-0.002318697228861682	0.0015621572443859412	-0.002549706340954412
131210091011	-0.0020740361659788206	0.0007045166649569338	-0.0018943353426374514
131499702001	0.0023220325676182344	0.0008359482984807377	-6.041064074485507e-05
133130014004	0.00011291978836111384	-0.002522993921021506	-7.279459837446678e-05
130890231121	-0.002643963824610012	0.002421480713122662	-0.0018825723276266835
132070503022	0.0017884102939478318	-0.0008195721990808126	2.9462873474473388e-05
132150022002	-0.0005428066362613942	-0.0020845474373870554	-0.001144091118934635
132532003002	0.0029259713931794294	0.0030446147408384884	0.0005515600536485523
130670302292	0.002010852621141632	0.0011447428833629013	-0.0005345762062275949
130690106003	0.002740837943649952	0.00222198821360854	0.0003322958352286776
130719707013	0.002001820140883677	4.706339520128804e-06	-0.0002877061603576764
131131403042	0.0009287366849526118	-0.0011149746027257518	-0.0009075162941478274
131210106012	0.0017379677048875246	-0.0005164039559188904	-0.00028996175258672665
131299706002	0.0020744124448438222	-4.571697579018489e-05	-0.00011616615034811312
132759605001	0.001344519150384565	-0.0014769186847292878	-0.0004459155597461958
132999503003	0.002829947661537529	0.0027421206734100996	0.0004228459145437095
130530201001	0.002329252413977427	0.0008247378775847583	-6.038791064802584e-05
131350503201	-0.0022164677499176217	0.0011445703959215851	-0.0022943928082533984
131390002032	0.0027944158189860684	0.0023963128373011896	0.000408564616424104
132150108011	-0.0003082160838888168	-0.0024692036269123503	0.001010611309932253
132799705003	0.003063534724453964	0.003618863803103006	0.0007211463596116079
131219800001	0.0031809245978318057	0.004395750183902025	0.0008867448441536255
131350504162	-0.0027489247973028416	0.002767081809957557	-0.001522465120141636
131350504361	0.00013789937358818865	-0.00250173944489938	-0.0003271923405756153
132470602013	-0.0004956522773890027	-0.0023012769945139015	0.0005543714740809177
132759602001	0.002716502481228095	0.0021659088582445464	0.000306295985276764
131171305032	-0.0015911184589831873	-0.0010701489629087336	0.0050122232839566174
131198901011	0.0015016821904825087	-0.0010081010224247614	-0.0005518344227903266
132330105001	0.0025057620917877895	0.0012816574712216358	0.0001340818528905761
132551606001	0.0016439215032101337	-0.0010581077124303146	-0.00018993522258374453
130670312053	-0.002500432166144521	0.0018761857744094622	-0.0013547581876946668
130890223011	-0.0023385686980507514	0.001430194911931049	-0.0019249727481416535
130890232082	-0.0027664374745231036	0.002886552235578378	-0.002059081045524152
130890234112	-0.002565629035126675	0.0021813655921929776	-0.0022314695564815386
132579704004	0.0027791355926376823	0.0024151225703669716	0.0003705985424591213
132779604003	0.001462376463991886	-0.0012394316219632522	-0.00041708386010226486
133130009002	0.00012008534312621856	-0.001730802884577916	-0.0017738605258630896
130510039004	-0.0017526858279348619	-0.00014217027534846566	-0.001474998971916537
130630404131	-0.0027029223455564606	0.0025841032657622654	-0.0013821982672795852
130890234242	-0.0008366966188095135	-0.0018168250306587763	-0.00018282521266986423
131150021002	0.0014516921683383798	-0.0014521001059217315	-0.0002335399661085181
131230804001	0.0014472757212338314	-0.0013606281830419453	-0.0003543976530095607
131850114022	0.0026039559813750375	0.0020863802032570983	0.00015387761607656164
132551609003	0.0017924486162304643	-0.00036370823839544094	-0.0004757278460373073
132779603004	0.0026696363984562706	0.001974226212498104	0.00025181664992188517
131210105112	-0.0026752726002592852	0.0025685427819728463	-0.002215946689950398
132150101061	0.00017426449688125208	-0.0026365641672288606	0.0004980369771408627
132470604052	-0.0025640591157371395	0.0020031544383445595	-1.531358482966625e-05
132930105003	0.00152090224100836	-0.0010798955190196053	-0.00042437292233671537
130210131011	0.00031778405559564635	-0.0022196308886255826	-0.0010292249936202796
130510036023	-0.0001454886895511126	-0.002173177438284166	-0.0012252386758930135
130670303432	-0.0024612387348109206	0.0012388365676301385	0.007294527586452758
130810105002	0.0031602467693667194	0.004134969851804956	0.000858670376465958
130990905001	0.002745846896075037	0.0023358802914666943	0.00034250356156369813
132270502003	0.0024713550930717905	0.0013347104684816584	6.311037550023041e-05
130159608012	-0.0008896123694397637	-0.0018993994300838845	0.0004460772692657266
131210001001	-0.002737365245221546	0.0026559477795679133	0.0018945774657326549
131270009002	0.001243003620293756	-0.0013928565380270325	-0.00040943598950431663
131510704021	0.0008983510676024344	-0.0022517679092488086	0.0002100582838580953
132359501002	0.0027551735708761915	0.0023579820029754088	0.0003460793237276503
132532001003	0.0029643170611490313	0.0032322285563369424	0.0006000145498393537
130210134111	0.001423573111980982	-0.001234349729954408	-0.0005305962882671032
131210078061	-0.002755585767362931	0.0027541981691878545	-0.0008343249993787906
132150011001	0.0017995261259745527	-0.000738898232324494	-2.079159641970586e-05
132150103011	0.0018276987652372147	-0.0007230706441596258	0.00012260010517133288
130719709001	0.002324782173586758	0.0007106742159860139	-4.693041750817728e-06
130810105001	0.001965217135868628	-4.147047197507223e-05	-0.00035985752963858467
130510111041	0.00040436234227361414	-0.0024458544991241855	-0.0003489329694691836
130619603001	-0.0004672503489824395	-0.0021295580251083734	-0.00125339594774464
130670303143	-0.0026874087382813745	0.0021963566321304955	0.0047895189888144014
130919602003	0.0019322444344474234	0.0001591674203701128	-0.00046495768161272714
130970805052	-0.000708912123694939	-0.001959089068846149	-0.0007210620095399703
131050002003	0.0024006184446143516	0.0010469182304237662	2.640444616207394e-05
131770201003	0.001944247889066215	-0.00044081549695286883	3.710657493645289e-05
130159610002	0.002103142120796744	3.126026437751904e-05	-8.473365151124936e-05
130591504002	0.0022146282997535247	0.00104926551518102	-0.0002560081789527685
130890214122	-0.0024630042403244313	0.001510634336960971	0.0027943152186301894
130890233034	6.21908132193707e-05	-0.0022324677078021916	-0.0009433099939039175
131210114161	-0.002804325931823813	0.002734534193535747	0.003209310474006293
131210116231	-0.0029837987846309064	0.003558528115435132	0.0015583400268877584
131350505481	-0.0015255040865847285	-0.000784010628226964	0.00047659523030100126
131530208002	-0.0012268493031350031	-0.0011576886226168763	-0.0014660521339124933
132231206032	-0.0005066371567887785	-0.002505560259413877	0.0017484572718933988
130771703042	7.707084410825717e-05	-0.0027790201594254773	0.0013060429599443069
131131402081	-0.002277220871750223	0.000824242974634166	0.003986783545053249
132779606002	-0.00043401684555927143	-0.0019112782194865888	-0.0017562823128137312
130490101003	-0.0002487649554862566	-0.0022815280321774396	-0.000906815577042201
131171304051	-0.0024469741199002475	0.0012109228211804868	0.006948862415513972
131210083011	-0.0020858551501212286	0.0007640512286709684	-0.002363975818318023
131350507242	-0.0024473356072781294	0.001698001804480846	-0.0002539427783881002
130730305061	-0.0020681949313638907	0.0008445251932662261	-0.0028010564982332456
130879703003	0.002649085811943664	0.0019928456760629266	0.00021359200906681278
131210096031	-0.0026721227611647496	0.00233066409902423	0.0013200959210062147
132419703013	0.002134102946488684	0.00029308750557073153	-0.0001976627454277024
132859602021	0.0013045766143934745	-0.0017286246007329677	-4.7881996414632966e-06
133130012006	0.003032027948430525	0.00351361488571333	0.000688564829649566
130459105011	0.002040505904995171	0.00039357186867484517	-0.00036458415582418466
131150009001	-4.602621884720277e-05	-0.002035640146800669	-0.0014716868213363555
131210077041	-0.0021534678118060174	0.0009399638224725938	-0.0023877590797330966
131210092002	-0.0028408664969401783	0.003108351366043077	-0.001119328329354899
131350507252	-0.0024827060161080284	0.001758173869836307	-0.0006141950689112148
131911101003	0.0005530973712430283	-0.0019318197729754974	-0.001189397964144697
132950206012	0.002418527245981154	0.0009978089439653135	7.948960929848509e-05
133097802003	0.002111443062378927	0.00021848955667928325	-0.00021134319793960417
130591307003	0.0008963459036071232	-0.0008956112046794674	-0.0010360879549281823
131499702002	0.0019406777686830883	-0.0003701249716936489	-0.00016745526669118165
132270506004	0.0012593820723389721	-0.0017098619826152969	-9.654298130134957e-05
133130004006	-7.124425433634163e-05	-0.0022009068349180447	-0.001275189540137321
130771701001	0.002153726439532247	0.00017221716281687222	-8.140511363124144e-05
130890231071	-0.002333529760484342	0.0013629017118502406	-0.001575120507376206
131171306111	-0.0025777078132354176	0.0017184554299228875	0.006183777287935667
131299706003	0.0005316046090163902	-0.0022682227636318603	-0.000684659443007144
131350503135	-0.0020133726380727065	0.0002929353322707872	0.00043286539272227706
131390009002	0.001153379963174258	-0.0019527222479846632	0.00028706879070206255
131850101011	0.001346559475030315	-0.0014807557575462211	-0.00036777595333564023
132470601012	-0.0001361652044985299	-0.0025358745812787847	5.153912722004098e-05
130390104011	-0.0011916769066090491	-0.0013228415304510977	-0.0008507106225837244
130670315092	-0.0011305778195870857	-0.0014850723199843823	-0.00018746614880302167
131210076022	-0.0019038414394179804	0.00021128398280960558	-0.001828209248850963
131350502092	-0.002872777161461848	0.003244436428638542	-0.0012781503005834748
131350507272	-0.002323428805176617	0.001079822374946936	0.002088912787678702
132231206021	-0.0008010297279427837	-0.0020639015764102975	0.0008244192693654286
132910002031	-0.001128130571783595	-0.001501748123709014	-4.743796035806066e-05
130459105013	0.0012499627279199655	-0.0018383636866472401	0.00029582955222582854
130510108031	0.00014109963627642543	-0.0024953626431854564	-0.0004618312705997399
130670302142	-0.0011369086800374342	-0.001703638307558485	0.0025087591584191746
131350503212	-0.002800525159795348	0.0026577512998603023	0.004542722033355151
131390015011	-0.0007166078186937212	-0.0023682774647067507	0.0035298347594145043
131430102001	0.0024781411472078203	0.0011824097529357738	0.00012119673369266959
132450106002	-0.0003715718166256715	-0.002116854628647256	-0.0010652108923488422
130510001001	0.0025712567179848526	0.002575815562840598	6.936059181185294e-05
130730301061	-0.0019169157804039473	0.0006780091634443373	-0.0034956288775157404
131131402041	-0.0019517638046864778	0.00032849297969786634	-0.0015713893032688747
131350504301	-0.002528558775937204	0.0019939432075706228	-0.0011480882368863899
132419702021	0.0013474375896054456	-0.001440655875412962	-0.00038432673542465785
130470303012	0.0011524626244523372	-0.0020278483282833468	0.00021911885347365308
130890233162	-0.0024783741515240474	0.0017937925949425488	-0.0010730648240117107
131350507241	-0.002516860723702816	0.0017869024436570438	0.0012725447266165773
130670303201	-0.0019889842457516695	0.00026678434062423417	-0.00030413365576091865
130670305043	-0.0021272300046419816	0.0007321740233700039	-0.0012779575941161694
131210114183	-0.0024520674884877555	0.0012906626456024284	0.005786617861503273
131570101012	0.0018608859870187554	-0.0005457666920055792	-0.00016499075274486352
131770203002	9.24068545873057e-05	-0.002437252428023423	-0.000623609824925504
132731203001	0.0011205779279255417	-0.001505599778650096	-0.0007078693998112505
130890224031	-0.0016042551257644047	-0.0006590882679636894	0.0023253376944928276
131210031002	-0.0025127750118606514	0.0019172261580649524	-0.000266109978239769
131210084003	-0.0027700815683175325	0.002925737732189345	-0.002404865946189196
131350503102	-0.0025665771961875285	0.0018450079190854847	0.0029895679176010427
131350505213	-0.0016813466367097418	-0.00048265940044956346	3.394114677543655e-05
131370003001	0.0022850133743218845	0.000624603110778059	-4.9268735991982965e-05
132859605012	-0.000730021569872864	-0.0017811347160578326	-0.0012193994592105094
131171305071	-0.0020555212273074296	0.0002792893912953234	0.002233403749318097
131210100021	-0.001913516038547714	-0.0004254280175414888	0.007847173461927698
132779603002	0.0031521025031385867	0.004129984743021437	0.0008464045837835351
132971107003	0.0015535762717671312	-0.001026410306517418	-0.0004271163041022791
130570909011	-0.0024880733087647077	0.0013649809057715034	0.006526617487559346
130670303272	-0.0018950105536333192	-0.00022876504185890655	0.003287109494024771
131210095013	-0.00029733117270050815	-0.002448725771876646	0.0036803596060072095
131350502102	-0.0016243926175285054	-0.0008467474341116139	0.0032442475678913256
131390016061	0.0006223107295100267	-0.0024977309500375023	5.804906655813585e-05
132950203024	0.002782944486529635	0.0024270805218483604	0.000370026388665353
133170101021	0.0028967034541034263	0.0029980619934807428	0.0005072363775584753
130510110043	0.0024340464948546673	0.0014755688830183314	1.145925777307039e-05
130670303391	7.559223472829383e-05	-0.002392471180286092	-0.0005849444801892232
130719706003	0.0026107565293659756	0.001645841706477878	0.00025349365620308295
130890235071	-0.0009901645632461363	-0.0015236641333314484	-0.0010828795424318873
131210089023	-0.0003637868006391832	-0.0023480538015110413	-0.0007231630406990614
131339503034	0.0019010083142690024	-0.0004778148901291751	-0.00011229566625460487
131390016072	0.0015700530921742015	-0.0012311541898061171	0.00028448088975215204
131839702002	-0.0001691586964614761	-0.0021698372976441354	-0.0012217491007627762
132171006001	0.00025518806646096	-0.0023145813027842864	-0.0009014139687434084
132859609013	0.00010907126117989843	-0.002099720476188244	-0.0014244827606300953
130550101001	0.002977760943249116	0.0032078379613568	0.0006155587735636404
130759602001	0.0030875506960821295	0.0038137516462914585	0.0007509311495327341
131270006003	0.0011648979913573116	-0.001472884906325184	-0.0007502631502668237
132551604001	-0.0002614226743043681	-0.0015401042467877333	-0.0014124874870489622
130210135043	0.0024203462139111087	0.0009973888216219245	0.00010333179972324771
130890226001	-0.0029010934001148622	0.003216032600018884	0.0017852836447397732
131210002003	-0.0029669598036279063	0.0034248392868606484	0.002821058969519462
131210101132	-0.0016434557477779436	-0.0005336378048593278	2.5609725411649754e-05
131210114053	-0.0019346260306211652	0.00019137383488494308	-0.0006554626673226098
131350503153	-0.002195647971091032	0.0003914643421673467	0.006929056776923357
132150106023	-0.001771670872926874	-0.00010898412983863205	-0.0017312321903007917
132999507001	-0.0006326203917705277	-0.001402913918126258	-0.0022031994189839242
130390106012	-0.0001127088844525103	-0.0025725185221420295	-4.6188576449421027e-07
130670301012	-0.0018396856234206404	-0.00018814177254603811	0.0008164283327294074
130730303022	-3.581050247783958e-05	-0.0027208686295677534	0.0008118318648013613
130771704052	0.0003002475560295336	-0.0026388298975954867	8.176638850892347e-05
131690301042	0.0014425034052686352	-0.0012677748778137938	-0.0004614560794643379
131850114034	0.0025118888528458533	0.0015532287846850823	7.653513983180104e-05
132171009012	-0.0005757107499788746	-0.0022922754277214007	0.0009610454870301109
132799702005	0.00041964306966213064	-0.001995983538592821	-0.00115785957255415
130210121023	0.0019855653616707757	-0.00022526959757457983	-0.00019068831618778537
130590302002	0.0022212779425290186	0.0007941601585725042	-0.00019836959191631438
131899502003	-0.0003417981022575284	-0.001989774762630318	-0.0017139177257463301
133130010003	-0.0018032896081768065	2.7661182536927473e-05	-0.0019452634221791322
130970805093	-0.0024996004961283583	0.002206406948893949	-0.0040655123064586825
131210078052	-0.0013559113667706779	-0.0008570317988919517	-0.001680186611797929
131390014023	0.00034978115091639523	-0.0025603683512661337	-7.773939488078693e-05
131451202001	0.0026723479752224022	0.0019588993514979823	0.0002750763707183476
131999708001	0.002000666115736622	-0.00022021135191263358	-0.00015793605678977746
132859609011	0.0022308276696352625	0.0006628390822398239	-0.00018159939671837577
130630406132	-0.0011496822145525933	-0.0008393746011077213	-0.0018760545196697938
130670310024	-0.002405143485163306	0.0016390269117438783	-0.002141624564674349
130919604003	0.001060812455027385	-0.0017705459738466475	-0.0006419593436710569
131210115044	-0.002008320845741284	-0.000157752282267882	0.007337033646492086
131350503103	-0.0017909269791076643	0.0002971554480087034	-0.0017925749561798299
132450109042	0.000484132340194202	-0.00217356389097446	-0.000949558629108592
132532002002	0.0027990251645735554	0.0027283768547463317	0.0003792066792148255
132999508004	0.001678007095303452	-0.0007712709003573462	-0.00044694454506765487
130379501001	0.001767583591093826	-0.0005819195013393415	-0.00021874511181340633
130510036011	-0.0016123816575844086	-0.0006024073319898426	-0.00030490810790942445
130690103001	0.0027116359842420464	0.0020962960322706793	0.0003042996910881615
130890213081	-0.002469370939312217	0.00195175955743562	-0.002204066021267169
130890214173	-0.0025768098608904893	0.0022343650676981937	-0.0023977345576852603
130890232133	-0.002637417482243216	0.002433175457034962	-0.0024043692975228874
131559502002	0.001061081463134285	-0.0013548959962930644	-0.0009506520000437549
132450003002	-0.0017975984618180726	4.5978659285632895e-05	-0.0017637328549517768
130459103002	0.0012650838238484005	-0.0017979175476237825	1.9040753476806864e-05
132171007001	-0.001417896595876561	-0.0003048439874728048	-0.0030533543056680316
130890234183	-0.00274217070350188	0.0028037060141840506	-0.0020961809911703134
131210013002	-0.0014376995473136568	-0.0009448351409882924	0.00037119986548996524
131299702004	0.0029819843645621574	0.0032102478463318642	0.0006253262770138311
132450105061	-0.0009116351109124324	-0.001636102177942807	-0.0012895917783715643
130279602001	0.003019597291030241	0.003428132385026368	0.0006602844258038157
130890233163	-0.0025232649234950572	0.0019848260387892815	-0.0017305463116441958
131171303023	-0.0019337187208084696	-0.0003770155908114443	0.007286314005175589
131210115063	-0.002298131087937687	0.0006774285824182244	0.0073499296814123986
132999504002	0.002376914440008214	0.0011039261376045526	-1.0214277810510869e-05
132999505002	0.0023156045516142436	0.0006736518891692819	4.5923806767044985e-06
133130015004	0.002326803856509882	0.0006897515480813675	1.9417535501517045e-05
130210105002	0.0028526400287297304	0.003287829090352409	0.0004326609005656909
130670302192	-0.0011302352993598137	-0.001969925428492934	0.006072347266826064
130890204001	-0.0024884892756228856	0.001750660500291867	-5.2402739532821995e-05
130299201012	0.001767655151997068	-0.0007284016788025955	-0.0002678275471017731
131150014003	0.0018781842874884055	-0.0006046730168331695	-5.5958950758729194e-05
132150107022	-0.002021844961695404	0.0006691573643976792	-0.0025109793356069623
132950209021	0.0023970542891051244	0.0009324970519407791	6.598135678147447e-05
133130003023	0.001865716369199684	-0.0005203479609577634	-0.00021592233486705375
130470307005	0.002754899830335398	0.0025333714539467296	0.0003538516971309669
130659701003	0.0027017160654861966	0.0022011062242715948	0.00029377266487565733
130771706012	0.0003998435479970088	-0.0023124176430478083	-0.0007938264222328801
130890238011	-0.0013759887168408843	-0.0006921542708031552	-0.0020459375887723025
131198902002	0.0022676949144209077	0.0004863987223525408	-1.9107951879020388e-05
131210097002	-0.0016061084363358034	-0.0011081939939002632	0.006575507705452892
131350505301	-0.0025111298425435323	0.0016997811058070344	0.002607070817219001
132110104001	0.002249622927718436	0.000472556967446769	-3.936977065065231e-05
132679501004	0.0022382941001083453	0.00046467706970200923	-7.266946567880292e-05
132070503011	0.002061554407622284	-0.0001794963801584217	4.2925084890063986e-05
132231202041	0.00016036728953176056	-0.0025561916369411094	-0.0003460771692568661
132330104005	0.0006107216514006599	-0.0019917057859265208	-0.0010590065300054923
130210132011	0.00023591116857767916	-0.0017695945836533865	-0.0016730808854400518
130311102002	0.002096540720561588	7.207124458842274e-05	-0.00014758880905274332
130670311151	-0.0025135756267115304	0.0019782434140034537	-0.002043682707332507
130730301023	0.0004801493510746382	-0.002619328760530855	0.0012917240347467998
131210101071	-0.0012542659412221123	-0.001723868125255134	0.005604851959028539
131530211033	-0.0005044321186881732	-0.0024819875676301323	0.002392269359481723
132859606003	0.0009495522474717367	-0.0014477835853429326	-0.0010687914837000678
130459110002	0.0006048084499636571	-0.002442724092476523	0.0014070319675749
130630405163	-0.0014778117104340034	-0.0008003965807275871	-0.0005056357758754925
131350504261	-0.000260148310736953	-0.0024874363902798696	0.00047856919624051107
131350505461	-0.0026718251551768575	0.002390563504904386	0.0004297263116969419
133130002002	0.0025912789873971352	0.0015964644064515147	0.00021923602465112574
130630403062	-0.0023919535029662273	0.0016348463567828833	-0.002411597923914992
130670313092	-0.0004773938911165261	-0.0022710459168617616	-0.00044628066040276813
131210026001	-0.0004975024498249398	-0.0018412055295043074	-0.001764769293052994
132250401021	0.0010254412742039967	-0.0018368451746118772	-0.00047840295905891947
130390104031	-0.0013837259868585724	-0.0009794599429218192	-0.000903806071267268
131150005003	-0.0022646521966979446	0.001554702525066792	-0.004231211059310646
132971105071	0.0016515030802017234	-0.0010001357825104025	1.8883500257405147e-05
130670302283	-0.0021090300747746713	0.00038351797667146565	0.0026635796982052685
130670303183	-0.002888041336827842	0.0032160274177769443	0.0004430199449955505
131210036001	-0.0009117898268405524	-0.0012114209873751729	-0.002255206440325079
131210118003	-0.0017549192960311856	-0.00015949186303130684	-0.0014116736708594158
131390005003	0.0015078945924047597	-0.0009145298770577046	-0.0006225962639861277
132419703011	0.0005416225081540136	-0.002569826998914594	0.000230127325277792
132799703001	0.0022244499147693157	0.0003415204922721126	-2.1073185359280916e-05
130530201002	0.0031265786485693125	0.004032735100133576	0.0008079003190261801
131030304021	0.0020945035879602124	-2.4191139782687757e-05	4.5806508609729724e-06
131510701081	-0.00013163333129992766	-0.0020314940658954944	-0.000988897268151099
131850108002	-0.0018903804091861633	0.0004044899781048192	-0.002908896708996457
130019502002	0.0030067418902965082	0.0033659863103363188	0.0006463376418415584
130510105012	-0.0006477581235996034	-0.0016509989713247557	-0.0019897621089917552
130670302153	-0.0014559742509987449	-0.0007565217933358547	-0.001678275360457131
131850111002	0.002671440552953261	0.002849872803255697	0.00019524967300758818
132099503001	0.003156437038436237	0.004092030561593315	0.000856377498244216
130339502001	0.0021438422467839045	0.0002798496991194278	-0.0001934847055183631
130510105011	0.0010283183611674745	-0.0016359797912157193	-0.0008355622009596826
131679601001	-0.0002644844590021275	-0.0021622965496273165	-0.0010370935373672872
132150004002	0.00041889016105725385	-0.0023761822936099993	-0.0006407938556462196
132190302002	0.0003875537934069337	-0.002618785048649691	0.0016213993974309195
130939701002	0.0021009524430020215	0.00030314335721223323	-0.0002637340067004021
131210076021	-0.0026520136393990853	0.0024562861177798998	-0.0018241373452509177
132050903003	-0.0011692824317714554	-0.001200172233556851	-0.0011405415356037728
132779604001	-0.0013920051449821888	-1.4341623490271956e-05	-0.0035481695609739243
132950207001	0.0013795855859178264	-0.0012146939303313347	-0.0006432167479850826
130591305003	-0.002189554056778069	0.0011328071902575536	-0.0029226577288374383
130890212151	-0.002906686777385122	0.0033786150930655502	-0.0007446081873567641
131210102052	-0.0013067976926983546	-0.0008804071193745894	-0.0015678619740643325
131210116201	-0.0029859917325380405	0.0035251208420401144	0.0024321687894613957
131230803002	0.00030588085388116805	-0.002583459153514359	-0.0001369864401283103
130950107002	-0.0018914891455483497	0.0003036316574211716	-0.002490584255777935
131030302022	0.0013232781516981696	-0.0014678313804710533	-0.0004504395953434808
131150017011	0.002561261724368853	0.001471643407984495	0.00017580659633748547
131210116213	-0.0029330801891490387	0.003322826342282976	0.0025083952929712216
131270008004	-0.00182059264049167	8.448522448460232e-05	-0.0020560200300320493
131510701102	-0.0021014094777729296	0.0006146860567280384	-0.0008787581396894892
130210110004	3.85077703806518e-06	-0.002485094787358204	-0.00030976093516325783
131270003002	-0.0006130161790328709	-0.002366999960317439	0.002287169412296547
131350504273	-0.0028493784908256705	0.003005199976575655	0.0015194031313557706
131790102042	-0.00045231177456318274	-0.002287808840918288	-0.0002296897740575275
131171306102	-0.0023251078012552443	0.0007790845480734149	0.007212259860526483
131679602001	0.0031481217218983244	0.004021991849118914	0.000842996952248801
131950201003	0.001675054292990962	-0.0010550012889605246	-8.003676634181018e-05
132450109032	0.0014427955582821932	-0.0007246946386508072	-0.0006226074990286271
130670311064	-0.0022420634947389116	0.0010788274620135393	-0.0015986104566090835
131350502203	-0.0011434352594513174	-0.0015547770517360805	0.0009488724494011575
131414803002	0.0026585707434335516	0.002043952989910001	0.0002613080995768031
131950204002	0.0016159864999117693	-0.001153394808634949	-6.009673181174391e-05
130210135031	0.0010941029600068934	-0.0017258615065091972	-0.0005169925562643512
130890231083	-0.002114256776767225	0.0008781550046152012	-0.00223229103370118
131210091021	-0.0006199639684227896	-0.0022132671619075985	0.0048495300790817935
131350507233	-0.002482613120602735	0.0018739390193656573	-0.0017742432051822692
131899501002	0.003175477338973072	0.004157561332749834	0.0008839947264560361
131911103001	0.002085697741082209	0.0003404560864506997	-0.00030012484621004884
132130105002	0.0010617147974476828	-0.0020423125453085697	0.00023781215147501285
132310104001	0.0012334022478469018	-0.0016356248991032758	-0.0002766976538846457
130510110033	-0.00082727464724881	-0.001792518900204523	-0.001123692649868869
131079705001	0.0030541844922988177	0.0036185614807829	0.0007092331353575998
131499703001	0.0009567869306804659	-0.0020342479004063787	-0.00024886188443353727
132099502001	0.0030907160809662353	0.0038402872139207027	0.0007608343544266546
130199704002	0.0005634189588981588	-0.0021390378895820173	-0.0008068465178522019
130550104002	0.000806724580176877	-0.0021699158973079087	-0.00048015197510504646
131850113012	0.0023019156473834453	0.0008878801068125315	-8.782944509429632e-05
133219504002	0.0029078838038446866	0.0029165385137092784	0.0005242437008912834
130099702002	0.0023337466925136357	0.0007435156157643468	1.9415573472623514e-05
130159601021	0.001180320675461117	-0.0019037985649586848	2.4446181777359952e-05
130210102002	0.0009892191038682432	-0.001758521984555612	-0.0005479258810108
130630404154	-0.002084053254062621	0.0006689448598796478	-0.0015766758912515375
130630406142	-0.0013658374504224983	-0.001143795443699999	0.0012955603225244742
130719708002	0.001867233783137812	-0.00015652308589036748	-0.00043218454881467557
130890216031	-0.002826225070185829	0.0030374865918326335	-0.0008092655556676131
130950014031	-0.0014090747851717201	-0.0009167538970252581	-0.000823718847438498
131210066012	-0.0010200273238121322	-0.001372150845279112	-0.0016634870272557354
131210116241	-0.003012288449780326	0.0036839306673912735	0.0015247344803727852
131350503093	-0.0028451667809840865	0.0028908168486848	0.00340495860276165
131350504283	-0.002944529843622738	0.0033314385396125937	0.002799618158489171
131350507243	-0.002168371853178659	0.000802409027853062	-0.00033718581535388856
131350507284	-0.0026731058077889905	0.0024024993948940985	-1.124302965996961e-05
132950207003	0.0025774251970210487	0.0017164696882220794	0.00017013910175512479
130970806043	-0.000591795595287397	-0.0021882275205133864	-0.00013780356613098065
131350507231	-0.0028798441784521098	0.0032579245100403573	-0.0010172327050206819
131759514001	0.002857316534565417	0.0026653828990305223	0.0004658727053097315
132231206022	-0.0007029500651525296	-0.002334288078635376	0.0024453856288894436
132779606001	-0.00019405982220646527	-0.0022415752345768254	-0.0011843004427189614
130570906012	0.0001729464253274	-0.0027591247261408297	0.0012037998169390622
130670303341	-0.0010714179235921054	-0.001943743806133995	0.004410343042981618
130670312082	-0.002715477532235293	0.0025502558222705828	0.00034109907972510985
130890234164	-0.002010100127334282	0.0004136039961854931	-0.0014156477210835678
131050005002	0.0018415152097033542	-0.0005629344322599715	-0.0002646297977533019
131210023003	-0.0013816807363469662	-0.0005728049153046627	-0.0025674836350034844
131999707002	0.0022536409962860588	0.0005573060129813973	-7.657686787099586e-05
130470302021	0.002065562041095119	-0.0001415410904379563	1.0112783438265626e-05
130890217062	-0.0026458312076211854	0.0022973799922262547	0.00018762101872936185
132379601013	0.001250402642831844	-0.0014947826409031102	-0.000572382838674371
132759606003	-0.0022324989600200173	0.0015101959648046353	-0.004376915739627669
130210118003	0.002912333970376354	0.0030017894063729903	0.0005234995598982782
130259601002	0.0020473381951071758	0.0002185843090622634	-0.00031434983162875377
130570909012	-0.001519678009939647	-0.001221703570874973	0.0049967248417213395
130890207002	-0.0018526955786720676	9.791690631213903e-05	-0.0016991334293187884
131350507211	-0.0017179658078245602	-0.00012555776631837854	-0.0016160833823492633
132470603093	-0.0006701414976212731	-0.0017925487883985035	-0.0016946661312236115
130131803032	0.0016192793193510822	-0.0010719528640321019	-0.0002897134681589153
130210134112	0.0020625654866150245	-0.0001386583687879578	1.189473860075325e-05
130311105003	0.0030948333129605468	0.004004251147530865	0.00076357510081238
130510101023	0.001083621787721306	-0.0016235400685902113	-0.000762573672088146
130570910051	0.000297811738041918	-0.0025912563616856967	-0.00013844288228895426
130630405263	-0.00137023292726423	-0.001016989128910308	-0.0008883304670572431
130630406122	-0.0016600024604103854	-0.00012419258488943817	-0.002527995052747502
130890233161	-0.002837144329232192	0.003079423690734553	-0.0008741707948451119
130950011003	-0.0004739211728112856	-0.0019135098685348494	-0.0017656542171216396
131210088001	-0.0025693209690104118	0.0020621490616548853	-0.00014158455749253883
131210116152	-0.0024379235045974626	0.0011932106801279582	0.0066313282877805925
130730302034	-0.0016617331283607449	-0.0006080084486261778	0.0009339658737975855
131390003021	-0.0009986360742686082	-0.0016216364157909697	-0.000809916810900516
130210122001	0.00034035154172344135	-0.0022997064874361274	-0.0008474695603437974
131210025001	-0.0019951308383423776	0.00047371901111030354	-0.0017748660751535153
132551602002	0.0011918264715654785	-0.0017866731021780903	-0.00015372503127221483
130890233103	-0.0014374927398736444	-0.000620234586443557	-0.002115505506971624
131131403051	-0.0017715771916540762	-0.0006974894050703676	0.005748989272532675
132130104003	0.001121081106091511	-0.0019828473825593803	-6.719017922312099e-05
130179605001	0.0029854876067357127	0.0032950677076314726	0.0006202702823691745
130459111003	0.002527372235223914	0.001361875665213837	0.00016628921676457002
130510114002	-0.0015511565403350655	-0.00036797002558287036	-0.0011905816325305518
130970802011	-0.002035723325748533	0.0004329249248406494	-0.0007073396099168972
130591306003	-0.0015415870676336796	-0.0005336132391707966	-0.0018818280967770927
131079706004	0.000637355777357059	-0.00185974098985424	-0.001096449637245873
131350505391	-0.001821067787411398	-2.7869391630391184e-08	-0.0014653909993158315
131350506063	-0.002175113445996413	0.0005037841011388282	0.004501854743284017
131350506091	-0.00047863374270472824	-0.0025692826932724733	0.0026193808219712946
130459107023	-0.00032735030249646366	-0.0026658239041696266	0.0018255002183549156
130890216021	-0.003005771033507465	0.003777621403213241	-0.0008148005398256786
131350502111	-0.0013940695843924905	-0.0008355221936622028	-0.0014966383310656554
131390008003	0.0025895811477835116	0.0023776626470696774	0.00010551077501000304
132150108023	0.0029923565979313367	0.003530346013394273	0.0006224434543045419
132971104003	0.0014364270928523618	-0.0009082746683882696	-0.0007082886786995225
130311108002	0.0023649099858835928	0.0007885791759886018	4.570204244078453e-05
130570908023	-0.000850577804091844	-0.002174969599928874	0.0034179230726382706
130670303411	-0.0026837136084706076	0.002164185277215322	0.005163231928031362
130890228003	-0.002586589254331667	0.00213485825721064	0.0003917300005469684
131350504311	-0.00036445314651581976	-0.002047913438480622	-0.001177751623062403
131530211051	0.0019606863348017116	-0.00016572032683432786	-0.00030627418411183747
132150102051	0.00023691566792584208	-0.0025559643810500604	-0.00018032920972513384
130210126002	-0.001411765226719227	-0.0006602105393984486	-0.002058978503110687
130859701002	0.0018793686008470138	-0.00034776468311200856	-0.0003113215034717765
131110504004	0.0020376424186541457	0.00035986348570496825	-0.0003487843749413935
131390007012	-0.0002638989825905167	-0.002161474161163097	-0.0013245581238132203
132470602011	-0.0012375310553914191	-0.0010951490191744918	-0.0017728946488792354
132859601001	0.002429287179768294	0.001352554619361732	1.7845434592740155e-05
130210133021	-8.849366237182554e-05	-0.0018675452085877612	-0.0015078798858380016
130299201021	0.0016338346705747952	-0.0010008063395903816	-0.0002936004160172187
130550102006	-0.0001361352247070888	-0.0022976530406685937	-0.0008921291061315858
130630402022	-0.002667787374915038	0.002510785301468894	-0.002090352886580456
130670302282	0.0028766112136563897	0.003207709107245966	0.0004717705895153829
130890238033	-0.00193492246125939	0.0005554377536442583	-0.0024049084948474454
131350502123	-0.0020405697455568093	-6.168930054047557e-05	0.007400744183186828
131659601002	0.001821826798678489	-0.0003644323239405823	-0.0004398938078130075
132110101001	0.0024464752193306743	0.001077991026243298	0.00011390298271167193
132971103001	0.0022607673233121166	0.0007206568911876195	-0.00011981774770931248
130771704023	0.0005119770524575396	-0.0025905247884222	0.0012224517284154803
131210104003	-0.0017963040710462866	-0.00013572089977703685	-0.0005053745912120177
131530212011	-0.00023904473686677555	-0.002641547756553997	0.0014504860565669616
130099707012	-0.00043642512582602066	-0.0021872695435098404	-0.0008341427549323426
130390103013	-0.0006566731555078469	-0.0012475503824804167	-0.0024972439239029248
130470305002	0.0016212375191611613	-0.001136902381733237	-0.00017792519552121275
130670314062	-0.002225308530545252	0.0011102057926994733	-0.002127735682720271
131210100012	-0.0022323286338029893	0.0004760737183479418	0.0072341574351503495
133039507003	0.0016671821984053402	-0.0005541394467444142	-0.0005376169936428864
130210128003	0.0021800560071435146	0.0006508307242529742	-7.467957596623748e-05
130279603002	0.002342574344277143	0.000718623475293229	4.973588989487611e-05
130510036024	0.00015900394394773777	-0.0023865199124623805	-0.0009547777744641975
130510110051	-0.00013216478835916204	-0.002731503110083279	0.0013379708813956047
130570910052	-0.0005429203188062297	-0.002513640683692222	0.0027755943557105692
130890212113	-0.002265958957751795	0.0007925403479337575	0.003791975869507381
131210114173	-0.0024709809322440864	0.0016031232066917595	0.0013807149189124291
132910002054	0.0017544751425969355	-8.154150150475085e-05	-0.000618395129339983
130131802053	0.00022637481342456937	-0.0026071937926892322	0.0002459393545644037
130670303392	-0.0028366412285087727	0.00309189871691661	-0.0010238213025304255
130950104011	0.0003838737117939064	-0.0026309826529015354	0.00016761621781765073
131210078024	-0.002376861808162376	0.0014510712775654656	-0.0007665983293395965
131479604003	0.002513968615738497	0.0013687414834266417	0.00011499341570448848
131530201051	-0.0017487145076522438	-0.00018296597331041723	-0.0015955367941017289
130879704003	0.0018202618026357605	-0.0004622796595689329	-0.0003426336549993712
131030304012	0.0020456403146905146	-0.00010117317657012736	-0.00012078067089194217
131270006001	0.0021398243469778313	0.0002465164178624267	-0.0001725317268085407
131390012022	0.0004406185873626799	-0.0025917007383501937	5.901779567586493e-05
131879602022	0.003114322635325378	0.004181394175825085	0.0007879634049166309
133199603001	0.0014228038778247973	-0.0011542656357112298	-0.0005821021796384801
130439501003	0.003017240532250422	0.003532914658670023	0.0006670267818335088
131850104023	0.0002672703769763685	-0.0022691561475709876	-0.001028774780070613
130131802051	0.0010315476770439251	-0.0019331409863711092	-0.0003458731600245966
130510042072	-0.0018841152503278208	5.332920966294742e-05	-0.0009560038233706963
130790702013	0.0020064076623168745	-0.00015778546228572437	-0.00018479593598309007
131210081023	-0.002683914934449594	0.0025894046091509263	-0.0022368562898566315
131210113035	-0.002526480240905713	0.0022481346941959908	-0.0025587314416430852
131451204011	0.0011736134396305893	-0.0019226156376545092	4.006557709218958e-05
131570107021	0.0015603040885564749	-0.0012715825261262151	0.00010207449499455221
130210135044	0.0021224785248670267	0.0001712239738254105	-0.00015836517719762576
130311102001	-4.6661435889915924e-05	-0.002620520773126297	2.2407413809478712e-05
130459107022	-0.00013038963009897364	-0.002696607007473912	0.0025052948410762004
130670311142	-0.0019317834843595014	0.00014447238489590454	-0.0006307219893559577
130890232062	-0.0027062915104410163	0.0026669423408976632	-0.0021983696069711334
130890233141	-0.0026854852153757164	0.0026379339530436395	-0.002621543167478708
131198902004	0.003125060767095865	0.003934842304213612	0.0008093830556730023
131210049001	-0.0028192437522302277	0.0031037440753776085	-0.0022173422034285854
131979201002	0.0003941561514897744	-0.002462921499080008	-0.0004115971890442373
132231205025	0.0012355684272892184	-0.001762921541711818	-0.00014772428431144346
132950207006	0.0015677802613750077	-0.0009995399782784002	-0.00048807186204860234
130210136052	9.38755904945546e-05	-0.002295057606455016	-0.0011119516955730927
130510105014	-0.00103624990217598	-0.0009399908555511452	-0.002644216784007642
130990902003	0.00047441462227580547	-0.0022338731800937203	-0.0007118863392724374
131319503004	0.0005568482666959274	-0.0019439733332337287	-0.0011640352769367401
131530211081	0.0008774633725990281	-0.0022699485267967303	0.0001443861085471958
131930001001	0.002869843610181895	0.00284597619575482	0.0004758904377762279
132551601002	0.0019021106812192093	-0.0005385121117957292	-8.879299081481297e-05
130179605005	0.0023269544076121927	0.0007891204444623269	-3.616401183603335e-05
130630405231	-0.0025090699866067655	0.0019113538068820741	-0.0013944990574051754
130890213063	-0.0019407236073161595	0.00031168533643095625	-0.0014748463912735684
131210019001	0.0023342605001448694	0.0020949337369007203	-0.00018653038380684171
130670303431	-0.0027248577192553413	0.0022907060332663675	0.0056959337915987495
130879706001	-0.0002469023215578755	-0.0015963637536403153	-0.0021766805109320773
131131402062	-0.0015145854259214712	-0.0013204981712383788	0.006612988845209417
131850115002	0.0024729015452737762	0.0012235002729355702	8.57582934905496e-05
133219504001	0.0029202395856063206	0.002972010715582082	0.0005382754817087437
130459109002	0.002602459405528899	0.0016052784274372862	0.00024344526494743946
130510111042	-0.00037657830170157054	-0.002509744837519401	0.0006396627037992018
130890214132	-0.001730581133621338	-0.0004337485199127135	0.0006363732592107025
130890214161	-0.0020014032370966168	0.00037205873312078937	-0.0009617254466336923
132231201012	-0.00024073206784607187	-0.002586160746371415	0.0029450812659523934
132450109052	0.0006556721974419841	-0.0021486514100847913	-0.0006889751093807491
130570909024	-0.002586203390462718	0.0018471432332237286	0.004156202048290261
130670302181	-0.0014863144552998387	-0.0011600006113769205	0.004342840753464044
130670303131	-0.0025499531731986423	0.0017873381770746617	0.0029670851740884172
131079703002	0.003050661224340337	0.0035357204773162633	0.0007074144261361064
131171306051	-0.002531682738609335	0.0015736335885584863	0.005626791450320176
131210114144	-0.001843603682597191	-0.00011217301121989074	1.6746075179789486e-05
131510703113	-0.002674924156226746	0.0025528731869233776	-0.0021064359807287858
133130005021	0.0004225222938728163	-0.0022895261564136664	-0.0006339634512554504
133130007001	0.0029272838860646935	0.0029774006906342315	0.0005529556554623769
130730303093	-0.00016080737254455343	-0.00257029907472095	0.00045632829225729875
131198902001	0.0026205084372298896	0.001973043099301716	0.00018210072797799641
131339504001	0.0022001647239600296	0.00044799689606005947	-0.00014113808265916303
132779601002	0.0021556765287409716	0.00015968371078061344	-6.598393657105932e-05
132859606004	-0.0005885557823490229	-0.0019620207231549527	-0.0014779465214999072
130759601002	0.003122134691011984	0.00411966488668823	0.0007998798828810197
130771706013	0.0002517005606632239	-0.002183594144880978	-0.0010280345497891506
130890235043	-0.0005378819965981394	-0.002031899297482783	-0.0013553169542407423
131099701001	0.0025699343094906777	0.001647259188682326	0.0001580774289932093
132270506001	0.0007456202989751371	-0.001872366848312242	-0.000986114263122955
132839602004	0.002436948088273013	0.001302479665006752	2.912647839293875e-05
130099702001	0.0026130931163397706	0.0018156203502141645	0.00018166856330325935
130550102001	0.001401094290365771	-0.0012800050974791123	-0.0005512927285735123
130771705032	-0.00041430759256932064	-0.0025642453944507673	0.0012444629016949774
130890219123	-0.002939951803507708	0.003408675447713548	0.0009072176317500485
130890234163	-0.002608687475702101	0.0022451532547769597	-0.001071817443990366
130919603005	0.001658350605080602	-0.0006605594265549701	-0.0005421956439614564
131210115043	-0.0021133007688312294	9.491387990120183e-05	0.007896450345707497
131899503003	0.002873217716293276	0.0028411480608271345	0.000482831485012142
132019501001	0.0019808108505675395	0.00016823145522147368	-0.00038991697321077583
132150104013	-0.00016604997700807737	-0.0025551562117517657	-3.282482190049502e-05
132270505002	-0.0010434119788749	-0.0012020062503952894	-0.002060913209280145
132759608005	0.001533752405594715	-0.0012530839924770416	-0.00010307210784200469
132759611003	0.002618631461982279	0.0018900145367507942	0.00018894646812855787
130730303041	-0.0003313001525417055	-0.0026603846257347748	0.0027414720070501777
131350502101	-0.0014799111344945166	-0.0003168576076314849	-0.001011148721529098
131570102001	0.0024098333123873535	0.0009726133752787842	5.118023383109919e-05
132050905005	0.000784253340563935	-0.002138750973788858	-0.0004954023744104964
132619503001	-0.0009134421121015625	-0.0013480511337042977	-0.0021806030161175384
130890208012	-0.0029416707300097826	0.003430433272348601	0.0005863821692610338
131350501081	-0.002234961455690926	0.0005594736686485331	0.006574738668454574
131930003001	0.001732238634303927	-0.000800966486699687	-0.0002842326428804353
132551601003	0.0010414288251442204	-0.0018759066598322358	-0.00044888844170746
133039503001	0.0017905698806947653	-0.000677475426326927	-0.00027456461446663717
130690105003	0.002267700900811131	0.0005828474298462168	-7.212871311475418e-05
130890215031	-0.00266266171808911	0.002551179210860925	-0.002093396815167002
131171301051	0.0009711311688729507	-0.002229777788740661	0.000569500518140777
131171306042	-0.002470251225105733	0.0012977838766048003	0.006687588209467976
132470603044	-0.0008392844190990652	-0.0014516564524550985	-0.0017461496656269483
132930102011	0.001339378527714005	-0.001403460490924124	-0.0003567324987747
130159607003	9.693586813999643e-05	-0.0026240186325314943	0.0003305393129857119
131131402042	-0.002272115012237534	0.000987737924626699	0.000773299854006638
131390002013	0.0021143949118676447	0.0003846061776975391	-0.00021619231137311117
130237903004	0.0030972785465838205	0.004127139633966842	0.0007634730830074372
130311107003	0.002090562457269553	0.00012083820115143832	-0.00017350521762829696
130591403002	-8.08726633232642e-05	-0.002229229761638809	-0.0012882216959808407
131510701073	-0.002408496359262794	0.0016441740221444735	-0.002041254946707543
131850116001	0.0024672256655238196	0.001314372366115873	4.690723129326889e-05
132999509003	0.0028927266577889734	0.0030307622425949548	0.0005077720475983597
130890234184	-0.0020560451783055954	0.0008962203276157057	-0.0015322156913216624
130970805061	-0.0011627373939451923	-0.0014263759768909623	0.0005717759250968369
131390006003	0.001958733825004233	8.058437873451251e-05	-0.00035431169767957584
131759504001	0.0011601646945971153	-0.0016650438633732832	-0.0005846893689100953
131510705012	-9.718904904655431e-05	-0.0023415429804367694	-0.0008338742806565013
131770204022	0.0025110026330784313	0.0013316130112372624	0.00012758526655906716
132551612003	0.0011253271227090026	-0.0015320524928266485	-0.000771401573358946
131150021001	-0.001168646141164589	-0.0012412076943797022	-0.0016251494245758597
131171305103	-0.002867954435029024	0.003093706905843474	0.001265408256160778
131390009003	0.0006770883381099006	-0.0024422232120105466	0.001027390383266662
131499703002	0.0020614474740725808	-7.129414065416308e-05	-0.00013884735366048487
132150018001	6.265688901416635e-05	-0.0022175114094040637	-0.0012368598438918716
132551612002	0.0005963462809612498	-0.001151557313909	-0.0016154478824003372
132619506001	0.0026615156685591214	0.0021276162655050525	0.00024233092224203826
130159606002	0.0026601639831841605	0.0019993901229244052	0.0002870670890352272
130890208024	-0.002194047139280349	0.0007193208243015527	0.001782449970160433
131210084001	-0.002384464977612877	0.0015790566283677304	-0.0021451838649965685
131210094043	0.0005986279267777343	-0.0023303433882831326	0.0006128695309775655
132299603002	0.0029137597810421777	0.0029204525685476764	0.0005363038865583734
130210136062	0.0018391587370383	-0.000642102805826836	-0.0001056541319157397
131171306091	-0.0020239205810339816	-0.00014544711007154654	0.007775079918315252
131210108001	-0.0018825973296145112	0.00015254269085457345	-0.001455504359820344
131230805002	-0.000768496952090258	-0.001955423668235695	-0.00027649765751806463
131350505203	-0.0020048641061949928	0.0004300636201699848	-0.001381771709329769
131350505402	-0.000911688083158039	-0.0018069259439951872	0.00090342006332682
131350506082	-0.0017700008418056908	-0.0005999327681076807	0.004657338882622874
131530209003	0.0005050053211850945	-0.0020587593066713717	-0.0010674188212310663
132299601002	0.0026674434883668875	0.002044194240829163	0.00024211086058662228
132971106011	0.002342533869001743	0.0007148244767333597	0.0001789080377257032
[truncated: 3,511 more rows]
