# Supplementary material for: Insights into population behavior during the COVID-19 pandemic from cell phone mobility data and manifold learning
Source: Nat Comput Sci. 2021 Sep 22;1(9):588–97. doi: 10.1038/s43588-021-00125-9 (PMC10766515; doi:10.1038/s43588-021-00125-9)
Supplement: Supplementary file 4 — Source information and data to reproduce each panel for Fig. 2. [file 43588_2021_125_MOESM4_ESM.zip › SpectralEmbedding3D_tx.csv]

Unnamed: 0	Mode 0	Mode 1	Mode 2
480139606002	0.0018007812446412077	0.0014411408721757247	0.0008697843523565147
480270201003	0.001150993765098022	-0.00023535681810125047	-0.0012753812443848283
480291620042	0.0010109272507039203	-0.00033183437487059234	-0.0010546815887307423
480590301023	0.0014274012540053966	0.0003039857880332798	-0.0009882151146918395
480639501022	0.0005243163189220311	-0.0010179502943433072	-0.001005206877210475
480679505003	0.001595711447940376	0.0007255022657947568	-0.0005118754717577269
481410013022	0.0012937792823835331	6.396170106903063e-05	-0.001063987948441856
481410103113	-0.0010093616823987895	-0.00023718659267698064	0.0010966988308810923
481410104013	-0.0005572028516542803	-0.0008624766850405333	0.0006518779235180665
482013107002	-0.00020176272071521653	-0.0004910998378289036	-7.806721855733862e-05
482013144001	-0.0018361963923115398	0.002774376386017234	-0.002663615177971945
482013219003	-0.0002362402561172715	-0.0012473635255808068	0.00028614699013255205
482030203021	0.0018215243868173233	0.0013410118523745787	0.00033825784497652523
482150204033	0.0011532566816188036	-0.00015184079567858648	-0.0010851295153403273
482917007002	0.002125366428177394	0.0023973474598826625	0.0024884625949123315
482979504002	0.00027133905007589536	-0.0010836895227954424	-0.0006423190985591838
483610223002	0.0012902924070420994	1.0351967092207647e-05	-0.0012065837454986563
484090103012	0.0003225299882101024	-0.001084502800459126	-0.0006882226457263996
484391002023	0.00021566180547839413	-0.001127139652917538	-0.0005481168345654417
484790002004	-0.0004813801594177147	-0.0010401796155869946	0.000716878777968574
484850135013	0.0002995416348069204	-0.0012177469883300402	-0.0006595919307144057
480190001022	0.0002386772966963818	-0.0011204900856041568	-0.0005816746281382489
480239503003	0.0019566226555935186	0.0018115182877971698	0.0012793498855788001
480291211173	-0.0006435741916254371	-0.0007753109956723201	0.0007822185749226092
480291219101	-0.0012138863409476288	0.00017276051979165432	0.0011996413686199475
480610124013	0.00023000485030990182	-0.001205590919362907	-0.0004916114851134369
480679504004	-0.00044598356248343185	-0.0009713872114143324	0.0005242595788858042
480850313156	-0.001733106636414371	0.0020642198925679067	-0.0010214973362756533
481130065021	-0.0013286417727095636	0.0005618586378918526	0.0007923136757745807
481130108051	-0.001448425198282107	0.000936787511226117	0.00048188826481134617
481130122042	-0.001445117390008468	0.0009525240654657031	0.0004162752891556757
481130150005	-0.0009851935180532124	-0.0002050387556784844	0.0009313139226611279
481199502001	0.001582569373525724	0.000672035372658336	-0.0006169138134256805
481210202051	0.0006248666190973025	-0.0009819581373407685	-0.0011183969132253046
481210204032	0.0014204349731734489	0.0004046955673664567	-0.0006616660529918747
481339502006	0.001902910487444133	0.001602783069440837	0.0008048282331719096
481390602072	-0.0001582841734056128	-0.0012954531175542775	0.0001656039195729405
481677242003	-0.00019211825192676175	-0.0011329750716014097	0.00010677467913565153
482012408012	-0.0008030568397139353	-0.000436415843601123	0.0007123080770402838
482014215001	0.0007242974777829535	-0.00039247855471356786	-0.0005401102891723358
482030206061	0.001945442650614193	0.0017214217620495462	0.0009744010886666131
482150218043	-0.0007295336294123204	-0.0006292931445550155	0.0007914813655456288
482450117002	0.0007278639763659324	-0.0005307169738333886	-0.0007111607061363276
482511305001	0.0016278065542793029	0.0007692281050568876	-0.0005471781217908061
483810218016	0.0015748632315912036	0.0007054880247835091	-0.0004589540179352285
484159502001	0.0003548178042085192	-0.0011713882945058713	-0.0007587447162385673
484391132131	0.0002915668650336047	-0.0012218779062183396	-0.0006305297345169434
484510007001	0.0014556054332185103	0.0003931282043788989	-0.0008567714429212657
484530020032	-0.0013694080391462202	0.0008367863869754253	0.00022417635014674588
484817401004	0.001825312944976416	0.0013951408729989396	0.000521604692067709
480190001021	-0.000347502385461479	-0.0011415930335635686	0.0004345605908255303
480291105001	-0.0011658133515679272	0.00023655940843749445	0.0007156215034247535
480291619011	-0.0005888865348411536	-0.0008672753743456063	0.0007362240250794637
480291806045	-0.000890661169167313	-0.00044449506617805625	0.0010219300317892456
480610138021	-0.0014709724241920412	0.0012428147328341842	-0.00023393140893641253
480970007002	0.0007069801737081362	-0.0008922478246850924	-0.0012095454507324295
481130067004	-0.001046468523631608	-0.0001937055219186193	0.0011837899119258948
481210216273	-0.0009238726643663568	-0.0003282375843770858	0.0009500097380096261
481210216351	-0.0015489361925956255	0.0013701170779455314	-0.00016785450647792709
481350017001	0.0017341077618368728	0.0010973096442788899	-4.8767038726456906e-06
481872107123	-0.0014234786658203324	0.0008502789571643718	0.0005777123913482742
482090108092	-0.0011879767787987975	7.057542679834262e-05	0.0013285239764175656
482319607004	-0.00020538417430878146	-0.0011776745391600576	0.0001530639252879161
482511304071	-0.00045965831216197264	-0.0011176000621396312	0.0007278094042449395
482770010003	-0.0005658728433008314	-0.0007992275731538099	0.0005741114360310791
482939701002	0.001518180514057877	0.0005029240762548401	-0.000830450288744302
483030104043	0.0007496014460967666	-0.0007883458275838279	-0.0011845555731293913
483290101095	0.0018522222683730483	0.0015745228815777675	0.0010666087032474634
483396920011	-0.0008395366361000701	-0.0006639298855102691	0.0013208142562910739
483750145005	0.0013554529339767686	0.00031597082027243987	-0.0006428540915117631
484230019011	-4.274078598967664e-05	-0.0013070368234508595	-9.461878685294663e-05
484391009001	0.0017090250807042567	0.001169033379996995	0.00039471285423139685
484391115292	-0.0017023496425176393	0.0019393855651920065	-0.0008486310079171063
484930005002	0.0016863058355189714	0.000954990947191201	-0.00023895344365693582
480270216011	0.0009177966972797141	-0.0005720911675774393	-0.0012626912200893866
480291211083	-0.0010454286931698004	-6.848732828593763e-05	0.0008611923947890801
480291906041	-0.0005809166111166686	-0.0008813342584863475	0.0007193849697920305
480850305113	-0.0016410297230995401	0.0017202025475933766	-0.0006214460144556785
480913101004	0.001597228604214068	0.0007628507858032653	-0.0003937622293675127
481130091042	0.0007541877040832206	-0.0007719407555700377	-0.0011889308145881525
481410001082	-0.0006574546748922688	-0.0007126087156551103	0.0007258302815366594
482015543022	-0.0009483677253367112	-0.0004684558236155772	0.0013709416381641525
482339505002	0.0009068888909888801	-0.000619046526652009	-0.0012675248733667595
482659605002	0.0006326683042283144	-0.0008775656217544991	-0.001076413844839785
483396926021	0.0006211662694128202	-0.0008746288826871048	-0.0010496534127392618
483499702004	0.0007474540547448679	-0.0008319413743767153	-0.0012595264789663368
484199506003	0.0019629464630197572	0.0017772939980030557	0.0010688796433636137
484230019083	0.0016432546149760929	0.0008303965300960125	-0.0004206739367649843
484391219053	0.0009506715010902808	-0.00044581520426495376	-0.0011141188462214795
484510008021	-0.0003484743536313767	-0.0011515211001057715	0.00044913580681447534
484530017543	-0.0011925662956455616	0.00024004988247543696	0.0008526074977954497
480079503003	0.000690282994102881	-0.0006661679868665735	-0.0009062398798686452
480291211181	-0.0012483418686428784	0.0003582545992491308	0.0008647936561137048
480396633001	0.0013225338028205321	0.00023603608763621378	-0.0006968026235136105
480410016043	0.0021304382377712694	0.002613969765776324	0.0034750145475206926
480610114001	0.0005587075812039995	-0.0009171124121407627	-0.0008545832863223412
480610132052	-0.0014667027917761731	0.0009666135600579946	0.0005408441685019803
481390613001	0.0005003325962617747	-0.001066550580346155	-0.000931611522266808
482014321002	-0.0015782180536569078	0.001463792100761996	-0.00025630718612886785
482015333004	0.0007830384660018875	-0.0005837304025789663	-0.0009656363193609623
482150221041	0.00020776622940607504	-0.0011509625153235164	-0.0004879358220309477
482279506002	0.0007751006938721907	-0.0007291455083255932	-0.0011636681089829265
484391008003	-0.000688381626699215	-0.0007539311101153356	0.0008757979559087883
484391055034	-0.00016409613355228506	-0.001214288893553391	0.00011881914625264113
484391107012	0.0013403868173354977	0.00010959058786264363	-0.0011504595111315043
484391115314	0.0004877740903012993	-0.0005461613301716939	-0.0002664268018377771
484790017192	-0.0007678644088333803	-0.0007434808545518012	0.0011880131797282558
484790018131	-0.00010949891678314734	-0.0006049372454056195	-5.9711005389203133e-05
484971501021	0.0011572335962728802	-0.00022796456364443924	-0.0012887844775490848
485039502001	0.0016439314344085492	0.0010244467600427202	0.000266856254234484
480270230001	-0.0006489430055722444	-0.0006831354409777136	0.0006348119787132313
480850317093	0.00014517452886094378	-0.0008602768621723669	-0.0001314312944762774
481677219003	0.00045594958299637414	-0.0009582604936367077	-0.0008418956423788747
482015314001	0.0008319104616432021	-0.00026086235438847917	-0.00045230402733183314
482150201011	-0.00011761510526023211	-0.0012739562404685838	0.00012116032681177762
482150241061	-0.0005351944048278555	-0.0010552176557717318	0.0009106793856311824
482419508001	0.0016726399692564766	0.0009176941836241901	-0.0002843044168610765
482511304102	0.0008887223943686908	-0.0006245716404589764	-0.0012870171531225332
483090029002	0.0007147137244973243	-0.000533390673685674	-0.000650236652554589
483539505003	0.0011264023815719768	-0.0002515335750195544	-0.00123884108505806
483550016023	-0.0007659919185133625	-0.0006130439821154286	0.0008691289325776912
483550027051	0.0009438494616386206	-0.0005421269247891977	-0.001286150965299392
483810210003	0.001636201866741465	0.0011828290684228614	0.0008376917780248592
484090102012	0.0010695297703609485	-0.0002531210516251194	-0.0010746231050694586
480291714022	-6.218216970467044e-05	-0.0011868802457957299	-0.00010776898047458354
480291918062	-0.001204267587599251	0.0001226221501282015	0.0012782673729492603
480679504001	0.0010370008879121147	-0.00043577857145448817	-0.0013321629935021612
480990107013	-0.0005298684429983025	-0.0009290947404234353	0.0006513687659215798
481130004062	0.000993740555738054	-0.0004054924804332871	-0.0011608327263709357
481130015021	-0.0008652544045333892	-0.0004773202999455157	0.0009995267514020362
481130143023	-0.0013458993755140934	0.0006600936102865036	0.0006265251072577168
481130160012	0.001950388996422982	0.0018495430664055704	0.001490942069384261
482014336004	-0.001442725268976381	0.001141981242461726	-0.00023541109739079116
482014508022	-0.00038137187474195333	-0.001038336807959297	0.00046939912398595476
482015113023	-0.0007940842863650115	-0.0006829335165832687	0.0011895016504490064
482150219031	-0.0006749416646181084	-0.0006952907799458881	0.0007216721916428663
483319505002	0.0010832074533523419	-0.0003184290410561119	-0.0012523421913285453
483396901002	-0.0005409905729036292	-0.000944606112116488	0.0007018226057961878
483610208002	0.0009969336724784052	-0.00043748401947241134	-0.001244278637913504
484410128022	0.0004022963275623474	-0.0011041411451319645	-0.000831437776943586
484717902002	0.0011877742398679724	-0.00017410904216520016	-0.0012739314071697737
480050008004	0.0008513199875587347	-0.0006154754581701044	-0.0011827346515220184
480291217011	-0.0016010566701388012	0.0016017491004385734	-0.0005487049654346192
480850305261	-0.0014899322602559652	0.0010255153960828359	0.0005316640252267144
480850314051	-0.001873799203417004	0.0027395744725005884	-0.002201310512649505
480850314105	-0.0015034280218415316	0.0011109433523425454	0.00034246579268514004
480913104031	-0.0005407027719105357	-0.001044173035541528	0.0008677738459826576
481130140022	0.0021857948751714813	0.0027759477913270455	0.0037743954600602705
481899504003	0.0017204686604144924	0.001103478309498112	0.00010414571508900183
482012227001	-0.0002167677379689029	-0.000957658045022766	0.0001144029034143916
482012519023	-0.000232126514486787	-0.0012575880981411556	0.000283663937025128
482014122001	0.0005548415286911497	-0.0009029009761284594	-0.0008576010721179984
482015516002	-0.0005958446978204299	-0.00088613006051991	0.0007771103671371163
482015531003	-0.0008662331047146895	-0.0004380490909565662	0.0009099144761593205
482015534024	-0.0013630888782027457	0.0006588014918166976	0.0007313401541921442
482090108082	-0.0007398709001567109	-0.0006814796640029839	0.0009168661775883322
482319612003	0.0001073177360985248	-0.0012624605987152809	-0.0003585909384476934
483396941013	0.001636799698271416	0.0008125206651833601	-0.000445612173820766
483479509002	0.00028680722743015954	-0.0010760329577523997	-0.0006289574118793831
483550063001	0.0021898504103539836	0.0028098440481956043	0.0038970555715937506
483970404021	0.000919542783519552	-0.0005682112457922268	-0.001260358580722525
484530021061	-0.0013318295181524642	0.0006346646111784791	0.0005837374405013872
484639504001	0.00049030877873801	-0.0010341624176476636	-0.0009324415998254568
484790007001	0.0014398342275328906	0.0005800944943611389	-0.00019889876735370806
480270204011	0.001818997155900157	0.0015292092566361005	0.0011155707872044774
480291719023	-0.0009836954474623633	-0.00017319912023097095	0.0008384605104706098
480291804003	-0.0013198041752709284	0.000899739512833676	-0.00020545365274804068
480291818263	-0.0011603136045023282	9.704064640131688e-05	0.001050542436246351
480850305062	-0.0016577402256329858	0.0017288783605627102	-0.0004902966945122875
480913103003	-8.705025960187247e-05	-0.001206721134360114	-4.933812272585403e-05
481130180021	-0.0014951678001744412	0.0011521293786117372	0.0001306890313135709
481410102171	-0.0012114081969038404	0.00027233938943145054	0.0008927602309235678
482013227004	0.0004250181850427277	-0.0010976815788743199	-0.0008227841993619132
482014209003	-0.0015489147519052756	0.001303493497302391	5.625123619115461e-05
482015104002	-0.001507429699742251	0.001150958688008945	0.0002547264166926218
482150202012	-0.00022960143533828616	-0.0012378224744960752	0.00030791586324430164
482450004003	2.9547837242949693e-05	-0.0012791393673481164	-0.00020421601222318453
484230002012	0.0017827219494419922	0.0013763787607752821	0.0007463929551270452
480291619021	0.000375638358082542	-0.0010777620015874722	-0.0007596477218985134
480850314053	-0.0018828770232044141	0.0028558531984712887	-0.0025680197295718946
481130166262	-0.0005410386630795679	-0.0008752264361939406	0.0006089393392124529
481479504024	0.0010248195665813736	-0.00043494715320718157	-0.001306171081950024
481479507022	0.001339921254120899	0.00010921811534327844	-0.001149774406576543
481830105002	0.0022217731846153397	0.002814274560668543	0.0036093127206591274
482012510002	0.000236327417682395	-0.001241331067313318	-0.0005301891875150394
482150241083	-0.00020749790107338944	-0.0012569660033278746	0.000302120439208439
482150242032	-0.0005858224521955618	-0.0009748493875472106	0.000915672626033618
482450004004	0.0004415432770265796	-0.0010804051901538295	-0.0008586705332737911
483550016011	0.0003028175474252053	-0.0010682966897724614	-0.0006358174741802209
484391067001	-0.0008413755772968264	-0.00048117325960768387	0.00094250871062672
484391101014	-5.58735309486273e-05	-0.0012133760710358436	-9.063222303136482e-05
484530022101	-0.0006686411714536283	-0.0007801683243116196	0.0008451903339666462
484530023074	-0.0002719336149950107	-0.00096120224291273	0.0001638734199571549
484910202042	-0.0005766938338613348	-0.00095923113641267	0.000831191465781383
484910203272	-5.473508454408214e-05	-0.0012846481686285952	-3.302444379401694e-05
480291411023	-0.0013513108122576256	0.0008271431533790006	0.00012707802158257918
480291710002	-0.0008803610078253765	-0.00032263483416889886	0.0007706288886124051
480291813023	-0.0015398538865536188	0.0013124531224740243	-4.5452513831069576e-05
480717104012	0.0018202797559127314	0.0013816514823180369	0.0005036578631298975
480850316281	-0.0015546929621218213	0.0014346538473172907	-0.00034572286510330667
480913105021	0.0002657070802129335	-0.0011636512875668357	-0.0006154993484364616
481130043002	9.173312738496802e-05	-0.0010738695086624844	-0.00034226705905602157
481130141141	-0.0018015326456277893	0.0025853512670490878	-0.0023301601256619496
481130147014	0.0011673523601723852	-0.0001460513540544089	-0.001146427091055466
481130168032	-0.0009366823430757955	-0.00018924447161416168	0.0006774017419301021
481210203081	-0.0008241405390868662	-0.00043485291447187193	0.0007574260731467318
481210217482	-0.0017386847314699177	0.0025198271390065295	-0.002685198376690689
481677205033	-0.00066514969363436	-0.0009114239737754946	0.0011176358996130957
481872107112	-0.0016020442782865001	0.001526487736122802	-0.0002659064759049818
482150208031	-0.0008528312219645616	-0.0006297852095595701	0.0013131232213065768
482150230004	-0.0005465020614131359	-0.00105999513458903	0.0009378451412143739
482211601004	0.0004390860451622275	-0.001020810136557412	-0.0008190574531281587
483090037012	0.0016924439888693571	0.0009556595191935893	-0.00027606866806237384
483732104003	0.0012847312818319088	0.00019199337242519878	-0.000710939688937029
484230013002	0.00019940926689240138	-0.0012254280138415449	-0.0005090706210140696
484391104022	-0.0004731904331968867	-0.0009377833628848447	0.0005175665317816039
484391134072	-0.0002022296727978065	-0.0012928769902818907	0.0002630197942500538
484499506002	0.0008735942863502422	-0.0006297899999382567	-0.0012540809747406138
480050003012	0.00195551794984245	0.0017655856491895717	0.0010835553036261942
480850316272	-0.0014134332065354669	0.0009082779759816581	0.0003210300688999249
481130039021	0.001409504359970027	0.00043703226031641254	-0.0005219418874989841
481130141152	-0.0015414946948866957	0.0013332274321769355	-8.322458999543491e-05
481130173064	0.0009473156365598559	-4.827002082884362e-05	-0.00027253287317221484
481410003024	-0.0013833729428587374	0.0007185525012521439	0.0006922896522099696
481677205021	-0.00011164976518365056	-0.0012345403265246466	7.995641986204071e-06
482012511002	0.0006751470912659734	-0.0008966262998873643	-0.0011598310704854441
482013436001	0.000819306789822787	-0.00015243097922854732	-0.00026231559887254644
482511302132	0.001299830309439684	6.662661132310471e-05	-0.0011011540323659814
482839503002	0.0015027615303096066	0.0004957237346444797	-0.0007665977598567862
483030105044	0.0019815078664646856	0.001880252745333795	0.001374387843310988
483499707002	0.0013072226486992367	0.0002641612307090898	-0.0005773530626780622
483671404091	0.001339857227183428	0.00013301433268699548	-0.0010898439567498834
484391004001	-0.000818574045536111	-0.0005481033052726868	0.0009526984750353613
484391139283	-0.0012503554497888046	0.0002599809835377776	0.0011714584613750322
484530016023	-0.0019427690910700343	0.0033432520539692407	-0.003866842585249111
480850308023	-0.0006352493466730913	-0.0009378651831710591	0.0010190408985587456
480850315052	-0.0018364297971976736	0.0025543325451698805	-0.001860082144667748
481130088023	2.5828352750362846e-05	-0.0007787877223055453	-0.0002694753693765471
481810018013	0.0011747820706615624	-0.0001900852462501233	-0.0012677467796218113
482015332003	-0.001652342398347871	0.0018021859964222127	-0.0008115465879613908
482015506032	-0.00021683737701959843	-0.0010055408142589945	9.927225973204212e-05
482150220012	-0.0001288075922128286	-0.0012158473857592565	0.0002117643394384983
483550018015	3.080657762226911e-05	-0.0010676141389802153	-0.00021326772027896752
484391115402	-0.0009719293954113109	-0.00037001192058593686	0.0012343548755673105
484391139061	0.0001407892644523016	-0.0008420956085744268	-0.00016463684002231686
484499505001	-0.0005687910183678377	-0.00019788396215299512	-0.00017851783590248945
484999508003	0.00014014356724249258	-0.0012387623774517298	-0.0004308833383365233
480291106002	-0.0009175684003661261	-0.00030621191351078077	0.0008454699667101763
480291810011	-0.0008389067617290736	-0.0005134418079197219	0.0009534298847314504
480610133072	-0.0003146828681855942	-0.0011814736065887336	0.00041146880570248564
480850303042	-0.0016207727811284618	0.0019452179033321597	-0.0015937011510152928
480850315064	-0.001118606695954777	2.735770335804697e-06	0.0010617671688113082
481130078153	-0.0019351266388253096	0.003209651616927582	-0.0034435520101470385
481130079032	-0.0006539541285761662	-0.0008159380416357139	0.0009218717855741593
481130139021	-0.0005952923642940076	-0.0007593602680372307	0.0006192985313309855
481210207003	-0.0004726739323857215	-0.0010854526370562693	0.0007536924635062835
481410037021	-0.00029068344504964	-0.001022057917680285	0.00026544508267446266
482014548003	-0.0012132336177607395	0.00024876300331268144	0.0009515325935001461
482015413004	-0.0008948559942208548	-0.0004902621660274017	0.0011470109021493099
483030002021	0.0008772057994991005	-0.00046905558464710234	-0.0009609909073242206
483396904024	0.0002736250173002171	-0.001199971931551804	-0.0005686998781840422
483479505012	0.0007339427169857002	-0.000807386940436801	-0.00117522729032273
483959601001	0.002008161004752857	0.0019298875816797284	0.0013651777344333787
484391133021	-0.0009157939287590108	-0.0003641117601722689	0.0009510249728949309
484510011025	0.0002940418210171457	-0.0011280470458673194	-0.0006668975367933393
484530012001	-0.00019125165968147812	-0.0009986078212853	0.00011046422011209071
484530017283	-0.001453544343646639	0.0013051820393178855	-0.0005062883900033155
484530019151	-0.0009056884059554927	-0.00044359875887839515	0.0011273953170161627
484910207071	-0.0015023753834941126	0.0012299173606207918	-9.458912597812669e-06
480050010013	0.0019540305716042564	0.0018472730449361641	0.0014632837198239384
480396606021	-0.001072089571128258	-0.0001221928993731008	0.0011528640127044666
480410020061	-0.00010019833701965053	-0.0013028130354196237	4.17975851440915e-05
481130078212	-0.0008362459949704744	-0.0003173950848203517	0.0006072736521999341
481130143062	-0.001473495966249354	0.0010475945509828286	0.00030613147983913464
481130160021	-0.0009123479525600571	-0.0002798169521797525	0.0007681564691521041
481130166241	-0.0007616206142291834	-0.0007500597306706577	0.0011242716930025133
481390603003	0.00029493009756087767	-0.0011358671972732867	-0.0006738281863885045
481390613002	0.0011547761688966167	-0.00010929589407047948	-0.0009816538612323956
481410013025	-0.000403378497458245	-0.0011224282179096183	0.0005941137671567784
481576702003	-0.00032897224787641326	-0.0010259700415978415	0.000316292173378919
482013424001	0.0014460338514412547	0.00040678623908497005	-0.0007603796544920418
482015539001	-0.0016041821738419922	0.0015104320115905312	-0.00019295909272819508
483250004021	0.0014180808229316613	0.00033948631882126275	-0.0008389876307914183
484530013031	-0.0008187959419464977	-0.0004541489815975638	0.0007946559586894878
480291219091	-0.0009928973933140334	-0.00018910240607214408	0.0009044979556179089
480291705003	-0.000640706357887393	-0.000832744843652477	0.0008315193685587658
480291912023	-0.0018175719266184114	0.002588036867469521	-0.002172152701007137
480410017021	0.0012272969084435423	1.5803766959831067e-06	-0.0009721362535581353
481130056002	0.0013053573731842477	3.6134464185775026e-05	-0.0012021854857020306
481576730031	-0.0014831949088759987	0.0010072750125174543	0.000539394070157921
482319609002	-0.0004195742275300839	-0.0009011337913165455	0.00036158581090042465
482917004004	0.001868240697700164	0.0014774496493389741	0.0005431829049789065
483290101134	0.0020407598058626835	0.0021180022820062733	0.0019521244391549107
483550035001	0.000667090047734712	-0.0008806819736071189	-0.0011183625139550228
483550036013	0.0014923606793020292	0.0007224712495744147	1.3838724380848843e-06
483610209004	0.0004439284992806057	-0.0010533795937683907	-0.000885956098121819
484391104013	-7.199171080626001e-05	-0.0012049058719253184	-8.776200847294285e-05
480259502021	0.001710284957354588	0.0010392550944729937	-6.897567027656943e-05
480739506001	0.0018887731326843896	0.0015634077041777707	0.0007445749361498574
480770303022	0.002164573983758986	0.0025561640525476243	0.0028883442793881113
480850316291	-0.000859152207347713	-0.000614673691933875	0.0012980965860418727
480970002003	0.0015462659116599763	0.0006075861779337076	-0.0006322794830459074
481576710013	-0.0014082121975836283	0.0013385446761237177	-0.0011240957155117986
481677207001	0.0010381216965184956	-0.0003242127148310575	-0.001098102810095658
481677212015	-0.0012131116261037387	0.00016161612818688402	0.0012192803306232058
481830011001	-0.00023403775474620708	-0.0009745598010540463	0.00013224439377339017
481872102002	-0.0002503034900453078	-0.001049721844178397	0.00018185511353187373
482012412001	-0.0008813256341525839	-0.00046591479329107736	0.0010253877247647526
482015325022	-0.00022548383371157673	-0.0011666137148648144	0.00018581699037854472
482015336001	0.0012404156201225951	6.363640963985398e-05	-0.0008564729508803314
482015424003	-0.0007473614161453785	-0.0006072970768330602	0.0008193438381085824
482450111023	0.0016867478366865984	0.0011577294907670896	0.0004865704573616031
482570513006	-0.000203062691646016	-0.0011769723947547587	0.00014566510240769214
482819503013	-0.0004582975100760128	-0.0009253588056339319	0.0004699874008841998
483396946002	0.0011009921553896615	-0.0003200046654599274	-0.0012881243098359114
484391136282	-0.0010503870393127493	-0.00015566690065329386	0.0011008607208889286
484530017801	-0.0012189443598299124	0.0004169660975611579	0.0005583352331849552
480019510002	0.001796269495937371	0.0013053706768616942	0.00037401624250247005
480050012003	0.0012712105812412449	-2.0137289918573134e-05	-0.0012173566931146487
480610116003	-0.0008442467423103867	-0.0005083672086361764	0.0009801168286322748
480850314101	-0.0011767995930482796	0.00015381156695726638	0.001015261425109191
481130043001	0.0008671272849685996	-0.0005175224559299191	-0.0009841166436488442
481130117022	-0.00046273454263873616	-0.0010446053052536556	0.0006431835400466984
481130136171	-0.0014991250458518787	0.0010749165590770533	0.0004408784350600284
481677262002	-0.0009105339757137424	-0.00026628660168142107	0.0007519476653907897
482013202003	-0.0001383009690641313	-0.0009986598521527837	2.603372411551932e-06
482015409022	-0.0011278934778435916	0.00015001580635064067	0.000779717504829669
482030202001	0.0018094757729167706	0.0012943040430042313	0.0002349342046340119
482450003062	0.0012116687964057534	-0.00011340357156976158	-0.0012074189699632842
482939702002	0.0011176175371215835	-0.00020764878586905733	-0.0011090792558380315
483550009002	0.0005659018435834106	-0.000887756256359251	-0.0009541118945524709
484090105001	0.0009297848373743435	-0.0004962857188372661	-0.001151219995885178
484391009002	0.0016370663690691463	0.0011125287920274569	0.0005980607864856907
484391228013	0.001623228345791396	0.0009103518166873419	-3.4635566450404814e-05
484510017081	0.0016322994593911309	0.0008007657101867313	-0.00045834761702567324
484850121001	0.001264780998946452	6.776719362001221e-05	-0.0009457189591859322
484910201081	0.0004974424705539208	-0.001093452166913877	-0.0009538456455429171
480291215051	-0.0014417276054441979	0.0009389271462816896	0.00042313082294230346
480291910051	-8.575758332973209e-05	-0.0012665424817324324	-3.62829647990342e-06
480610126123	-0.0007763492082875287	-0.0006869217950665306	0.0010797086277791225
481130060021	-0.00013665818331754672	-0.0009294093636426859	-3.16856213382255e-06
481130087031	-0.0004181601508345899	-0.0010018902587541787	0.0004682806532615729
481390610004	0.0008006344109191381	-0.0007472734432783959	-0.0012435039650459294
481410034031	0.00046251319763048225	-0.000998054274446786	-0.0008683421701397289
481410103161	-0.001269306988607722	0.00046716100055932365	0.0006772484285030745
481410103192	0.0018716909663696456	0.0017579728923576125	0.0017019871947509479
482012323021	-0.001046543510789806	-7.931331861108553e-05	0.0009073759005991587
482150241103	-0.0006416161098193127	-0.0009244538612824674	0.0010189965115729618
484910208093	-0.00054314576211587	-0.0010081431659094656	0.0008300639826110307
484971506022	0.0002346944337367023	-0.0011810557907454935	-0.0005794012356544727
480291914121	-0.0014651510850656256	0.0009425872040782013	0.0006039134989730316
480410020072	0.0009389072977404059	-0.0005669797202713527	-0.0012774064021288697
480839507001	0.0017423487231089314	0.0011222997485897132	3.41538312511956e-05
480850313082	-0.0010505403704036103	-0.00021387592455574084	0.0012648039572985105
480879503002	0.0013862161651419362	0.0003230083447345127	-0.0007482861253502264
481130073023	-0.0008078410341571156	-0.0007101397581253173	0.0012877288259473048
481130153041	0.0015263448574369702	0.0010302390171141478	0.0008273439135565183
481130181292	-0.0011176786895070654	-4.3669124292664534e-06	0.0011019731938363558
481410004041	-0.00030494749091620907	-0.000953215420184703	0.0002492202222100141
482012506004	-0.0008400707220092378	-0.0004576816502051695	0.0008492597740497492
482013339011	-0.001138562289763183	-1.5744141033669657e-05	0.001261956137539374
482015411002	-0.001352868587348139	0.0005819930340776608	0.0009103864987701052
482450026003	0.002297894908300999	0.003252511534286121	0.0050684343857548605
483217306001	0.0020394385937385164	0.002098027084180216	0.0018681061461064243
483396923003	0.0005681407461670983	-0.001022183306516917	-0.0010165434700769764
483550058023	0.0014198029118394748	0.0002997277613551973	-0.000958802558524299
483630005002	-0.000385728127338759	-0.0010769692927514027	0.00045919452697919266
484391115422	-0.0013717537892631601	0.0007661825345835165	0.000484528459486775
484771704001	0.0010402669272376644	-0.0003474238993888282	-0.0011709540429166688
484790017162	0.00083751107283297	-0.0007111079386933342	-0.0012255059138644353
480190002002	0.0015419301545437616	0.0005837440069899262	-0.0006878409060463196
480291918141	-0.0004755346277173354	-0.0008021895632751219	0.0004465853575789145
480499501002	0.0015447150805661016	0.0005837995490605937	-0.000702533108949632
480679507002	0.0015157839769854374	0.0005687655344336613	-0.0006026850121756147
481130160011	-0.0007796068967011962	-0.0005273035730755978	0.0007724403193218586
481130178061	-0.0013703828911267603	0.0007679995915740222	0.00044132338938746116
481576715014	-0.0014211093998095536	0.0009716452349871155	0.0001857166497829268
482012123004	-0.0004223002691416666	-0.0011044718438503365	0.0006101232565711592
482012207002	0.0002619487603126828	-0.0011713233039055912	-0.0006337588717325377
482013402022	-0.0017160534559664735	0.002025141868913182	-0.001037172142904717
482014114003	-0.000809067806248545	-0.0006707716511711453	0.0012781039869993274
482014234011	-0.001648294369647295	0.0018168687890468414	-0.0009111469768622968
482014530003	-0.0003234805161310794	-0.0010667975713748248	0.00031654964873206585
482150218052	-0.0008738034664138332	-0.0005671639021724528	0.0012503746851696708
482259504002	-2.6134687972887607e-05	-0.0010833722250132276	-0.00017045880649752446
482939707001	0.0018699870546899629	0.0015220182554325837	0.0007205279704325972
483719501003	0.0018597191990247716	0.001508747052352234	0.0007421161179714903
480319502004	-5.5726215787521906e-05	-0.0012154166051918168	-6.200983028124443e-05
480610131041	-0.001258965810865625	0.00043532929301835034	0.000739961835881335
481130064021	-0.0009141173367859965	-0.0002868423296239713	0.0007967400819607443
481130078254	-0.0014388387785425286	0.0009439749907916906	0.0003848419505542815
481130130045	-0.0011623303313682478	7.39300185417275e-05	0.001136266261162021
481130146012	0.00012921585012651981	-0.0011419955887968338	-0.00041444061504791545
481210205041	0.0005774830017526234	-0.0009407248169876147	-0.0010150983145555078
481479507023	0.001272081882108527	8.74716130665961e-06	-0.0011458294250481847
481576751001	0.0012031735082936596	-0.0001393762005495837	-0.0012613753794641425
481810008005	-6.372483348531973e-05	-0.0011107470838329088	-0.00011814909322883905
482012331023	0.00020576979763042646	-0.0011224562175731	-0.0005098844208635327
482012508001	-0.0013992786223790805	0.0007367464053375183	0.0007629610816902596
482013105001	0.001702973191656302	0.0010339300252626726	-5.707883973499044e-05
482013118003	0.0007018027076793553	-0.0008176008980244024	-0.0011285450342145744
482013144002	0.00033378592036661573	-0.0007043769552319867	-0.00026092546770009064
482150214042	-0.00013009970521221274	-0.0009179205011114033	0.0002251717906191574
483970401011	-0.000367233108264134	-0.0011185249107761276	0.0006410032378555192
484391226001	-0.0007848073853505862	-0.0006669320225293883	0.0010589423502533038
484510008022	-0.0003446586532275946	-0.0010455191539100405	0.0003797891550312982
484599503005	0.0009629806825801172	-0.00048812270655712494	-0.0012437510939178604
484817411001	0.0021754789719747505	0.002576542466421172	0.0028761357642394744
480291607024	-0.0007052901819800623	-0.0007500853170661852	0.0009044676889445232
480291806044	0.0007401263340628724	-0.0008197922014353601	-0.0011953259690311857
480410003001	0.00025173589076931985	-0.0012037401678874863	-0.0006181424542955773
480410016042	-0.0001386991451412775	-0.0012076312543383753	8.427012973587324e-05
481130177031	-2.5607049662898028e-05	-0.0011579819890089763	-0.00017844155624368368
481810005014	0.0006668914751789255	-0.0009162519020869996	-0.0011162531240241616
482015326002	0.0005992308658086663	-0.0009464149688087113	-0.0010699507726053372
482015327002	-0.0013025107991778162	0.0005521069794534058	0.0006669051953219354
482150241081	0.00022908749621355367	-0.0012067005439851063	-0.00048676742919960726
482419502003	0.0006897817649035348	-0.0008115635702009716	-0.0010918307387084345
482450070011	-0.0005290673273009189	-0.0009325564005535948	0.0006468513354357868
483610205001	-0.0011676471417488518	0.0001618791232417233	0.0009122363946307534
483610223005	0.001818966044797585	0.0013518600981864536	0.00040089546748216617
483719503004	0.0018486808688944994	0.001468145238762682	0.0006548936657936946
483750145004	0.0015889805178638677	0.0008050871351599263	-0.00019935242052338166
484391142071	-0.0003162593624291769	-0.0007920858543194133	0.00022976369657027335
484910208074	-0.0013485632757730558	0.0006502045285105792	0.0006568126339796824
480570002001	0.0011589015334248815	-0.00017335633251080185	-0.001181371829390767
480850310043	0.0002823401074423292	-0.001196190477259915	-0.0006207972705588139
481130085003	-0.0010613780187003815	4.227830991786532e-06	0.0007652415448033058
481410003014	-0.0014025774390999063	0.0013375147864794993	-0.0010550178907883562
481576705002	-0.0012473976757505112	0.0005270585151264679	0.0005027581112579942
481576729001	-0.0017813402035204138	0.00237308084569316	-0.0017280792795611988
482015549011	-0.0006322708627015181	-0.0008930801498255146	0.000919858864107256
482150231032	-0.000374865254904863	-0.0010954408590378463	0.0004705163873007813
482299503002	-0.0009432420991702224	0.00034529911832603243	-0.0003770761171198662
483396923001	0.0007749241864881729	-0.000784195209926561	-0.0012485782939239895
483550032023	-0.0007088350841520661	-0.0007785761014725667	0.0009844920519286031
484199502001	0.0015208606559663233	0.0005139856700400623	-0.0008090621613090872
484391135102	-0.0019324895782322751	0.003092307990795163	-0.0029935349832172307
484971504013	0.001698108844123092	0.0009919439417670998	-0.00017608570451128956
480291709003	0.0004553166789322451	-0.0009768670373225235	-0.0008538257953924637
480291922002	0.0011406755020036056	9.812356648437783e-05	-0.0004501898271588725
480396616021	0.0016364423074099223	0.0008802323165298147	-0.00020892942635223504
480590302003	0.0013871570122939334	0.00047741856097920874	-0.0002945152043685088
481130076011	-0.000882202280072498	-0.0005777754297238179	0.0013739653072592788
481210201072	-0.0016071716267537226	0.001859825494244874	-0.001401200404585584
482012503021	-0.000447615245726072	-0.0011362270859081277	0.0007475564741599325
482012519011	0.0005785632967192513	-0.001025653518597682	-0.0010700170757162039
482014543014	-0.0014203942653005235	0.001079059197634292	-0.00010364168529625604
482150241113	-0.0006503216416980141	-0.0008526953313586356	0.0009111515898575405
483030106005	0.0008727998653573598	-0.0006550638500496695	-0.001280876284975548
484391054053	0.00023028271837108975	-0.001225074615090076	-0.0004973186984658713
484391140083	-0.0013942464989369352	0.0007961413484108237	0.0005289667090990328
484510012003	0.001308030647537597	6.00638080712625e-05	-0.0011561806835330994
484530006042	0.002053858360556768	0.0026187094258782835	0.0040519702984108275
484530018392	-0.0017115034956719775	0.0021237117899777216	-0.001447661811754222
484530018601	-0.0018036168636788952	0.002482072651317538	-0.001926353065429022
484530021132	-0.0018255733572078144	0.0026718078873371413	-0.0024425764465558553
480396607023	0.0008404682810814884	-0.0006603366663135245	-0.0012184282662638225
481130190264	-0.0014273909697410793	0.00094295399898606	0.00028611540402591345
481210217443	-0.0010480936993805946	-6.346053935412448e-05	0.0008722979449318753
482015430021	-0.0013712802325049943	0.0006345606119707098	0.0008841783200724573
482150214032	0.000758221953899155	-0.00047495339140318055	-0.0008135096666109747
482499501001	0.0009906563126253639	-0.000493388675092614	-0.0013094263810191993
483090038013	0.0015345062515609092	0.0005568467391943125	-0.0007353772543593893
483671406013	0.0016149585377243664	0.0007570558207860383	-0.000510759553016834
484230014032	0.0016420641070368253	0.0008305984652393187	-0.0004140881135741597
484279501061	0.001499995006798211	0.0005502463321542945	-0.0005807409479148168
484391135112	-0.0016414604962438854	0.001700435210851735	-0.00054171154437053
480219501001	0.0008381065570445922	-0.0006979862231067391	-0.0012744129681729033
480291509003	-0.0013652165480901694	0.0006786920847064239	0.0006838451680907033
480291511001	-0.0007225790093117402	-0.0007426832971713078	0.0009663975605190827
480850316273	-0.0015323618250186067	0.0012506988549769009	0.00010510583524399067
481130096082	-0.001583324111496766	0.0014909012213005068	-0.00030231028114442667
481130136191	-0.00136052515859764	0.0005604104050383231	0.0010483603285441508
481350011001	0.0014690818088985153	0.00044322153169554414	-0.0007650454663817739
481830013002	0.0012119460340745355	-7.770015220775183e-05	-0.0011393290882401384
482012107003	-0.0002964356566516474	-0.0009269928398430866	0.00024019623208438258
482012532003	0.0006305740661123697	-0.0009742956583014586	-0.0011437537787859396
482015549031	-0.0009598666090471744	-0.0004328506964289683	0.0013592780374596567
482917014001	0.0018492009346256074	0.0015387872000447963	0.0009433863619049423
483130004001	0.0016240787370747167	0.0008427262341846595	-0.0002637585914960954
483550032033	0.00025802007018416504	-0.0011047495742790956	-0.0005770655338118732
483879506002	0.0020161739524602465	0.001994869193826966	0.0015915331393407325
484199504004	0.0016400452508663697	0.0008494414039561344	-0.0003315605383038768
484391104014	-0.00044782657022175037	-0.0010792796142801366	0.0006307645268750769
484391136113	-0.00041527184557094886	-0.0011451100104937113	0.0006510661687628812
484510010002	0.0016423104091529753	0.0008663047437235228	-0.000287430258824465
484910201102	-0.0012060302742041209	0.00013066137601806452	0.0012749611287117318
480291219051	-0.0008851836554943116	-0.0005723912799105573	0.0013715440637338016
481130097022	-0.00037728403938503525	-0.0011430697899274976	0.0006583797162437325
481130141231	-0.001966994327886412	0.0032149762660696364	-0.0030993566850587508
481210214043	-0.0005741428382202367	-0.0010131652799357145	0.0010008706414404418
481410039033	0.0009343805991234702	-0.00047956961810214835	-0.00116267978012879
481677230003	-0.0007259447063784911	-0.0006106131334095178	0.0007461110502394001
481810003022	0.0013111969250821538	6.109007458207007e-05	-0.0011656251941970027
482014216002	-0.0014949678521791168	0.0012033058082232386	-4.5676786315743536e-05
482015401002	-0.00139292213452477	0.0007320669630814578	0.0007195393909533199
482450017003	0.00010972088310817856	-0.0010461446242547457	-0.00031927062794338785
484019510001	0.00200857691885197	0.001978900296496695	0.0015871012117313077
484391115323	-0.0013610749147452167	0.0006804478170621477	0.0006611801291048972
484391227002	-0.0008457066483253456	-0.0005669321256845758	0.0010857621448511546
484510002004	0.0013752779930784385	0.0002437315430531232	-0.0009247969537157669
484850120003	-0.0010256725194629603	0.0005444150478768221	-0.0005938740402699396
480291403001	-0.0008543369288711569	-0.0004921196212064394	0.0009704833355551573
480610129002	-0.0010706586924551199	-0.00017358481796270816	0.0013101052437053528
481130122082	-0.0012930902390085625	0.0006524414438781545	0.00026985563215962006
481210201111	-0.0013081609598328886	0.00041434488160004695	0.0011472417381074287
481210215265	-7.227523635036099e-05	-0.0012829004509614613	8.715091126502107e-05
481410011112	-0.001224308211024569	0.0003805053932855966	0.0006827151091227196
481576723011	-0.0017437477594171083	0.002210576270693361	-0.001472020540083496
481677234004	0.0012648121399729832	2.1011246307578553e-05	-0.001078791420855657
482012529005	0.000977047140927716	-0.00047906803352549746	-0.0012488666267897002
483610213003	0.0006411312873510108	-0.0009731256090774782	-0.0011556356768358043
483671405021	0.0019710184032750064	0.0018176107993951973	0.0011824134696689335
483750147003	-0.00021209852322587734	-0.0010222778784403244	0.00010383760026189689
483810215004	0.0011962072511761035	-0.0001465826789789374	-0.0012209201694837826
484790009012	0.0007386094888978291	-0.0008155140417023444	-0.0011748920257477456
484910202011	0.0007336006571318707	-0.0007506685343642533	-0.0011038790548214955
484910212031	-0.00014901737564598254	-0.0012693201575287917	0.00010200625210434478
480291816024	-0.0009097954733990825	-0.0004177819354173849	0.0010388757275985544
480291908001	1.0444484099598436e-05	-0.0012511766757638426	-8.117653060073061e-05
480291917024	-0.0009594766526820639	-0.00042024251881973515	0.0013271030679284966
481130127014	-0.0011916665937249447	0.00025103172810112196	0.0008388664049378249
481130141241	-0.0014348057702618141	0.0012435859880952913	-0.00030468501452495135
481410103254	-0.0014050192864125794	0.0008218932535406203	0.0005253181526679088
481576757001	0.0015743446838431066	0.0006435557036573447	-0.000668759964844265
482319608002	-0.00014163237291349098	-0.0013060507158906914	0.0001369427940672217
484391113102	-0.001626507568968952	0.0016285257448292183	-0.0004190436626200149
484530021121	-0.0010466713662562947	2.6829850284336853e-05	0.0006622922773444007
484736806003	-6.557211766990882e-06	-0.001277472530652025	-0.00016797576886820755
484971505003	0.0016864490473651394	0.0010192430279363548	4.169188556709312e-06
485079503021	4.0024965790600095e-06	-0.0012261282630525977	-0.00019462952117695214
480291216013	0.00038965296021910273	-0.0008666499341111706	-0.0006187510461953606
480291912011	-0.0012519305304091153	0.0002972729439436697	0.001066736219457863
481130014002	0.001699150223443716	0.0010801350708733572	0.0001599026996636758
481130092015	0.0012359748236549575	-3.9095572672844744e-05	-0.0011305118562029088
481130181283	-0.001296164561507447	0.0005750455046666697	0.0005437901376332159
481130192132	-0.000818429296693692	-0.0005801314478060459	0.0010045422817402286
481350027004	0.0017006266323022457	0.0010873914968883422	0.000161175864950779
481677257002	-0.00038776364432079556	-0.0011458219154998708	0.0005573104752468434
482013318002	-0.0004776916857268701	-0.0010312620904621831	0.0006485432810309738
482014133004	0.002105566537833927	0.002585484898031607	0.0035103754718396377
482015113012	-0.001556551606567277	0.0013094118090191476	0.00010615921362631644
482015321004	0.000340696087891317	-0.0010740167842006516	-0.0007154765941527066
483750134002	0.0012260292180375461	-6.145508725551977e-05	-0.001134333737462066
484391015005	-0.0008857962074986698	-0.00045562769451103284	0.001026227838002637
480079504001	0.0014886782033685533	0.0005648261052351906	-0.00048422412953662
480239503002	0.00048246847553953223	-0.0009148742979583259	-0.0008186954957166698
480610121021	0.00043293219911463924	-0.0011278008941940662	-0.0008741589314619337
480850320121	0.00014528800874526006	-0.0012151407318037521	-0.00044513027281879735
481130002023	0.0011454047223674456	0.0004385107190724061	0.00043838341403413264
481130038001	-0.0004428446256060031	-0.0008652642516789434	0.00040674107297981654
481130108042	0.001401996760919308	0.00025876328298114987	-0.0010019241737087
481130194001	-0.0002444008499071168	-0.00125911324786246	0.0004079131630435948
481350025012	0.0008410683335175096	-0.0007225520107643348	-0.0012937592763297586
481390602041	-0.0008648320910429619	-0.0005961195182204481	0.0012464489420484601
481576732002	-0.0016030276612261226	0.0015022546583054323	-0.00016923855560232922
482090104002	0.0005702485173193063	-0.0009047087463271287	-0.0009399379648111764
482150203024	-0.0004967097498752804	-0.0009349257719431117	0.0006576765453750965
482150244041	0.0006164389411635258	-0.000958029724178396	-0.0010338344108390405
483550036031	0.0005368825962873175	-0.0010606514962170953	-0.0010366115473061002
483750101001	0.0011595697097543476	-0.0002225561843640112	-0.0012742589893046765
483810216021	0.0013467150231313456	0.00014333392411204965	-0.0010776892853139248
484391115243	-0.0013720075533879103	0.0007353316107660191	0.0005660464255806725
484391136104	-0.0005619102550189947	-0.0010197948560763722	0.0009797041180965298
484850132004	0.0008289260894636582	-0.0003462778264300717	-0.0005956865741145815
480291211222	-0.0012628581547020387	0.000357154378864377	0.0009559925903550936
480291405003	-0.0005357637401770177	-0.0006096140017355105	0.000452789622764005
480913108011	-0.0005070445641157418	-0.0010825465995998864	0.0009040341666056699
481130181422	-0.0010108101520393137	-0.0002413371958193612	0.001115327996974777
481390602111	-0.0005629536568058149	-0.000636760298682737	0.00041303074349108407
481659503005	0.0015179267028953844	0.0005539896890296951	-0.0006592056544113252
481677227002	0.0015161316602170514	0.0005973074878922153	-0.0005126172907042397
482012324031	-0.00010850876387989412	-0.0012397777371610337	-2.979939758585459e-06
482015218001	-9.237558960432142e-05	-0.00109051718395151	-3.405462387581614e-05
482015514003	-0.00023411111370601223	-0.001110151030839718	0.00017907916491728104
482999706001	0.0009939016071888601	-0.00037856292190042756	-0.00109233255010352
483030105062	0.0021762717563121306	0.0026502079364848856	0.003244002737391826
483519502005	0.001255616988044187	2.230394571614247e-05	-0.0010522807113982503
484391037021	0.0006933233615387784	-0.0006594782236433909	-0.000865548027081327
484391048035	-0.0002603755926998656	-0.0011242675066246155	0.0002308307855263554
484391138083	-0.0008263872377930115	-0.0005540478740715364	0.0009921457402786507
484391139271	-0.0007475385069291824	-0.000764335353834135	0.001107051475326254
484530023132	-0.0014354732108698485	0.0010760199631835593	-4.321512417936515e-05
484690016013	-9.162943169620524e-05	-0.0012871825001516074	2.7214310573856245e-05
484850131003	0.0013311336624915225	0.00011252318042803753	-0.001109362983753764
484899507002	-0.00035754242776506667	-0.0011724401347311135	0.0005027871257952455
484910201062	5.1996702031849464e-05	-0.0012288790662654022	-0.00026185577891869015
480519702001	0.0018180783565840744	0.0014020005718216881	0.0006053113103424328
480850305041	0.00044970941043444626	-0.0010880649397273178	-0.0008158635266053302
480850305142	-0.0014907270568618534	0.0010793713227872578	0.00034102075219745936
481130115003	0.0005062669419773262	-0.0009785554332808317	-0.0009371410377113406
481130178133	-0.0003904489563316938	-0.0010931011283301163	0.0005125823268943823
481299502001	0.001749158883015913	0.0011822557968875263	0.00020031833029482863
481576704002	-0.0014856430067807047	0.0011669150964458152	1.5809108358741854e-05
482013116002	-0.0006111786707498896	-0.000686633171751171	0.0005702670207641597
482014233023	-0.0016351141763598198	0.0018234180025260116	-0.0010517223312519063
482014236002	-0.0010273295009528595	-0.0001383998430130082	0.0009571265985030594
483030105111	0.0013717130498989167	0.00019661566078335663	-0.0010426768367131384
483396941011	0.0007592392029589637	-0.0007546298034018604	-0.0011819170896302444
483519502003	0.0008131663208767366	-0.0007169676574438635	-0.0012359278288432713
483610220001	0.002020362192761434	0.0019873448891074975	0.0015190132654952057
484391225001	-0.0010021226497480397	-0.00024238205945375016	0.0010635814995651697
484530001021	-0.0004691623790934713	-0.0008736866528428384	0.0005837360250283681
484530018584	-0.0018135828239001332	0.0024534069418378117	-0.0017018103303351893
484530018602	-0.00014918703711311258	-0.0011879631345183374	6.275575812218251e-05
484679506002	0.0015014906136314986	0.0005127710103075804	-0.0007047385273984783
484690016043	0.0013008118383079155	0.00012346005976934238	-0.0009531488387054593
480139602012	0.00023619699321783457	-0.0008804291120776433	-0.00040075831085295414
480270217003	0.0003633138161048881	-0.0011263995827564964	-0.000781747382310153
480291503001	0.0011922260367194537	-0.00016263929435154104	-0.0012725385290826999
480499509004	0.0016261840940562107	0.0007986137152185751	-0.0004314557372167541
481130054001	-0.000717951931623619	-0.0006365257153849519	0.0007792829168385551
481130143101	-0.0017886673085620729	0.002409595786861774	-0.0017972275832578025
481499701001	-0.000180068522022842	-0.000999722187985748	0.00012280979217635293
482015511002	-0.000795038033222556	-0.0005724345607582173	0.0008990911688407674
482150220043	0.0007330242263418913	-0.0005383102995888389	-0.0007089733319135069
482279506001	0.0009663846258767906	-0.0005521368896294703	-0.0013547648921257529
482450105002	0.00021907463778674202	-0.001007926934881729	-0.0004482768868380278
483290101093	0.0019077370229993857	0.0016881532593067351	0.0011345509282393875
483550025003	9.390003140895278e-05	-0.0012132771831645784	-0.00034852171842508566
484391045053	-0.0007121611050805328	-0.0006640672464223368	0.0007991666404011759
484391109011	-0.001431477994727826	0.0008892374473486287	0.0005084630475472643
484530017733	-0.0014849295805363534	0.0011329201401510567	0.00011737857462157997
484930001022	0.00048259583204988407	-0.0009677109941824657	-0.00087076827029654
480291208004	-0.0002840575741447901	-0.0011947145601703105	0.0004888900525611174
480291211151	-0.0010602562221065836	-8.767482887966726e-05	0.000985332207015376
480291517005	-0.0006318023393926522	-0.0007252935172001165	0.0006552236880908713
480850305171	-0.001287610577760398	0.0003598440886605386	0.0011498342099241087
481130077004	-0.001632932512754809	0.001631827307721528	-0.0003730325095973552
481130166113	-0.0005607518590293639	-0.0009479702836201411	0.0007606109128375289
481130192111	-0.0005456219362784068	-0.0009910967154170098	0.0007940567067118507
482012413003	-0.0010162635773394606	-0.0002381646861047777	0.0011323918756796331
482014232012	-0.001390102156912061	0.0007758544052762445	0.0005694025607153248
483396933001	0.0015575534724867899	0.0007515333163422079	-0.00022915438222364783
484690003011	0.0018094732829680826	0.001380049828713773	0.0005854659551518284
484817411002	0.001559451734104674	0.0006601268273803068	-0.0005311163457891268
484899503004	0.00024439766380780585	-0.0009603372041190207	-0.0005035828034793514
480570001003	0.0014433181012137248	0.0005335819797125578	-0.0003629617738350987
481130072014	-0.00018018171525099723	-0.0010491981054078967	0.00012231871992928248
481130142031	0.0006778450767147893	-0.0008026097603481041	-0.0010513133757708464
481130143075	-0.00041652835907957184	-0.00016754300417980722	-0.0002112971783052944
481130171012	-0.0003373472519088628	-0.000992752265164398	0.0002943779355041854
481130192046	-0.00038110837145420107	-0.0009850976231541714	0.0003826870311627598
482012207003	0.0020330531595664845	0.0021408810761780438	0.0021234103507678623
482090101001	0.0020215129988081807	0.0024616222130758895	0.003608190940681553
482870002003	-0.0002858660841336248	-0.0009861258322926537	0.0002890084247906764
483750149001	-0.0003454329925756867	-0.0009401720841292281	0.0003345128467275636
484410115002	-0.000852677799340669	0.0001900533088369832	-0.0003116833220170704
484530018191	-0.00095914511830375	-0.0001327906096757907	0.0006582631050771478
484530018223	-0.0009087861350757921	-0.0003794891140304741	0.00097102153898398
484599506002	0.0015457773951578313	0.0005838278895702623	-0.000712458679636876
484850110002	-0.0004940996959991099	-0.0006480967623360573	0.00027942402029717633
480219503004	-0.0006727390129163327	-0.0007093002329887505	0.000762793149336721
480291317001	0.0014092743964766753	0.0005284073920758599	-0.00023166242448377432
480291505011	-0.00028430806740560317	-0.0010756922563146592	0.0002529317600422243
480990104001	0.0019862110182711787	0.002047691177337189	0.002071395600263219
481130190313	-0.0014209393786201474	0.0008872563004872333	0.0004564153286957939
481130192041	-0.0008757777340145453	-0.000601584998244873	0.0013517643531616571
481390602141	-0.00025953258516401147	-0.0012281936497014773	0.0004547997867704741
481410103251	-0.0015062048099904024	0.001229672411047999	-1.6030856743672897e-05
481576749003	0.0004610528039440307	-0.0010542464560317798	-0.000921419221738647
482013138004	-0.00037570734578944653	-0.0009927530655491706	0.0004335174017937408
482013340033	-0.0004494519601059249	-0.000973523458067922	0.0004984254465751731
482015338021	0.0010787335324739715	-0.00027979732812170584	-0.0011180380042268344
482090109013	-0.0011689829400289503	4.039384826919132e-05	0.001289392452498076
482450114002	0.0006824894272347644	-0.0009281275900493467	-0.0011865871998202999
482511302082	0.0017778353635706833	0.001199891825585687	8.919610413441003e-05
483671404102	0.0013257813616932422	0.00015732531246725255	-0.0009596121154951676
483750150004	0.0018044225754407389	0.0016197328756378433	0.0015524256795678268
484391060014	-0.0007649971337434641	-0.0004028359126849712	0.0005727633800975318
484499501001	0.0009988542657294601	-0.00046820580263873555	-0.0012921948128886275
484530018592	-0.0017118586448583665	0.0020077274335745534	-0.0010097894041261107
484910205062	-0.0009978183277083174	-0.00026180025179948704	0.0010927811058706945
480291704022	-0.00037901074338940216	-0.001128213766638111	0.0005001558760127563
481130110021	-0.0007173316540047676	-0.0005944811952224185	0.0006961699609589298
481130178081	-0.00023788824733382848	-0.0010625799690394304	0.00018696578128673803
482014104022	-0.0014675623758557501	0.0010937464719508743	0.00012367897909351682
482014502003	-0.0009212214860942159	-0.0005088192913738631	0.001372843515790132
482014511003	-0.001108692812074653	-9.861764026025669e-05	0.0013364043745603786
482015335002	-0.0007146152205234577	-0.000738025374395008	0.0009432204350183929
482015506033	-0.00020082949496995716	-0.001272539725985383	0.00021940148167372885
483030022044	0.0007627977611420583	-0.0008036133296502239	-0.0011863674184745155
483030103023	0.002112411150104634	0.0023315671717245596	0.0022954970457263165
483550022001	0.00010775751265354188	-0.0011873386590690116	-0.0003686915027562477
483659501002	0.0014349050251799653	0.0003565684563920873	-0.0008627922405786426
484159506005	0.0013956983068845526	0.00034869840016346604	-0.0007103050320745483
484510010006	0.0013457067421506158	0.0001798635078315337	-0.000986553927591447
480291206005	0.0005735582159124293	-0.0009647782573996264	-0.0010117568940988225
480291417002	-0.0002861915718043695	-0.0011955610111723746	0.00034554921747178755
480291817134	-0.00010054449581024229	-0.0012360529428842412	-1.1779586260245797e-05
481119503002	0.0013733453318282916	0.0002012771583413178	-0.0010470417459704005
481130170034	7.396079900859097e-05	-0.0011154078762602541	-0.0003021472905498576
481899502002	0.0019119111930568891	0.0016768113976185336	0.0010543843561313176
482012322004	-0.0003475206454077325	-0.0010186810147410933	0.00033124423418943116
482015429003	-0.0012789038368905801	0.00044361727848278283	0.0008233054831726357
482999705003	0.0016047084473659345	0.0008171079284915137	-0.00024699988994450684
483030017082	0.0018537397261994472	0.001525226747043128	0.0008607079693625412
483379505004	0.0005997582774685714	-0.0008733690989489735	-0.0009964414305393614
483550027044	0.0010880499036004592	-0.0002706123129580901	-0.0011436757614819819
483810216063	0.0006136603738858647	-0.0010015733264243723	-0.0011228137211650245
484530022111	-0.0008855691955347509	-0.0003779589673314209	0.0008770596746905345
480270224011	-0.0012148763856962164	0.000418169410582638	0.00048064831030619727
480270224052	3.022423482870748e-05	-0.0011698185172909026	-0.00024348338607391198
480291620031	-0.0005789836027559646	-0.0008647495863316173	0.000692826122770507
481130141151	-0.0009248132432426422	-0.00029314330910591604	0.0008545682619236597
481130147023	0.0008332711733375136	-0.0006875854846856573	-0.0012425206130302635
481677254004	0.0006076085020853369	-0.0009335494980952447	-0.0010709962039506795
482013324001	0.00017896501765272502	-0.0002835174690050036	-0.00011244804125634676
482015338011	-0.0009829872516231807	-0.00027010324365801385	0.0010414387265618278
482015543012	-0.001509677116431744	0.001142412937006851	0.0002808477651581545
482450003045	-0.0008550335811125816	-0.0004796721926389478	0.0009456281288490292
482659608001	0.0007051077649371731	-0.0008680970428792836	-0.00119026959204725
484230020082	0.001040027323825446	-0.0004322332585605959	-0.0013369122981883533
484279502032	-0.00019282304922592388	-0.0012569039468702887	0.0002845167128160828
484391136283	3.2331375635643543e-06	-0.0011288113047098415	-0.0002125312410435668
480291314022	-0.0006245600225493464	-0.0007887927464546601	0.0007372684928902743
480291812002	-0.0007215708221671042	-0.0007903949191475985	0.0010530374349267183
480410002024	0.0014836564343357515	0.00047497211501164457	-0.0007382862673600822
480850317042	-0.0006024493252775397	-0.0009552608381479527	0.0010206450309932676
481130095001	-0.000272195528592781	-0.0012415904511677203	0.00041177598247915816
481210215133	-0.0008189910211903968	-0.0006799645568092282	0.0013068586083161639
481350016005	0.0013044996275555305	7.665136600904768e-05	-0.0010926605341916441
481872105041	0.0005340410494382668	-0.0010495947860385956	-0.0010110114326720514
482013135003	0.0002293981633630024	-0.0007260148077130643	-0.0004158643740321758
482015432003	-0.001065871464585148	-9.585479870979223e-05	0.0010451316696226834
482090108033	0.00012334769942212308	-0.0011598522622606596	-0.0003921976835235544
482450013013	-0.0005203901502634532	-0.000825925080552897	0.0005344830925775019
483199501003	0.0021693422283547903	0.002601849387120935	0.0030668436915898658
483239507004	0.00028529372404674004	-0.0009880931711091366	-0.0004361462164166626
483290006001	0.0014513706464018316	0.00045525545623710414	-0.0006326229329438948
483750148001	0.0010877502171954042	-0.0002566284849710102	-0.0011286677941446757
484059503002	0.00023491852606374525	-0.0011151329322617964	-0.000572630548033002
484391054033	-0.0004101589499286277	-0.0005065882881398336	0.0001651378113123396
484639502002	0.0011721862048803724	8.549363153908542e-05	-0.0005886096907003382
484790011031	-0.000746736516904478	-0.000774942183938446	0.001155641483889223
484930004021	0.0015254570488376154	0.0005711403672456027	-0.0006448453401590768
480291103001	-0.001225031168572589	0.000367295248535642	0.0006938030596050712
480291817242	-0.0012731031760056346	0.0003225086928995407	0.0011445884916972808
480610132031	-0.0005199159988157719	-0.001055593105029566	0.0008676167975318318
480970011004	0.000590468196718678	-0.0008982893186154299	-0.0010227415648381539
481130178082	-0.0010741150194682057	-5.3567233365946464e-05	0.0009958366631377805
481210217361	-0.0011386163691336827	4.737432066050825e-05	0.0010644111210384372
481390614001	0.0006818884523128069	-0.0009037704946145399	-0.0011289249888863627
481830008001	0.0011408895013837294	-0.00021502811390284557	-0.0012181870291959427
482015413002	-0.0009451785102637818	-0.0003555373941027308	0.0010617042609946613
482015430031	-0.0012718106323310345	0.00044840761070844785	0.0007613194688301442
483396942012	0.0010085714422367392	-0.00040542223672175543	-0.0012136653867506953
484159501003	0.0018455319450332512	0.0014691905163933122	0.0006847957457453926
484391109061	-0.0006844008048049792	-0.0006970290318879941	0.0008001753073325101
484391110181	0.0011670885299615086	0.0002516869926406792	-0.00013593868379412283
484391139223	-0.0014594700635581343	0.0009340387855365786	0.0005858512423915426
484530024291	-0.00027421008163050107	-0.0009399062423629919	0.00019641962438422453
480291918043	-0.0009875397326235028	-0.00038573878013495344	0.0013721567549271102
480359506001	0.0005779651359344145	-0.0009751814256835461	-0.0010725980536873767
480410009002	0.0007385340928044847	-0.0006970068031233867	-0.0010412406991275969
480850311001	0.0016319660611213403	0.0007976690521264776	-0.000467913785017465
480850317041	-0.0013624193884576314	0.0005864239694769453	0.0009773645174922338
481410025007	0.0016337827522979037	0.0009322236004248687	7.279021276056589e-06
481410040022	-0.0004661346814488196	-0.0010642806341814863	0.0006650887471533324
481677222002	0.0013754081094283213	0.0003077430628286013	-0.0007432623112870191
482014526003	-0.001793272950936975	0.00250102349301696	-0.0021060128171399117
482015319003	-0.0005245716972718891	-0.0008779013216269179	0.0005725721645241943
482015418001	-0.0009523937278027196	-0.00032115985196575294	0.0010234874605057702
483090011006	-0.00029381449431667276	-0.0010178031778779319	0.0002262210704069527
483396907002	-0.0004536580966874957	-0.0010438039261045954	0.0006335586069161244
483810208002	-0.0008120031621142382	-0.00042564010579584346	0.0006974996669982709
484072001024	0.0010549391966855326	-0.00039429791414106785	-0.0013102896662850335
484679506001	0.0018945297182213123	0.0015564808509604927	0.000671740643597957
484790013001	-0.0009480994697172726	-0.00032051434639362156	0.001023053903175983
480396616014	0.0009339973409756849	-0.0005441616546731702	-0.0012546438303406315
480839503006	0.0010526300076417604	-0.0003665861051208286	-0.0012676219163530451
481576716021	-0.0020045675353277475	0.0034611226803269238	-0.0036980878367727592
481576723024	-0.0015415190537675743	0.0013085771499784789	-2.537588097467748e-05
481576742002	-0.00195824715717949	0.003172013945928589	-0.0030233885762517123
482012223001	-0.0007413449195287629	-0.0006833095839756252	0.0009290447898103605
482013306004	-0.001302121425191911	0.0005759705481816796	0.0005796483053278403
482014215003	-0.00017200135329664617	-0.0006943585398167654	0.00024846021108762464
482014320012	-0.00172747727683484	0.002099989835014483	-0.0012074299138645753
482014520002	-0.001496746628096043	0.0012961119015876092	-0.00033840318862193316
482015503022	-0.0008990321826212719	-0.00030522591454493095	0.00077489937843647
482015534023	-0.0011155412652811248	-9.543450363703664e-05	0.0013395984657797394
482819503022	0.0008298285379116601	-0.000704209063432767	-0.0012532526068322314
482979503002	0.0012409300757023302	-1.186476820844113e-05	-0.0010847924043143747
483396927003	0.0008312712274676057	-0.0007328092344745364	-0.0012798181097901022
483550051021	0.001302044585540342	0.00011254081145578176	-0.0009799402961394846
484279501072	0.0013464242479777411	0.0001565477675397953	-0.0010463360958619312
484391065173	-0.001213482871626668	0.00035368461166808933	0.0007639510107520606
484391101023	0.001199360685224848	-6.549306139198015e-05	-0.0010476700259609468
484391139265	0.0014239641531718337	0.0004769702818465334	-0.0004656516957622364
480291505014	-0.001488879744061433	0.0011728097008128634	1.102015524247681e-05
480291817202	-0.0011818901374518527	6.380399309008406e-05	0.0013040892525517783
480410017012	0.0007416856428352525	-0.0004143677283544048	-0.0005032175441214048
480679505001	0.0021575818928345624	0.0025108697681471433	0.0027332310539356797
480717105002	0.0009696449567977788	-0.00036555052660353115	-0.000995781265395742
480839507003	0.0011489424774031392	-0.00018307374759391414	-0.0011454037680565302
480850305172	-0.0011641928737696958	2.143513917780414e-05	0.001314512115444132
481210213031	-0.0013946665810403273	0.0007332597717744499	0.0007338755805529945
481799501002	0.0015659762611444944	0.0006442849885010327	-0.0006200185904949573
482012219002	0.00026350146841426595	-0.0009835913485765596	-0.0005531445742626495
482013311002	-0.00038635220906145377	-0.0010043543419662264	0.00041753337340404774
482450011002	0.00017568206415477893	-0.0010908714748452998	-0.0004829246553532715
483030016023	0.0016301026764675365	0.0009237449049752637	-1.1627891323134863e-05
483550031012	0.0011752696439268023	-0.0001778245902095686	-0.0012460712328233277
483750143002	0.0009223931112840446	-0.00045458025901495814	-0.0010218881844280636
483810211022	0.0002184644915791465	-0.0010612729874882759	-0.0005268083763970555
484736802001	0.0006771121874002726	-0.000898281021585399	-0.0011763851413047251
484910204052	-0.0015687473777334627	0.0014376247873123232	-0.00024890781716738333
480396620003	0.0014680846870059468	0.0005286508751696588	-0.0004912673317172053
480610133061	-0.0005489311254684649	-0.001042937217989833	0.0009257198192347889
480897504002	0.001317869822890443	9.003879177286003e-05	-0.0011057259568198084
481677212021	-0.0002599823026198738	-0.0012376578918517215	0.0004322393896640159
481677236003	0.0014150200504526903	0.00032519502123337613	-0.0008643635274597325
481899505001	0.0018980869928846775	0.0015815264701616821	0.0007534717755174236
482012323011	-0.00010856466614342577	-0.0011355973676181032	-2.771182902390155e-05
482013316021	0.0009926264162649103	-0.00041089785376196365	-0.0011499911452957329
482014511004	-0.0018502024764112687	0.0026940786508903537	-0.0022765982319717143
482015509001	-0.001399563330477987	0.0007937041345470148	0.0005825238883180952
482211602084	-3.125533576753379e-05	-0.0012840840836278807	-0.00010480042040604408
482530202003	0.0007713080138767998	-0.0006338313994403327	-0.0010224547093525456
482679502001	0.00019378962255702702	-0.001104714279552371	-0.0005023543478914232
482899501004	0.0018733237204669147	0.0015477143465132401	0.0008072138617319534
484391139111	-0.0012504547244064825	0.00028135217276676515	0.001111594076727933
484510013011	0.001975513431127792	0.0020520786411586407	0.002192678032749126
484530017121	-0.0014540000458420673	0.0010587035458830924	0.00013605398367910125
480359505003	0.00043194256872128257	-0.0009976500751846318	-0.0007944358418238417
480610126071	-0.0006308428306809058	-0.0009059506948773283	0.0009334893255080558
481130141282	-0.002128039549113694	0.00416271107639035	-0.005209158721227529
481130162024	-0.0010093768146571809	-0.00011894976712006802	0.0008225900376865078
481130166193	0.001202255512896379	-7.670682040721222e-05	-0.0011018807467877347
481350016004	0.00048476908024802255	-0.0010150267789831341	-0.0009174524279531417
481770005003	0.0008130933634129143	-0.0006670101098415403	-0.0011583748141005413
482012105003	0.0012696328796263665	0.0002525329359481674	-0.00046646330638048654
482012123001	-0.00031993482607005293	-0.001022610400996996	0.00033070611371669226
482014507001	-0.0012276394799262216	0.00019251593088775705	0.001253620209281494
482015412012	-0.001775315138411868	0.002279597352920328	-0.0014257095146196956
482319613003	0.0007916800874220393	-0.0007777039115991922	-0.0012820425004454999
482499502002	0.0018268073368798842	0.0013679011736028401	0.0004074852821110628
483550014002	-0.00011944553522255918	-0.0012164577662505719	9.016277588594965e-05
484391141035	-0.00023822370073285626	-0.0011972353766960043	0.0002785903916117538
484530018622	-0.0012545659792343252	0.0004603017393862198	0.000622753576691479
484910203172	-0.0009504312088383396	-0.0004358063877832959	0.0013392775457972171
480291605023	-1.4867996642006677e-05	-0.001046513709961253	-0.00019404307942611136
480850305231	-0.0013323469613972213	0.0005507148087906395	0.0008534645230114895
481130165165	6.9703359539934226e-06	-0.0011648242383801993	-0.00020415980379420747
481130181393	-0.0005672120798598182	-0.0009484684195852925	0.0007954255200937814
481677250001	-0.0007949981403141424	-0.0005843100365951216	0.0009320061654393629
482211603021	0.0011206744295257339	-0.00021763926300493074	-0.0011489136599959332
482450114004	0.0007537471618166728	-0.0007757802978130496	-0.001168378676398226
482730202001	-0.000598303993143863	-0.0008674839895613186	0.0007667713421871801
483030013001	0.0018371230999218522	0.0013820540069327176	0.00039012384093299726
484019505023	0.0013934561725986489	0.00025396917250781597	-0.0009838934233571699
480291905041	-0.0019054077211544797	0.0029541451405727857	-0.0027274712399256323
480370105001	-0.0008792511947225929	-0.00026093524788242325	0.0006394383695399789
481130025004	0.0003580390077798061	-0.001083906105077309	-0.000731779475757384
481130097011	-0.0009455171411811454	-0.0002951755791858893	0.0010265031773452934
481130195011	0.00012522283447782262	-0.00119428897220471	-0.0002287992511856024
482012322003	-0.000993106930314249	-0.0002950107780953434	0.001167916355430444
482012323013	-0.0005246970271603941	-0.0008889022275850365	0.0005820513740554301
482013238012	-0.00021359295194600222	-0.0012494224189242946	0.00025872387921980767
482259503002	-0.0010010371792043313	-0.00012713883640520478	0.0008041585286191654
482499501004	0.0015290555759660594	0.0005508965041996764	-0.0007253744606091302
483090016004	0.0010557690872404172	-0.0002684170612561007	-0.001065837794049423
483090036021	0.0020686861776953594	0.002202465000950938	0.00208738551711738
483250003004	0.0020269339463230337	0.002068386559136844	0.0018421094444012326
483396941014	0.001766540741006338	0.0012221968799126497	0.0002540955796218097
484790018181	-0.0013515267300272106	0.0006382365626790475	0.0007135861994266672
484817406001	0.002136787002076588	0.002440269886860486	0.0025860573873296264
480291610002	0.0001848428905549706	-0.0007490001383865998	-0.0003309267479542078
480410004002	9.695007292379619e-05	-0.0011043438860252248	-0.00035121579736152044
480410020142	0.002089807888059744	0.0025110362299864404	0.003337961961227439
480850313123	-0.0018472036541212573	0.002611956348010882	-0.0019794796447717587
481130085002	0.0018903651619734737	0.0016766339653703955	0.0012326464988161596
481130168022	-0.0014061299977263723	0.0009940285227481185	2.4097234725302458e-05
481210204022	-0.0009195299129683362	-0.00026567134292582054	0.0007917774153689929
481350030004	0.0020554386157445198	0.002282230484822859	0.002577113360404657
481576734002	-0.0008290800746247811	-0.0006468149913320602	0.0012073168874143852
481677203011	-0.0015760051951824562	0.001911235996813741	-0.0018972422308265557
481830107002	0.0019707730200309408	0.0019810781043436655	0.0019028640553418487
481851803012	0.0015283573254577583	0.0005953979856008402	-0.0005785602950457269
482012525004	1.5851626849304937e-05	-0.0012157210407483055	-0.0002108868162601661
482015319001	-0.0012635017481374114	0.0004534930680267514	0.0006915443617017754
482015522002	0.0003118695024292956	-0.0011829044495042967	-0.0007001453878687931
482059502002	0.0016705732326266628	0.0009064048658374225	-0.0003147280651999681
482499503005	0.0010447762563866312	-0.0003299636564188453	-0.0011602165098489757
482799505003	0.0009969145050112203	-0.0003625204292292938	-0.0010771767007094813
483970403024	-0.0003633506325627953	-0.0011912236791017325	0.0006010932025077637
484391055032	9.55128309985737e-05	-0.001273466967595536	-0.0002906610286056545
484530016033	-6.717297916943668e-06	-0.0012143680882629557	-9.248121729590863e-06
484690005023	0.0015142510864436184	0.0005095806941938223	-0.0007835375581097918
480270207012	0.000169479574115222	-0.0009565241754611219	-0.0003428204352052911
480850316312	-0.00033779381510563395	-0.0011342325590499923	0.00041149863778573286
480897503003	0.0019964796417789353	0.0019305480841304834	0.0014742337028883423
481130093032	-0.0004503784198141547	-0.001108366208537361	0.0006929378566709442
481130122044	-0.001284608791946691	0.0005060570950829977	0.000665997190496315
481130141271	-0.002029278156802848	0.00363755951086857	-0.004147015094396594
481410024004	-0.0015888797158309493	0.0014611081491602606	-0.00015096079128148945
481677227003	0.000624988610132485	-0.0007524507002155756	-0.0009052148476447882
482012116002	-0.0005620560698766906	-0.00036425208444300106	3.056157435219802e-05
482012507022	-0.0013963082054195422	0.0012836012794130388	-0.0009908136982606892
482014535022	-0.0012115833908665902	0.0003023061081432719	0.0007994436796290543
482015103004	-0.001454266063427741	0.0009803106814651639	0.00040527875790062563
482015507002	-0.0008232953405172302	-0.0004920870031238003	0.0008657698744316938
482030206032	0.001896593798773886	0.0015570272224869834	0.0006584399843257053
482139514003	0.001757728192520196	0.0011949165991484473	0.00020360240857192444
482279503001	0.0023269369528482807	0.0033437502270105748	0.005248625374543921
482450059001	-0.0014727357936056608	0.0012772891696157	-0.0004155887927425015
483396930002	0.0014278416032374125	0.000350623720714299	-0.0008538212374427186
483799501003	0.0017576956066665684	0.001198960370365626	0.00021915979534068924
484391141022	-0.0010781326651861298	-0.00019042182867763782	0.0013640370454315062
484530015014	-0.001862735597034073	0.002745223208637792	-0.002340450185948607
484530017133	-0.0015766455774923517	0.0014995497323663798	-0.0003915754459469673
484679503003	0.0012808994065869983	-1.920954725279742e-06	-0.0012042190632844867
484930004033	0.00030342613557602543	-0.001210055353339175	-0.0007066289542425287
484930006003	0.0016440323457713334	0.000820139377850726	-0.0004613760531585139
485019502003	0.0013893082242918322	0.00023059678472806547	-0.0010346680630125603
480291505012	-0.000753325390842025	-0.00069479888147962	0.0009980071985887546
480590301024	0.00153331545920503	0.0006223964771784332	-0.00050894027995584
481130081004	-0.00136401378196529	0.0005916372657125337	0.0009708750142401191
481130187004	-0.0010042110249956194	-0.00018116409667233918	0.0009524327746288933
481130190381	-0.0012449828365181566	0.0006085913035725444	0.00023044519294979416
481350015003	0.0004177572500871576	-0.0010398683432594961	-0.0008338312601698284
481499702002	0.0018329486109054927	0.0014841813806913517	0.0008295480048649001
481719504003	0.00035253992198754536	-0.0011131581114485012	-0.0007670678966936166
482013201002	0.00040232827489800586	-0.0010807084605061043	-0.0008249916509037162
482013503003	-0.001523656770738732	0.0012368381217757241	8.162562255963155e-05
483550025002	0.0004889827778829002	-0.001086336589162881	-0.0009551918576371626
484391110133	-0.0014592042661636722	0.001058765646781424	0.00017213252630892737
480270210002	0.0009034628034954055	-0.0005187558234160227	-0.0011512471661982969
480270225021	-0.0011880040313608255	0.00021131957211406144	0.000905480613245973
480291615011	-0.000987518549945429	-9.810095442533726e-05	0.0006895631766564845
481130109042	0.00027982945647578793	-0.0007240355363537559	-0.00030556505228725666
481210203082	-0.0006562800524233896	-0.0008835845543472257	0.0009900694484716412
481410103071	-0.0010614435236052338	8.860670274739329e-05	0.0005987270186230235
481499705001	0.0019691914874172605	0.0018151723465661507	0.0011878346160477103
481677211004	-0.0001970731280880136	-0.0011189296116624902	0.0001068612928586742
481872109013	0.00015851416155891515	-0.0011513079432756577	-0.00045740001192290223
482012231001	0.0011112219059879356	-0.00018735059021541688	-0.0010463441101980753
482014212021	-0.0006455935592484402	-0.0007045640655793284	0.0006439814594777322
482014233022	-0.001984386688171448	0.0034364926509103232	-0.0038259625560995545
482850006003	0.0006960590545586782	-0.0008103801896201348	-0.0011070148153865156
483379504003	0.0005128158779746016	-0.0010596776920328928	-0.0009784327889394541
484391114082	0.00024584923069843125	-0.0012224267157214667	-0.0005976804214692575
484391131113	-0.0014184068155169657	0.0008851203918806481	0.00042293598007587494
484410106002	0.0008863445586134095	-0.0006049942409901706	-0.0012438193578156835
484410129002	-0.0005571093843683793	-0.0009522682362096246	0.0007748773804838064
484499502002	0.0008736167159240335	-0.0006620459327257224	-0.0013097715470418386
484910201071	-0.0020469314085025544	0.0037628261668996607	-0.004473676785953082
484910203152	-0.0010666557659082432	-0.00021539702360358438	0.0013713213590468166
485039505001	0.0014384133029978637	0.00031741769600685134	-0.0010037905349862695
485059503011	0.0007054083863049347	-0.0008139271812283161	-0.0010999093939301513
480259505006	0.0012914032976303579	5.2882612791258864e-05	-0.0011044474084612316
480270231074	-0.0004290646973793049	-0.0009749198905486269	0.0004759327184453164
480291818264	-0.0007396875205637844	-0.0008045295663485799	0.0011901520292379524
480370114015	0.002072165673727748	0.0021659069682172364	0.0018825814742321947
480990104003	0.000733473137184469	-0.0008295622880017433	-0.001215731779959973
481130110022	-0.001332683912988609	0.0006275815686985726	0.0006096862177268528
481130125002	-0.0009259416703258867	-0.0003580412908773433	0.000998005563277684
481130164014	-0.0013857594703431029	0.0010240865722651992	-0.00014656646839384538
481390602101	0.0009107009027012135	-0.0006106208100526791	-0.001269253823891869
482012512003	-0.0008416462127011958	-0.0006287611616198765	0.0012430792057674376
482014328011	-0.0005745820352178461	-0.0008664682526792743	0.0006903591209415947
482150205014	-0.0003205688264537959	-0.0011330414570357163	0.0004014923905980069
482150209031	-0.0004390497118321663	-0.001015258678992351	0.0006319667979175942
482339506002	0.0018301371577764973	0.0013880106821293088	0.00047121634846609457
482419505004	0.0018010436811404203	0.0013297637243750286	0.0004324210909595998
482450110022	0.0005957040574497402	-0.0010101969882933774	-0.0010973879639404635
484230001001	-0.00019464795038967846	-0.0010350104860425702	7.347894761939081e-05
484391113011	0.0007467213633437937	-0.0008358580248111898	-0.0012481697106884531
484391139291	-0.0012721674198683279	0.0002934575866574823	0.0012409963797299817
484510002001	-0.0002824459994022949	-0.0010849027655427577	0.00024908149833078203
484530021133	-0.0015034583927583558	0.0011723976862173485	0.00014185127653750678
484717908003	0.0018343933132761534	0.0014033290007285507	0.0004991645250742708
484771702004	0.0011656601995984495	-0.00021637319631175462	-0.001290043497988835
480090201002	0.0013960227365969109	0.00028188205296195276	-0.0009025510715469481
481130105002	0.0008278096809999702	-0.0003871255132641172	-0.0006643920430827709
481130154012	-0.0014982333285455138	0.0011149156389314333	0.00029830105379056397
481410103262	-0.0010066940408944788	-0.00011793068452470777	0.0008326042880026535
482012201002	0.0002127351874741528	-0.0010307470566520455	-0.0004548109566610881
482013237012	0.0014030050886590804	0.000293624326902371	-0.000900211743681533
482399501002	0.000576975651919151	-0.0006594533016525361	-0.000629042513457859
482450113041	0.0016649327288889312	0.0009559735679882268	-9.271286447948496e-05
482979503001	0.0019147108097367733	0.0016645959844741247	0.0009764601112386746
483610224002	0.0011274294825508186	-0.00026863455032443876	-0.0012796211869151354
484391112042	-0.0002667632538980502	-0.0012707888820287538	0.0004273324486923735
484391138111	-9.933553194116453e-05	-0.0011995992341884035	2.8336159198107517e-06
484510016003	0.001850219858019159	0.0014327248656893909	0.000501096272233479
484790017132	-0.0008917697586541386	-0.0005620451211454068	0.0013638604089773608
480270231085	-0.001298791751482521	0.0006148716392807107	0.0004219985662572319
480291413003	-4.693948001970215e-05	-0.0011563695165645194	-0.00013759721656165884
480291522021	-0.00019395041364663143	-0.0010541567631932656	0.00010106949306555013
480291921001	4.2418704043005515e-05	-0.0010678577806244511	-0.0002477960653743801
480559602001	-0.0009203118712957227	-0.0003166110914686856	0.0008803712916631822
480850317191	-0.0015358796277476477	0.0013022356893333377	-4.4321917948918834e-05
480970007003	0.0006600679885288951	-0.0009193319521393798	-0.0011661617143778704
481130015044	-0.001419081788199927	0.0010361183007580608	-3.4690270447197306e-05
481130025003	-0.0007900826696080291	-0.0005296784433272718	0.0008022349069768722
481130062004	0.00073433314866462	-0.0007497941704751586	-0.0010927695298519086
481130183002	-0.0007706537121242723	-0.0005249210828906164	0.0007438699436124464
481130192113	-0.0014953180648155336	0.0011773655816884991	4.327071557711537e-05
481410008001	-0.00029325087392065546	-0.0008396953319706481	0.00018714732239944522
481677215004	-0.0004949218194209813	-0.0010782311965820198	0.0007684410241570647
481677223003	-0.00019023984629061455	-0.0010983366977891874	8.117009521422776e-05
482013303011	-0.0005756673174929768	-0.0007787629418257648	0.0005769520360494377
482499502006	0.0014110343513546277	0.00026345236948196283	-0.0010294640821619104
482659605004	0.001231952622946734	-6.037862373504961e-05	-0.001168670794628429
483550062001	0.002149160538762106	0.002610263421747816	0.0033016481900731394
484391021002	0.0005455450754012952	-0.0010093129242821665	-0.0010198070255841723
484391102033	-0.0011349508416665425	8.187566969496135e-06	0.001146466226075753
484530018331	-0.0008669538153624504	-0.00045663866536886573	0.0009493789426905616
484790017092	-0.0009920198548365202	-0.00036354828912612744	0.0013256157162537393
480219506002	0.0011711234320078469	-0.00018310541463121232	-0.0012359054636831475
480610134022	-0.001925646469803623	0.003061891522404845	-0.0029424218000787513
480850317151	-0.0010039244656435597	-0.0003532539185355959	0.0013907876633247197
481130011022	0.00035412512746323176	-0.0007995513815408977	-0.00047161814205357147
481130143074	0.00018483408805359473	-0.0012301568858184059	-0.0004698538540534805
481130152052	0.00018366520116997929	-0.0011842347519450177	-0.0004971000331395197
481130194002	-0.0003349632362340116	-0.001156630188149697	0.0005129084311285193
481677201001	-0.000298582120501632	-0.0012440696583324523	0.000514723503269926
481810009023	-0.00037769090336885045	-0.0011304157269043126	0.0005084752371589697
483030004041	0.0011335890388241563	-0.0002239933592040288	-0.0011956455511473484
483030019014	0.0010838006152510632	-0.00032237502712505634	-0.0012432545403703319
483090032002	0.00035826353481302605	-0.0007857820156801718	-0.00039514540010406843
483339501001	0.0005196903517772599	-0.000998028929846369	-0.0009432695384006077
483396942023	0.0005701889712530494	-0.0010451837420996377	-0.0010765566837554765
484019505021	0.0015683516648820814	0.000646206795013545	-0.0006308804361995372
484391108063	-0.0008535281485230934	-0.0006307406400147249	0.0012881257417710025
484391108092	-0.0012206695485743196	0.000272390232596068	0.0009306834953317854
484850119002	0.0009308049479122386	-0.0005868321220104085	-0.0012926703392653173
485019501001	0.0016113150665899554	0.0008318540466382023	-0.00022332309437370865
480270212032	0.00020400182796525358	-0.0012132627345100761	-0.0005461891043754792
480291211121	-0.00030861888165382734	-0.0008659336365299599	0.0002576590748843249
480499511001	0.0013261395278681121	9.703006064258988e-05	-0.0011194899657708214
480590301011	0.0019849462584900384	0.0018859562303736187	0.0013741035509122854
480850316541	-0.002094502938947209	0.003934862309128727	-0.004634989966665223
480850317122	-0.000961983657792207	-0.0002931766604775157	0.0010050260201772475
481130119003	-0.00050781684861956	-0.0009357382254919678	0.0006159066058844167
481130130053	-0.00048522421939597684	-0.0010443635864268025	0.0007652158341577285
481130169023	0.0017982578791081326	0.001427440312502338	0.0008528736330726551
481130190314	6.226951340559063e-05	-0.001193953786643839	-0.00026620632381903805
481350013003	0.0006793366288595395	-0.000853637420461309	-0.0011267281705127266
481410002061	-0.0019401593828812821	0.0031910958292737115	-0.0032900547710872593
481439505004	0.0022096717618559185	0.002857906406096117	0.003941282362248463
481576716011	-0.001369456997663053	0.0007275277106226525	0.0005766074311194832
481576720023	-0.0015601048054629933	0.0014363205961548332	-0.00032000635748991176
482012411011	-0.0006783275468368151	-0.0007844657745916968	0.0008820768303730942
482014122004	-0.0018970226123376731	0.002942423570002381	-0.0027503782025502955
482150231043	-0.0004953522057518704	-0.0009490665177826374	0.0005937321338188299
482511302151	-7.19321147401189e-05	-0.0013135423305602773	5.215328043095345e-05
483090038024	0.00043905831359025195	-0.0011057576898133037	-0.0009054561200574216
483217303011	0.001715410123694678	0.0010824650271108382	6.103926655908811e-05
483396918004	-2.4725637290779195e-05	-0.0012762247178636286	-0.0001169591093942957
483550013002	0.0012697904860542249	5.1507916289255604e-05	-0.0010082274894706964
483550036012	0.00012578377619941022	-0.0012804846270891772	-0.0003624812827870283
484391012021	0.0009286108598094408	-0.000535372382170024	-0.0012402891641667057
484530018233	0.0013155631444112556	0.0004421076011813978	-0.00020264354109476976
484530023141	0.0004625191266263993	-0.00047609058315554764	-0.0004687836413663277
484850128001	-0.0009714876120917992	-0.00018185129459094427	0.0007980043038550945
480050001011	0.0019264996799080135	0.0016601262024829072	0.0008631363565167237
480239503005	0.001752134129258823	0.00115868784468083	0.00010331886054481172
480270211002	0.00139164760480656	0.0002646397823739489	-0.0009501350697277761
480270223001	-0.0006719295395534971	-0.0006733435412599001	0.0006856666150254795
480291510003	0.0003999616079462795	-0.0010782550571062613	-0.0008115781533413272
480370110003	0.0014465204769402392	0.0003610971268666215	-0.0009025807030760104
480610112002	0.0011189898382388107	-0.00027414272082592814	-0.0012684615201970773
480610124021	-0.0006775657449647486	-0.0007596517472568811	0.0009472249693132334
480610126081	-0.0002713962225465362	-0.0012299186062024554	0.0004370434475817359
480850316423	-0.002016857065403061	0.0035030081606290636	-0.0037250760233048467
481130009002	-0.0011469914609720264	0.00017445279336118828	0.0007908799425886419
481130047002	-0.0017316225260753518	0.002114726581101525	-0.0012185204456981963
481130181362	-0.001236330034278969	0.0003461409305654897	0.0008193958052948254
481130188012	-0.0015575516810874884	0.001346164210279879	-1.7341189303135015e-05
481210213012	0.0014679624389140023	0.00040160604221168363	-0.0008862351688419481
482012104004	0.0011187742403716686	0.0004970922141813763	0.0004312804602106423
482013433021	0.0004004129325431459	-0.001145279626903502	-0.0007772361663843349
482014307003	-0.0007889614922196454	-0.0007268682690084555	0.0012794159264200404
482015549022	-0.0005963850380668153	-0.0009974907701965452	0.0009934648533902696
483396906021	-0.0013980905894606505	0.0006946587144519294	0.0009060768747226568
484391135101	-0.0012540598152928132	0.0004061055340653939	0.0007713885251935888
484510013033	0.00016648499507944728	-0.0012581137746172147	-0.00046880506145545524
484736802002	-0.0006774507646521556	-0.0006196926625783049	0.0006562849259883761
480291620033	0.0002728445353720408	-0.0011037610987221457	-0.000635959004155385
480291902001	-0.001499134292938012	0.0012103312713402275	-3.0501276187128064e-05
480396618001	-0.0002347446173615221	-0.0012363763917802605	0.000270094432271355
480850303033	-0.001098632556432843	-0.00014520315914177183	0.001408110255542373
481130100002	0.0007716147727541879	-0.0003772758041375056	-0.0005740702953643435
481130181051	0.00017508381540108075	-0.001197842888981404	-0.0004458002531134093
481210217271	-0.0018347176725126866	0.0025508163325086244	-0.001865245673737988
481576748003	-0.0003059605850804239	-0.0010329771736232295	0.00024725431083713216
481677234001	0.0004543992942646602	-0.0011120129421632687	-0.000925255475665738
482013113002	-0.0011926085474298547	0.00022000012937976432	0.0009119273552883209
482014539002	-0.0014549771773959509	0.0010415369103721917	0.0002047270605052999
482015333001	-0.0013210487633717259	0.0006588517734099694	0.00046356539168451684
482150226002	-0.00015349807321470628	-0.0005566964403471378	-0.00015953680423134924
483090028003	-0.0011295177716406475	6.393642469743018e-05	0.0009640658817786215
484391115212	-0.0014461851176182684	0.0010898359309093036	-1.891124466645152e-05
484391217033	-0.0004727311953035075	-0.0008700303951621659	0.0004578035400650927
480139606003	0.002016898492733446	0.002009023009537198	0.0016544478466589377
480291308001	0.00017695481915692136	-0.0010740699566546743	-0.0004298514932105085
480291511007	-0.001344441651459853	0.0006484031549604105	0.0006351895601621368
480370111001	0.0007839452859407473	-0.0007650260628364471	-0.001254261885080948
480396605002	-0.00012186979870400881	-0.0012685287906231012	6.609094814297675e-05
480396615012	0.0012954449207081792	4.844380477955418e-05	-0.0011331799538132215
480850316382	-0.0021591101944538004	0.00433472804513144	-0.005569187471086281
481130079024	-0.00014510359697019802	-0.0008753452907583097	2.7589598983393013e-05
481130096091	-0.0009916285155623706	-0.00037415859173650786	0.001413291247488469
481130122113	-0.0006112906500365439	-0.0007476462047297463	0.0006312542345312157
481130130091	-0.0005186747457755528	-0.0010071553730332872	0.0007309841637359927
481130181271	-0.0012105759931590782	0.000329094376092951	0.0007333889770753854
481130207002	-0.0016008634633129923	0.001627718288644918	-0.0006333301369025771
481210214094	-0.000663875325541277	-0.000891899614188721	0.0011349741949845211
481677217003	-0.00021655912126622358	-0.0011382785287925204	0.00015552629493542188
482015529005	-0.001220176115138032	0.0006507713513631299	-9.560823166819645e-05
482150221032	-0.0008053264756426774	-0.0006467444553771578	0.0011024755328354842
482339509002	0.0011458906230975919	-0.0001942192580518631	-0.0011367115354040842
483090025012	-0.0003393934114818667	-0.001121980952724692	0.0003972044283814787
483396931011	0.000988897692213167	-0.00044534783346433907	-0.00122521890770758
483750122002	0.0006608980527360362	-0.0008008218293853347	-0.0010328739800585535
483810216024	0.00048698333681650434	-0.0010236886914538883	-0.0009373901590819589
484899506002	-0.00014375534322557355	-0.0012567447298456366	0.0001787184498620237
480291205023	-0.0008273468088566405	-0.00045213246870048516	0.0007980783887086429
480291212051	-0.0007529426978889111	-0.0006199916011553548	0.0008351682821656194
480291805031	-0.0005961084571272318	-0.0009289093461793801	0.0008544273425534407
480291815031	-0.0002580374156101068	-0.001173229079268977	0.000255022810564928
481130038002	-0.0001758902507318803	-0.000917871099777569	4.519946110625004e-05
481130042013	0.00019150732463208203	-0.001110641105700021	-0.0004939406801459712
481390606002	-8.556329688744058e-05	-0.0011608038021689055	-5.599601848215986e-05
482012415001	0.00044100707215097263	-0.0007123084994773156	-0.0005239233762569036
482012517001	0.0016017835055658495	0.0007233467076236154	-0.000553497599489076
482211602053	0.0003292206061321326	-0.0011604210357748488	-0.0007451046557256828
482511302072	0.0011709498549607625	-0.0001981721520065612	-0.001263230746493042
483030006072	0.0017783529085565017	0.0013057481121135069	0.0005140930956372753
483396920022	-0.0009556789067659059	-0.00045192285952878316	0.0014007243715208166
483479501002	0.0019874260372938672	0.0018819135144570425	0.0013294282301508189
483750150002	0.0012424260460776894	6.5491042217775784e-06	-0.0010390708206646975
484230001004	-0.00027011323152137444	-0.0011734460746324503	0.00028560530550457273
484391048042	-0.0006462494302293407	-0.0007393174264757387	0.0007100869464013001
484391109072	-0.0008327157011383579	-0.0005451527877056259	0.0010021867965424127
484391141033	-0.0010034950643314378	-0.0003671126686709388	0.0014249066655762368
484530021053	0.001750412996187764	0.0012616241060945247	0.000490448882278744
484639505003	0.0010779737638520837	-0.0003576135081095548	-0.001315451103105021
480291806022	-0.0017264230937494049	0.0021471596199154792	-0.0014085816469261566
480610115003	-0.001547958712613815	0.0013219074010845896	-7.781134665207532e-06
480850304041	-0.001394519875600571	0.0007124753216944154	0.0008063031403773766
481130086042	-0.0009088022052428147	-0.00029471208517271153	0.0007897587371201908
481410003025	-0.00012797299073400765	-0.001173485434990144	0.00011029509372809973
481410103261	-0.0015262599662173412	0.0017534777573783682	-0.0017312399723587114
481830004012	0.0011730986513663916	-0.0001465648135973229	-0.0011720671259065727
482012408014	-0.00081878247378134	-0.00036077358762623136	0.0006438316194518331
482013210004	-0.0005291209330051821	-0.0008661823471505751	0.0005955562120013902
482015410021	-0.0012963754922707678	0.0005185628671422526	0.0007821272487035007
482015412032	-0.001603998879304022	0.0016279663500494792	-0.0006071410701209574
482150213032	-0.0013032245547251683	0.0004922264152126039	0.0008306653867511867
482450105003	-9.752392759070318e-05	-0.0012147312091380703	-1.867075978174162e-05
482450106003	0.0015796913397148806	0.0007554086883495122	-0.0003252039538944377
483550054102	0.000364578871593143	-0.0007383983130106069	-0.00033794603816846355
483750116002	-0.0009951133599904209	-0.0002341878550427562	0.0010285926286740267
484230021012	0.001682814487185076	0.0009348097285262997	-0.00029121033811509243
484391110162	-0.00012230737184037166	-0.001307537262551114	0.00011667362646950686
484391115245	-0.0006016399098057177	-0.0008926393239251067	0.0008215663368325535
484910208092	-0.0008585004395073607	-0.000498529940491836	0.0009986177970749094
480291205012	-0.001359003183741947	0.0007785223002741425	0.00031816090442085164
480291215073	-0.0008610965190282715	-0.00035374681137273484	0.0007310971832478569
480291303001	-0.0007434736849119332	-0.0005622956126469486	0.0007333025440463765
480396640001	0.001269988876934239	4.231461249692722e-05	-0.0010337316288758973
480396641002	-8.275035353833625e-05	-0.001232768489097459	-5.328918531686734e-05
480679506002	0.0005138579286407095	-0.0010147839629996791	-0.0009872878837487121
481130079092	-0.0015598344684202262	0.0016353334454989928	-0.0009375003541776429
481130082001	-0.00019849174799203118	-0.0005294187393343608	-9.787334089106238e-05
481130165221	-0.0009389502908932242	-0.0002453678200357748	0.0008432941103175299
481410028004	0.0007399882156458807	-0.00042402723169594753	-0.0006132212962687671
481677223002	3.770370559303473e-05	-0.0011400775684920464	-0.00027294548702288895
482014115024	-0.0011478048391961268	0.0002262440545070106	0.0006974947617853866
482030201021	0.0016527034779452677	0.000861171888438172	-0.00036902565054836413
482090108032	-0.0005337378861187016	-0.0008927068086788981	0.0006231934588574079
482917002002	0.00020047821416748737	-0.0010713023550725641	-0.000513946377537429
484039502001	0.002226200817012791	0.0028187154891240592	0.003585929322164072
484391062013	0.00044995201878792883	-0.0008464018984059307	-0.0006893907920944216
484391131162	-0.0010315493182777953	-7.109513598104614e-05	0.000811863597733398
484391139294	-0.000900803842748865	-0.0005499423082776015	0.0013863686185446769
484530006035	0.0021966501159508263	0.0029922937632600208	0.00468772016143067
484790006012	-0.0005365953373749193	-0.0008639842234715747	0.0006215866740462634
480270216014	0.0007369114467879787	-0.00081132281500788	-0.0012090236496228302
480291704021	0.00022830735131204764	-0.0010234042303414214	-0.0005391182684825584
480291818131	-0.0008255705371323754	-0.00046158652176345335	0.0008218085354608379
480913101003	0.00037544319376405915	-0.0011097346004648788	-0.0007631773787883137
481130155002	0.0005234234172501732	-0.0009962573771461248	-0.0009733851351256148
481130182031	-0.0008686989169477135	-0.0005280672026586093	0.0011000975225418886
481410012022	-0.001711403554356758	0.002104286547096894	-0.0013824745991195448
481499702001	0.0019112583062405898	0.0016317081280546577	0.0008665967640926449
481576727012	-0.001777356746841101	0.002382793735492344	-0.0018087519290833714
482014330011	-0.001519995133428062	0.0013851019790396897	-0.00044269930975576646
482015532004	0.0008291426665424098	-0.0004540366867855175	-0.0008166156361928994
482279504002	0.001788846677669968	0.0013033245628256325	0.0004244280797449266
482870004003	0.0012490036980511547	0.00011990334367734747	-0.0007693643378911862
483290003041	0.0003257791610171759	-0.0011555408734085697	-0.0007195106639763254
483396933002	8.227181506805165e-05	-0.0012963957857291045	-0.00031990241922157065
484391136132	0.0005965173494763833	-0.0009816926545181295	-0.0010682419858441023
484530024303	-0.00048023662674499834	-0.0008534531898535055	0.00045914960057873866
480190001011	0.00011995368997127289	-0.0011398360191100464	-0.0004118808764760845
480291218112	-0.0013514308125601318	0.0006726266272488238	0.0006079326944938285
480291709001	-0.0005123991144116543	-0.0008288375640909269	0.00048261758383731575
481130059015	8.34212484904308e-05	-0.0008626605647920418	-0.0003558352153666592
481130088022	0.00037704935063577683	-0.0008851481177920781	-0.0006799727136417607
481130147021	-0.0008108981509449137	-0.0005233999519406332	0.000904542647369401
481159505003	0.002029172602417202	0.002022701064089446	0.0016064803157838
481350031001	0.0005922426348139533	-0.0008597772607968388	-0.0009785091000269728
481390617001	0.0010991857012326719	-0.00033365627174121606	-0.0013243628046891531
481410001111	-0.0006256419858676394	-0.0007496413826251167	0.000742238034706021
481677217006	0.00020835209417116075	-0.0012399188213631448	-0.0005331462741918366
481810011012	0.0018046483075817251	0.0014685673251980443	0.0009574203723390431
481830002002	0.0008949489788675737	-0.0006227665426582922	-0.0012955304229248308
482013320004	1.2402661741983178e-05	-0.0008099363950364965	-0.00014942201657614336
482014519012	-0.0014881090001343026	0.0011681898693953203	2.5614785446343232e-05
482015115005	-0.001181223445908047	8.050164031424597e-05	0.001246691227736092
482015342022	-0.0014071318932000747	0.0008531931139463515	0.0004457779223785461
483179502002	0.0016897988543051966	0.0010876579510847848	0.00021897601772887502
483550031015	5.519438081981825e-05	-0.0011721105822075507	-0.00025878024067770337
483750133003	0.0015782343680679353	0.0006716821679779667	-0.0005919700565632922
483879506003	0.0014856970967262158	0.00043644918645040925	-0.0008738550978484664
484910203203	-0.0006596646544888744	-0.0008474774578319959	0.0009387720217515065
485059503021	0.00064837731214227	-0.000902315979179945	-0.001109518305210006
480291915063	-0.0012829443152444777	0.00046222288304506186	0.0007767147014732668
480850320122	-0.0014694419491553608	0.0010898434625329157	0.00014068788941944165
481130111032	-0.0014994067810362673	0.0012305223814737549	-8.28511893062799e-05
481210217174	-0.00019611200905420055	-0.001279533074896502	0.00022826776612884598
481410002045	-0.0015102061886171259	0.0012017744949060468	9.270108421049445e-05
481410103114	-0.0012086503057517292	0.0002948929158123137	0.000797354239431906
482014212023	-0.0012090753225142484	0.0005450866900267421	0.00020559398635320092
482014305001	0.0017463718066659042	0.0011244544960819893	1.059154940872553e-05
482014516022	-0.0018580822994586942	0.002721210359862131	-0.0022979052793084542
482014551014	-0.0013014265593977977	0.0005060341104610849	0.0007842561834003617
482319608004	-0.00012224678223233512	-0.0010899038968365516	-2.6239964978997832e-05
483550017016	0.00040378959436909387	-0.0010532415656446885	-0.0008179512197011885
483550027043	0.0008121225425552768	-0.00019486366777980965	-0.0002463531912390464
484391115313	-0.001465102399936119	0.0009970628786546442	0.00041137755009563353
484391139216	-0.0011899444148664893	0.00010317570754600212	0.0012349116219934812
484690015043	4.0029037789213476e-05	-0.0013035091120549432	-0.00018775560879311882
480291309003	-0.00019394159853813243	-0.0011236936812613393	0.00011690550195093829
481130136202	-0.001617678380443195	0.001661631263538567	-0.0006013274984136486
481130182041	-3.2463423107421045e-05	-0.00128601094158263	-0.00012465864266028484
481410008002	-0.0013791797331305696	0.0009193671882696727	2.5045569787643227e-05
481410103352	-0.0015236563629772379	0.001718009494578563	-0.0016077575434215246
482013112001	-0.0006409417531637018	-0.000763524336220796	0.0007394327836280516
482013121001	0.0023766389542043418	0.003590113688311911	0.006014497046462984
482014536011	-0.001275185822820776	0.000571043188711227	0.0004025168298311916
482015212001	-0.0010440893502801293	-0.0001200895847431441	0.0010000520254063847
482015222022	-0.0010095564072538793	-0.0001928787744870386	0.00099170636662082
482015521022	-0.0005063942561552928	-0.0010674335853294024	0.0007870082476304126
482179614003	0.0013580289894554115	0.0001559994210599032	-0.0011070663821431815
482239501002	0.001474855811343337	0.0004002074203769254	-0.0009309557480996249
482870003002	0.002049962370146722	0.0021161020055188696	0.001849310207621528
484391050081	-0.00018515938459002864	-0.0012547810990973267	0.0001768214139954378
484391216063	-0.000629869979203899	-0.000896900367238853	0.0009356833007798696
484410110001	0.0006179614710916125	-0.0009086512772024342	-0.001067450159908028
480291501004	0.0003162550929735757	-0.0009786118328411785	-0.0005634734351356702
480291720031	-0.0007841236798205863	-0.0006879819531309703	0.0010859791515526846
480396623004	0.0007356058470512458	-0.0007705035582823939	-0.0011280355337679514
480499513001	0.001343433100939135	0.00012866127573405502	-0.0011203085293373346
480850314092	-0.002088312479178917	0.003928975375133256	-0.004687176585295971
480850316243	-0.0007979514978329663	-0.0004301251537766275	0.0006742838045709525
481130105001	-0.0009707536607298601	-0.00029142445332417034	0.0010377437219510777
481130169035	0.0005397120527849399	-0.000968950415441397	-0.0009670173899532038
481210217261	-0.0015771916155892564	0.00137206098355637	6.743071449475516e-05
481239703001	0.001814860090802606	0.0015964584572266019	0.0013953496781782017
481410003013	-0.0012178994482163424	0.0004643862110489816	0.00040802896998210235
481410043074	-0.00033732867220322274	-0.0010392495356210496	0.00036062774906750846
481410043141	-0.0018796625346341948	0.0029612272226051707	-0.0030236294239808547
481576711001	-0.001355421355604137	0.0006820185356287845	0.0006109318919303403
482012111001	0.00042671618691240986	-0.0009588547203259112	-0.0007563041913300188
482012302005	0.002013933598446994	0.0021072867176111583	0.002125472346571538
482014108002	-0.0007575727320833811	-0.0004953035883977426	0.0007341425791587829
482014216003	-0.0008512832318930422	-0.0004957523932377834	0.0009864908553501163
482014541002	-0.0018163773284705636	0.0025705332818840632	-0.0021444471612829304
483550054101	0.000298691793366071	-0.0011606208074001001	-0.0006576129092148972
483810216044	0.0017233623456087682	0.0010546512744156226	-0.00010133356587425797
484391115221	-0.0005457968172088551	-0.0008057378332128834	0.0005449158834085666
484510016002	0.0020749952470721436	0.002383910379861315	0.0028659613002765994
484530013072	0.0005429560823414021	-0.00043820569470812875	-0.0002831305149487399
484530017531	-0.0008165676528036369	-0.0003424999111664849	0.0006016296626201459
484530017611	-0.0010750358745355794	-0.00013117364951231752	0.0011914577324489328
484639502001	0.0018444105772949927	0.0014289440024400919	0.0005260781558878721
484679504001	0.0012884032150320976	1.815684258950726e-05	-0.001177574175660835
480370114022	0.0017187525710711873	0.001047857290288011	-0.000100052546228204
480639502001	0.0018114298237330358	0.001596604292829853	0.0014227978409247642
480850302032	-0.0007735378323409222	-0.000748596582856405	0.0012356053433732095
480990102021	0.001057094514427227	-0.0003826404491087514	-0.001302003758693181
481130136232	-0.0015523157778994546	0.0014539929645153422	-0.0004222406740496623
481130173042	-0.0005813537650480454	-0.0009427108478789984	0.000820132427587627
481210202022	0.0006711781943279953	-0.0009270479632015717	-0.0011840478567878162
481210203061	-0.0004090664380849776	-0.001050696521284746	0.0005383058639758806
481410040021	-0.00013585305564145774	-0.0011722711227255343	5.544360191891055e-05
481576711003	-0.00020394978403438964	-0.0012124310700751789	0.0001726186514994873
482013115001	0.0005506314583804161	-0.0008012390785214983	-0.0007665117683796143
482013422002	0.0009499508688449472	-0.0004642601339036257	-0.0011423109001765222
482014119003	0.00034295129270370673	-0.001157154424487937	-0.000712394237986025
482150235112	0.001634449749875509	0.0009140363506287096	-6.08743451170734e-05
483290004012	0.0013436627930058132	0.00018783456450402225	-0.0009462698128695722
483396926012	0.0005446230093933583	-0.0009590605031773941	-0.0010019070298442228
484391058003	-0.0011178718504874317	0.00020986321255406175	0.0006177319290028131
484391135182	-0.0018474904676626957	0.002677946903663047	-0.0022370069406614716
484391137091	-0.0011851932953186248	6.860079632182318e-05	0.0013058495424973899
485039506004	0.0007925444898325739	-0.0007211828243237543	-0.0011075566465510822
480396644005	0.00035365730520667515	-0.0010381140738890528	-0.0007086716706267745
481350028022	0.0016871015161036818	0.001139437315190066	0.0004156166761584268
481410011135	-0.001200677455639036	0.0002649752632357236	0.0008366180729442382
481576744001	-0.001881196713346246	0.0029249345546024956	-0.002792535516850467
481830007003	0.000932168172504862	-0.0005529275248736898	-0.0012680912616109157
482012524003	0.0010644954012689874	-0.0002976166243203564	-0.00114876510160235
482013417001	0.0013526190028093766	0.0001584475385129823	-0.0010698751512281755
482015423021	-0.0013859594267394157	0.0007772893267344877	0.0005205212757309494
482511303042	0.0003247460710923462	-0.0011062732612141216	-0.000707087448408927
482999701001	0.0013503667771802756	0.00018721801235534245	-0.0009856698574732161
483396920014	-0.0009103541828282759	-0.0005438663525380991	0.0013729561157932748
483610215021	-0.0005677525046836119	-0.00020903809026604894	-0.00017416502618110904
484391023013	-0.0010417032892047547	9.616700179654588e-05	0.0005706676208908181
484530018112	-0.0003597295800898867	-0.0009509284591417905	0.00032072553855949393
484530018332	-0.0020094582431826142	0.0035213025519778515	-0.0038949881293064256
484850110001	0.0007324870058161465	-0.0007797070027022008	-0.0011589525916193306
480270235003	0.00010810762754936375	-0.000849629641155354	-0.000286272652579885
480291808002	-0.0012591440608938	0.00043248618583941053	0.0007169037614464421
481130190311	-0.0018855727644498056	0.0028621937801681487	-0.002570861269824713
482012503012	-0.0011133911144289128	3.0509287396196626e-05	0.0009669602227212228
482015214004	0.0009373076874300947	-0.0004711200420635149	-0.0011300563789092843
482090108083	0.0001286236244263984	-0.0012451831426143617	-0.0003957744821644294
483030019013	0.00014794596393989852	-0.0011676031460709315	-0.00043537760725072754
483396902025	4.0482673854695374e-05	-0.0012858332773194954	-0.00017351053456484861
484391046011	0.0006231996024552741	-0.0007961590128742523	-0.0009616147952100276
484410114003	-0.00012474666158184295	-0.0011128945371834092	-2.2959018810788554e-05
484530001013	-0.0020679547970404483	0.003864737939858118	-0.004653860418227266
484530018591	0.0006318657569443995	-0.0009656418199994062	-0.0011392563485446488
480990105021	0.0004026124096398268	-0.0008859599719690578	-0.0005072057586621774
481130196002	0.00013548437720286438	-0.0006339891742317143	-0.00014090732823094973
481410043122	-0.001076167271525685	-3.950726181719851e-05	0.0009484649044283793
482150212014	-0.0003262844236116134	-0.0011820053759036447	0.0004727490557934633
482570513002	0.0013202862282928117	0.0002462793522133344	-0.000680949030128877
483030007001	0.0020155629082523677	0.002170622793626489	0.0023943648707702146
483396916012	-0.001032186860436913	-0.00027869305716924183	0.001338739672849146
483479505021	0.0014889458767573507	0.00045041761528572303	-0.0008449628350921609
483750148003	0.0017104041213402508	0.001178857889367567	0.00043793877447405316
484090112002	0.0017630433282435558	0.0012767481266453442	0.00048736209598140726
484391014032	0.0009947164925105927	-0.0003070013370294895	-0.000967624764836656
484391050085	-0.00021043775445100385	-0.0011639190147717754	0.00020351261041581754
484391131041	0.0010261623404576575	-0.00012034721676343041	-0.0006505790353727658
484530017601	-0.001689674668750399	0.0018738487906385518	-0.0007255089755064539
484530018585	-0.001424983759381005	0.0008983551721585944	0.00044527620063858527
480291218122	-0.0007277097138974002	-0.0008156276384178789	0.0011605593052612193
480370110002	0.0015222490180510928	0.000522285655486501	-0.0007870694162034301
480590301014	0.0013577176068803637	0.00016902029897990692	-0.0010635418898526795
480850316362	-0.0019101674114917213	0.0029942066119123607	-0.0028376548919224667
481130190394	-0.0014428718937302015	0.0009286772568177775	0.0004656827838972661
481210216232	-0.0014226295796147424	0.0008169520758421503	0.0006859351591948041
481576758003	0.0011591550833279687	0.00022791563497370825	-0.0001792246576658195
481677214003	0.00011148721166921166	-0.0012535682509423867	-0.00035669689018693755
482012327011	-0.00017107850457999963	-0.0010783988741049956	4.295534822886893e-05
482013128001	0.0007834574311644856	-0.00012959424299043072	-7.289808759285122e-05
482013216003	-0.00016512808144895542	-0.001082275729557545	5.6771064612095075e-05
482014234012	-0.0012272627755692798	0.00029970816232516897	0.000892119159572633
482014329022	-0.001457199059911438	0.0011538540763231834	-0.00010742276140378361
482015329002	-0.0012216476033755043	0.00033906144396362496	0.0007729269632151288
482150201013	-0.0011769192065941433	0.0008409213398738754	-0.0007934432663924498
482850003002	0.0018203729518870809	0.0015536135776804154	0.0011982632133601505
483030009002	0.0014367580810951187	0.0004267327484968055	-0.000654837198806662
483030105052	-0.00037219070367279874	-0.000476967752561835	-0.00011735387792305283
483279503003	0.0005384614845213814	-0.0009684837270772359	-0.0009830315917667316
483290101043	0.0005372126843903981	-0.0008193008554313856	-0.0008110337731477113
483319504022	0.0011365202884463413	-0.0002182147676234174	-0.001202863964048998
484391104024	-0.0004961824972449444	-0.0010512724766554072	0.0007380708980195108
480291205025	-0.0016975509702887373	0.002133097322345695	-0.001606988462666699
480291314011	-0.000547777550209704	-0.0008657386844376262	0.0006244703535087081
480291817263	-0.0012466491886397313	0.00025423012838194866	0.0011705650918998392
480850305092	-0.0015278584087099387	0.0011768787302199749	0.00032682043382205507
480850315081	-0.0005484201228670583	-0.0009841189606654849	0.0007896258242069171
481130078121	-0.0010087390852923117	-0.0003378530951833276	0.0014085991969736925
481130098023	0.001321730203465821	0.00013403639647917398	-0.0010043843953443203
481130166123	-0.0013970164297920876	0.0007950055448790492	0.0005546627455730857
481576708002	0.001129254572110991	-0.0001661239423285843	-0.001046857758659699
482013130001	-0.0013305936024114605	0.0005604881262318097	0.0008149471540101017
482014207001	-0.00019371872101124754	-0.0012436455810298324	0.0002390541117769417
482014305002	-0.000548107328168625	-0.0004488577213240623	0.0001470360657480062
482014535013	-0.0014333987974286667	0.0009888055616361696	0.0002028692376867241
482015225001	-0.00024655772511524617	-0.001244196237844295	0.0003966433810706914
482259505002	0.00011199288597127251	-0.001251079280717057	-0.0003912908049671511
483030002022	-0.0005848746093339655	-0.0007616451690870904	0.0005790969346793169
483396939004	-0.0003921044375959393	-0.0011616644790111152	0.0006061979951703406
484510017041	0.0017004300718135247	0.0011457686576046959	0.0003773916476173819
484530017293	-0.0015422563741783934	0.001333304761643872	-9.39496916885458e-05
484599504002	0.0020643256463462423	0.0021549241388192733	0.0019013658600268509
480270219044	-0.0008798996971117656	-0.0004592619152837018	0.001006118864966302
480291211182	-0.00036109220992895825	-0.0010163845443397401	0.00037273613617290393
480370101002	-0.0008412454020567368	-0.0004645945800536091	0.000853004261369999
481130078103	-8.369390798236661e-05	-0.0012661792567087021	0.00010979771525658757
482150201023	0.0003078359822710838	-0.00112440262372121	-0.000665485552611728
482419503003	0.001415078100462842	0.0003961027597705529	-0.0006595757339457245
482719501001	0.0007300253628441247	-0.0008025714552547573	-0.0011879340923410997
483030017054	0.0014976986149144117	0.000494770044079519	-0.0007436822130692351
483090009004	0.0011295243060213875	-0.0002596298862388951	-0.0012747339094774561
483550018013	0.0003683843879996584	-0.0010156176831070916	-0.0006995900155735049
484530020042	0.0008204276824987576	-0.0004414383833026537	-0.0007519188109798749
484690015041	0.0006565976113795587	-0.0009156360492289128	-0.001093502259383532
484971502001	0.00014235960364957653	-0.001165711425355278	-0.00043176115842051094
480050005001	0.001857044713712864	0.0017262886567898786	0.0016532690598498707
480850316223	-0.001554526919375025	0.0013150198845704537	6.747209074860864e-05
480850316364	-0.0020271257346299396	0.0035925009246387135	-0.003988857157352604
481099503003	0.001558894906760878	0.0006897753291524361	-0.00042693776197712263
481130006011	-0.001179667237679394	0.0002656990207691449	0.0007224341489973895
481239705003	0.0008921926348840067	1.986972120376148e-05	2.8457041790426197e-05
481410041044	0.0006819528812004655	-0.0008286748980477481	-0.0010813111087535935
482012513001	-0.0008347699469979161	-0.0006689126929632501	0.001298297786751873
482150207211	-0.0004374018579906225	-0.0011324696649972592	0.0007576705212715023
482319611002	0.0008913364666860793	-0.0006185944208612552	-0.0012385922576706005
483319508001	0.0015133930016304421	0.0005575155875815513	-0.0006246792573545429
483750141001	0.00044493727596407875	-0.001083559586526902	-0.0008986437251851
484530015041	-0.0015972251380921912	0.0015757283921918352	-0.0004612138265587265
480291318023	0.0002436679428927069	-0.0011925489395948744	-0.0005993908017112105
480291810031	-0.0015687709756026823	0.0017162424822061704	-0.0011281182877596605
480291817183	-0.00041219852323816445	-0.001158898082747199	0.0006525367593106555
481130096032	-0.0017611939066003264	0.0021983089383541504	-0.0012526515864804697
481130133002	0.001202452176804253	0.000459548057214072	0.00032810724815455046
482013228001	-0.0004213420290191219	-0.0010193423038210763	0.0004840672221595438
482013413011	0.0006299176555909537	-0.0005893208547887088	-0.0005708386816466095
482014515001	-0.0016775813677298971	0.001959786732425569	-0.0011415661534654408
482015217004	0.0002676108875196701	-0.0009619463823548475	-0.0005012198460353694
482770008002	0.0015743451517243993	0.0007427544839634528	-0.0003317075284673475
483396928014	0.0014058609439903931	0.0002627067389010217	-0.0010151865481298694
483750118004	0.001992728637781896	0.0019425821299260944	0.0015600888171109215
483970405043	-0.00016019002972346194	-0.001279076835263063	0.000206037649672243
484230006001	0.0016910944938690828	0.000989032956050268	-0.00014578167412132183
484230009001	0.0011659149329039827	-0.00017124251791614218	-0.0012078605396789533
484230011022	0.0012979450690251825	7.27562570610018e-05	-0.0010560458706977533
484391139292	-0.0012025073375566862	9.906970646282496e-05	0.0013570210691392112
484530004011	-0.0007293369498780766	-0.00047379815559808383	0.0006355698972287712
484530017052	-0.0011886652812478674	8.635728985763259e-05	0.0013077543761231937
484790001081	-0.0002228652409833602	-0.0012608621722055317	0.00033809290414567805
480291214043	0.000727067713249779	-0.0006603561323860103	-0.0009636150740967472
480291401002	0.0012602930860282405	1.8461775494607036e-05	-0.0010641115157606772
480291807021	-0.0011311516771714172	0.0001317868914316457	0.0007947537527739563
480291914103	6.756711312106006e-05	-0.0008746634771887008	-0.0001619623357108631
481130109041	-0.0005071646600031624	-0.0007454903872228448	0.0004089147281708293
481130141343	-0.0014877977577616788	0.0011869257525776976	5.771474866315199e-05
481130154032	0.0009208247986857451	-0.0005640125049027041	-0.0012674481745777694
481210216331	-0.0010975783996004492	-0.00013083190050634734	0.0013240988763851182
481410032003	2.811436187527787e-05	-0.0012418670425305477	-0.00021332419549721288
482013119002	-0.0015139086719739932	0.00119420915997528	0.00015464215953577587
482013504003	-0.0010614142885723035	-0.00011951632306583178	0.0010749063539054185
482014109001	-0.0017338473486927565	0.0021078520903683885	-0.0011773546642563286
482015528001	0.00043878902169708903	-0.0008015573275097508	-0.0005560864195866578
482150220032	-0.0008030359389287725	-0.000724854051224978	0.0012959790037530138
482319603003	0.0021991058227900893	0.0027846739318030983	0.0036854997442809924
484391111022	0.0007405610440380152	-0.0006995257902827508	-0.001070657462033891
484530008031	-0.0016643263795082248	0.001906661882004829	-0.001050942255009381
480270231034	-0.00029730093210135494	-0.0010797253602808047	0.0002631632691942731
480270231042	-0.00028203071479400747	-0.0009798413340678896	0.00017327477897189695
480291713012	-0.0007313030599579533	-0.000629546318039112	0.0008028603285079814
480291818142	-0.0008364508017145366	-0.0004695521862930903	0.0008924411028083503
480570001002	0.0007722960922375366	-0.0007263672368338609	-0.0011381796907763253
480850306032	-0.0008065372589235205	-0.0006477369151144789	0.0011170795152805777
480913106062	-0.0003687918306209719	-0.0009280663348957681	0.0003271326412011205
480990108021	-0.00041590728329258744	-0.0009960415458346666	0.00044919481050178557
481130173051	-0.0014099929636468876	0.0009066280083296022	0.0002832216412386411
481410104043	-0.000744551653692502	-0.0005785914970430458	0.0007688934925544154
481439505003	0.001307114314635217	7.695437546846773e-05	-0.0011050517562792076
481759602003	0.0011802711206385377	-0.00011871239787732414	-0.0011168732693809824
482090108072	-0.0006934916199848771	-0.000731418659873486	0.0009614160584656434
482199502001	0.0019442223360845812	0.0017439129434617252	0.0010824009951259576
482679501002	0.0007368940594811026	-0.0006502355499284127	-0.0009798765181299113
484391230002	-0.0005852688712004873	-0.0008758002005518173	0.0007408003923686567
484530018122	-0.0010077844242547542	-0.0001321520693522815	0.0008472876392321052
484530022071	-0.00099566761028162	-0.0001463273669053273	0.0008307941060436673
484971506014	0.0017698196976970967	0.0012007662366945871	0.0001461243953986157
480291905032	-0.0008673143176761244	-0.0005061872433414835	0.00106659594668072
480519704001	0.0015903322506668764	0.0007195366614992686	-0.0004979160395389341
480850316121	-0.0011347039676143247	-5.7421745273892036e-05	0.0013446214891795914
481130137121	-0.0013256362408466124	0.0006584953762598641	0.0005236145219349056
481410102191	-0.00141268474963806	0.000991892150291743	0.00018015113007724187
481810015006	0.00040434078208317784	-0.0010955463140122552	-0.0008349154048989732
481830003002	0.000221367221691644	-0.0011742095319385944	-0.0005740517471665398
482014128002	-0.0011603965512207081	1.3852612785663004e-05	0.0013466359135222777
482014538002	-0.0013585216328057847	0.0007315536642390132	0.00047875066124507666
482015538021	-0.0009467059261602054	-0.0004030159511071719	0.001186560470986199
482730202004	0.0013343273418775401	0.0005044919435355048	7.933166751528469e-06
483899501001	0.0023500150042148776	0.003461875186922437	0.0056197095720088245
484459501001	0.001651843788551846	0.0008545088129592761	-0.0003856990034188527
480291610001	-0.0006660610654667796	-0.0007220486117604962	0.0007398075602240814
480396603002	0.0006873311634367187	-0.0008708625547815252	-0.001119208609338911
480396626004	0.001757921775125338	0.0011734154990052945	0.00012170799096279937
481130089001	0.0009152263875678928	-0.0005806513993617238	-0.0012700163052796745
481179503004	0.0016104565944789024	0.000741622408923408	-0.0005382520589857363
481350018002	0.0009111235172907361	-0.0005247591366138521	-0.0011540904876536737
481350030002	0.00134458704539193	0.00016320938207297817	-0.001025295288275114
481410031003	0.0009860115785783013	-0.0004230864534903491	-0.0011647064540339415
481677226001	0.00026953301284951954	-0.00109786964313295	-0.0006172598310209117
482012124003	0.0012475972843451612	-1.728690587306923e-05	-0.0011259190028013373
482013115003	-0.0006741157189955397	-0.0007052248331709485	0.0007374863401370853
482030204025	0.0013257451955356434	0.00011252259787211987	-0.0010874795045472288
482450114003	0.001115878122242717	-0.00028996032699064183	-0.0012971029549626743
482599704012	-0.0004762846184513131	-0.00110524739302426	0.0007755448572812271
484391131142	-0.0012503032602297496	0.0003318412092037869	0.0009502979826293655
484391135142	-0.000748806837962126	-0.0006524866415263509	0.0008899251750984932
484391225002	-0.000545694783466129	-0.0009232767200643492	0.0006916614792449504
480270225014	-0.0008312688704125311	-0.00048621573901617786	0.0008824015658540455
480291311003	-0.00052615342388701	-0.0008051003931739639	0.0005089057388577462
480570005003	0.002030793192612717	0.0020764907877786998	0.001841777883502153
480739503002	0.0012252173931834684	-9.554522932602206e-05	-0.0012207559723895712
480850316561	-0.0018909501258136793	0.0028811867615037047	-0.00258697001154991
481130172011	-0.000868263024953405	0.0001479772125800888	-0.00019270706228732438
481130185033	-0.0011701950813967073	0.00023049861125631703	0.0007505891444313914
481410102121	-0.0015154899963691296	0.001296255658966191	-0.0001432516027803483
482139514002	-0.00018983242116645528	-0.0010596416751761397	6.0337400368612844e-05
483250004022	0.0014184032122255387	0.00029655407293971035	-0.0009670158748073134
484391065122	-0.0014433484508659274	0.0010952261151972145	-4.250904470538711e-05
484679501003	0.0018054664833230846	0.0013072274928623794	0.00031659114747802796
484930003002	0.000740852956339608	-0.0007916553640180233	-0.0011810388419217274
480291305002	-0.0012660786170280954	0.00042642091162649304	0.0007671046121626867
480291603001	-0.001419452780482191	0.0009168524134812508	0.0003266692135365705
480291615041	-0.0006833973835665342	-0.0007513650803154664	0.0008696704166197116
480850304052	-0.0013587036493160846	0.0005725320540066078	0.0009911825925931243
481130045004	-0.0004100449446169522	-0.0008702705629172931	0.0003590507559099421
481130048004	0.0002098492785569544	-0.0010311115663186505	-0.0004522376861823338
481130078151	0.0007532875622053366	-0.0005694574720335673	-0.0008505800976016031
481130184011	0.0005388499097924723	-0.0006120138029893753	-0.00044780983491773995
481210215153	-0.001816168129693587	0.002463546826483814	-0.0017231248232083237
482013110001	0.0007321594250417187	-0.0007758224928807225	-0.0011227482670965727
482015116001	-0.000510839092873861	-0.0009094837012291882	0.0006050106747546764
482090109063	0.000619466812581874	-0.0007681961621946738	-0.0009256688972635901
482150235073	0.0008951311997594948	-0.0005676842791840736	-0.001167364195236395
482511302051	-0.0008703417678081303	-0.0005792628798037537	0.0012280268879533284
482511302071	-0.0007303993941103183	-0.0006440886223869608	0.0008063307191775744
484072001012	0.0014675394393845595	0.00040180874177844365	-0.0008893534767279161
484391061012	0.00010583020100770539	-0.0007979162972581914	-0.00037457605160463316
484391109064	-0.0015037540351453369	0.0012057727032904883	2.2054527596958176e-05
480291817232	-0.0009526153522580071	-0.0003110618020456625	0.0010001930124545785
480291818242	-0.0004439605729295381	-0.0010875617660631755	0.0006434644726446964
480291914051	-0.0013405036110083462	0.0006870954847835993	0.000489075088354934
480610131062	-0.0016838773783749354	0.001958619040257234	-0.001088729392583494
481130136233	-0.0011260062186175728	0.00016129182102747649	0.0007339142589857012
481130181392	0.0006290522557709923	-0.0009717355345223606	-0.0011254910933733745
481130190402	-0.0016001415803568544	0.001660557221014263	-0.0007536987882891219
481410039013	0.0015831574139009437	0.0006747935185690985	-0.0006126714411345751
481576702001	-0.001579672971811493	0.0016309193607187548	-0.0008141071106527887
482013137001	0.0001793286174032101	-0.0004964320853514906	-0.00021427139128414623
482450013011	3.183933777977396e-05	-0.0012332100793682502	-0.00023677296884528062
483090012001	-0.00026904242916753933	-0.0010327063077027966	0.00017910866643500316
483479505023	0.0021334946196522445	0.0024610487437959658	0.002720925986372107
483550034011	0.0015930091507018146	0.0008950913175133651	6.972634724376785e-05
484072002001	9.360031263946817e-05	-0.001202167151857733	-0.00030327397442099415
484391005012	-0.0014277609432868572	0.0010103312117883962	8.53769296772757e-05
484391112041	-0.0002560204051769275	-0.0012614290839243608	0.00038557459237455996
480410006041	0.0005229819579967641	-0.0009740999596744757	-0.0009660221983969913
480499502003	0.0011586190888456514	-0.00013687390670070614	-0.0010924499106614162
480759502004	0.0013214224358016331	8.645711556542591e-05	-0.00113593999676031
480850313135	-0.0020494427236118578	0.003671795298488453	-0.004054508111497151
481410002082	-0.0014016682189439958	0.0009823572390523308	5.159885315847626e-05
481410043121	-0.0005719252048777992	-0.0008732587587797352	0.0007174983227257978
481410043132	-0.0009924676667357336	-0.00015950922294133153	0.0008552274402667032
481410102152	-0.0013948706096559176	0.0007730465120800704	0.0006151855239551792
482013131002	0.002283380950649888	0.003237144121411699	0.005117428417803794
482013506012	-0.0011964783366461278	0.00014581372874467572	0.0011628987021998275
482014124004	-0.00024265452450512032	-0.0011968244237771084	0.0004225610348822355
482015106003	-0.0012866702484906683	0.0003943916976533764	0.001032196408639407
482150220015	-0.00080280162053953	-0.0005096956800084083	0.0008680953117745622
482599705004	0.0008571283457411623	-0.0006904792473485163	-0.0012852463225578672
483810212001	0.00033492369301782183	-0.001137337282750556	-0.0007297926381938605
484230022002	0.0010501499969183424	-0.0003790883201456261	-0.001222609525695456
484510011023	0.001082949545042492	-0.00010610157618084314	-0.0007780074856470019
485059503023	0.0004925357606839252	-0.0009820752182217753	-0.000865409305946178
480050011003	0.0012113562667027918	-9.071602893315347e-05	-0.0011484436864401032
480291212045	0.00077411974343988	-0.0006285053717996412	-0.0010085490992284393
480610145002	-0.00023581226355056227	-0.0012270494206808279	0.0004019700599314535
480850314066	-0.0011374937539667263	-4.13320737892482e-05	0.0013136168002720852
480939502003	0.001856862887110475	0.0014538491835696867	0.0005374845051546027
481130061001	-0.0008436453117929	-0.0004828449620890997	0.0009177376393848491
481130190373	-0.0016186796814840253	0.0016335490526740836	-0.0004946655776623217
481210203053	-0.0008095823835731973	-0.0006974601041959763	0.0013235949608981228
481410010021	-0.00018581125078272166	-0.0011299812180455403	9.87067170949016e-05
481872106081	0.00015687229528436135	-0.0012597661222263675	-0.0004588633977502872
482013123001	-0.0009274215111240488	-0.00048005610593596115	0.0012827512706973132
482013234002	0.00016472059954510812	-0.0011555776049875916	-0.0004503964995887473
482014524001	-0.001546136994083578	0.0013914961835579838	-0.00027541074055627247
482015519001	-3.5695491679775415e-05	-0.001136400952598734	-0.00015519633552934557
482917001002	0.001985237402548421	0.0020098300009875206	0.0019212781563296359
483090016003	0.000704988796064079	-0.0007733454929871869	-0.001087521653631566
483090038012	0.0013510169663597158	0.00012837231223833374	-0.001150785295581048
483610215022	0.0006250311253994518	-0.0008734132928300351	-0.001009117229519646
484410101004	0.0015994546707998403	0.0010506649693888788	0.0005951573595287594
484410120002	0.001198499240303118	-0.0001283239890136886	-0.0012046894153568272
484790001013	-3.920430066556504e-05	-0.0012786586285303341	-6.532120444046845e-05
484879507002	0.0010765699056156175	-0.00031494031847356066	-0.0012223555652295347
484910203232	-0.0006954706391317025	-0.0007868421831560133	0.0009519738887054064
484910205061	-0.0015975691067435826	0.0014868755725614905	-0.0001629189209769234
484910206031	-0.0017522821409380696	0.0021564443004802696	-0.0011782853418531292
480019506003	0.0016887224716229648	0.0009881195466731646	-0.00012315195955674241
480291817261	-0.0012772139062831834	0.000339629783848215	0.0011252184357527374
480410018032	-0.0005120929987361804	-0.001007561296635393	0.0007266650243470965
480610120014	-0.00034143598723626524	-0.0010564923327814025	0.0003532677079994722
480850318042	-0.001554234316693699	0.0012968066784999127	0.0001301431093206623
481130071025	-0.00013317320094659567	-0.0011024090279487051	5.62739448379219e-05
481130147032	0.0021126219415792016	0.0024054482586309375	0.002652774775471197
481130190281	-0.0010424955136258977	-4.2386850808370646e-05	0.0007877063527601166
481239702003	0.0010502410658326808	-0.0003388822173053407	-0.0011882404941675037
481410003023	-0.0013861600063227075	0.0008933221492644804	0.00017406727572582384
481450008003	0.0021216366700379124	0.0023761955633296986	0.0024182370547996056
481576721001	-0.0005626147701191847	-0.0007556590862039179	0.0006033118985879512
482012317001	-0.0002462736165253071	-0.0011785011282140494	0.00024793027037668485
482012539003	0.00032070830509656873	-0.0011053012368568169	-0.0007044056101575589
482015338012	0.0005632495018632988	-0.0004622690295202585	-0.0002443889446120962
482015414002	-0.001339678541515462	0.0006045205754598695	0.0007373114204571441
482150207233	0.0006388858341256973	-0.0009056371467165063	-0.0011166089209848204
482199503001	0.0017579002422448036	0.0011998053135574976	0.0002238993750764441
482379505002	0.0012764212301607646	6.122904959280582e-05	-0.0010124731966899996
483079503005	0.0016013607231282058	0.0007847103959453496	-0.00033104377996484374
483550019042	0.0003489725082162367	-0.0011159304813284788	-0.0007396393329864774
483970405062	0.0006041982425578609	-0.0009245007622758609	-0.0009475076043845725
484391046032	0.00023652458288938582	-0.0010955610725768966	-0.0005694647469849937
484639501002	0.00042535853049751547	-0.0010994127703970098	-0.0008605536694136828
484910215051	-0.0014473860424452792	0.0009595889397969115	0.0004148236383310376
480090203002	0.0012212325784976316	-5.917468678873489e-05	-0.0011059336424380656
480270204021	0.0010663414644034657	-0.0003548213230328046	-0.001282484840803177
480291817151	-0.0005181647963896493	-0.0009358562492301759	0.0006522733160228987
481019501003	0.001288368044832865	3.3927315381460404e-05	-0.0011415806231601631
481130054002	0.0006369946749955045	-0.0008407680210776701	-0.001025964981065036
481130192082	-0.0011759286176199126	0.0002091828436843721	0.0008406898401219872
481210217272	-0.0015229032433906836	0.0011554794864590803	0.00036072607877480223
481810004001	0.0013616077968947621	0.00018722384915504072	-0.0010261809095463647
481810009022	0.0010589938669538271	-0.00013262807861570783	-0.0007705990320581569
481872103001	0.0016452727238387183	0.001500111593598365	0.0019675529285780404
481990303001	0.001884968003154229	0.0015352563562449466	0.0006589146132502197
482012538004	-0.000872969776708242	-0.00041996799619363153	0.0009015290323487718
482012542001	0.0007878851988383572	-0.0007314543652679995	-0.0011863387712199483
482013132002	-0.0004147260479252023	-0.001101288360761403	0.0006272721641771225
482013312001	-0.0009537145728878598	1.7140267748887639e-06	0.0003574215913731948
482013417003	0.00022512360708640822	-0.0012230635876500108	-0.0005410405012508503
482150218031	-0.0004505513093328696	-0.0010970679463637328	0.0006660952230255421
482150241052	-0.00013902163515726424	-0.0011098934238626022	1.0098923713692701e-05
482150241072	0.0008763871139643462	-0.000634133207066645	-0.0012609425700445005
482319608003	0.0013383586664646259	0.0001584754373889702	-0.0010067713057277331
482559704001	0.0009594047288901517	-0.0004617181727358235	-0.0011768054955298957
483750107001	0.0003396970414364315	-0.0011428111588561163	-0.0007284062344625013
484391022023	-0.0010245826400778972	-0.0003128506770443258	0.0013844072675472804
484850113001	-7.817447179923363e-05	-0.0010513859742156682	-9.470594145929446e-05
484959504001	0.002352229963291564	0.0034374736919022242	0.005474670248399917
480291213002	-0.001042554276443961	-9.012692536948981e-05	0.0009421322497499081
480291805013	-0.0013031476434494026	0.0005165590794774839	0.0007617772305212265
480291817211	-0.0012919606188916129	0.0004021957933314363	0.0010353736968574778
480291906013	-0.0006476560214427518	-0.0007906553058461153	0.0008131715035330231
480396606022	-0.0014640873536387888	0.0010147971967783942	0.00035071945546688566
480990105011	-0.001354859415535718	0.0007551306642406474	0.00038377595244503093
481130024001	0.00030530826921322307	-0.0009484502682883962	-0.0005655150590074377
481130098022	-0.00012039210080326838	-0.0011481202762943477	-6.45723610437808e-06
481130156001	0.0005287262443722851	-0.0009613009615674304	-0.0009663213740764856
481210201151	-0.000834360281384218	-0.0006471469752447743	0.001239018194712191
482012310001	-0.0008693886675992968	-0.0003936384066769627	0.0008367267647271259
482012544003	0.0018646893539063661	0.0015874476155044045	0.00103572969426599
482530204002	9.697594330888534e-05	-0.0010107347212652163	-0.0003134111601492355
483090043001	-0.0006899682835477729	-0.0007324830389079964	0.0008248618100480051
483290101061	0.00035220402513128226	-0.0010960386197434338	-0.0007475296891808366
483439502004	0.001480173725207919	0.0005327651992130937	-0.0005296248732395623
483550023044	0.0006476435263444434	-0.0008953068974203063	-0.00109346369503056
483899504002	0.0012769943880822237	6.862474786111184e-05	-0.0010018574350369464
484391055082	-0.0013689848065539941	0.0006556867130536682	0.0007872013268839277
484410131007	0.0008620233383218592	-0.0005512626651982854	-0.001095663851474244
484530003051	-0.0008566282364062163	9.294802590232472e-05	0.0002365719909532374
480050001012	0.00223690153231631	0.0028626432507375447	0.0037011750433723818
480519704002	0.0012079061282546815	-7.289072132415645e-05	-0.001099970488434416
480610141003	-0.0003919107506312803	-0.0011715009252713283	0.0006427403991443963
480850302033	-0.0004722858657450511	-0.0007942892299101627	0.0003959579295807239
481130173032	-0.0009712880386247233	-0.0003701882421104196	0.0012358471342924573
481130190422	-0.0014975076805831987	0.0011901329715864192	4.0904307237397294e-05
482012313001	-0.0008900045204405945	-0.00039448743833636737	0.0009106141743318729
482012407021	-3.809250676747814e-05	-0.0012186775945332508	-0.0001326362017911128
482012532005	-4.7080342870434115e-05	-0.0012418494846266226	-7.883330857653536e-05
482013112003	-0.0011623540349464513	0.0001629830525831764	0.0008782541233817432
482013313001	0.0002639202391661341	-0.0009667690633481432	-0.0004718325859682041
482150241093	-0.0003533845695662272	-0.0011607767129672391	0.0004909665437971423
483610224005	0.0016599732194675274	0.0008832242990577051	-0.0003319514634288055
484379502001	0.0017074726223470845	0.0010514582048547268	-8.868059908562869e-08
484690015013	0.00047429847310463197	-0.0011117745120449356	-0.0009327121538274041
484910203013	-0.00037703749094431134	-0.0011585917993361579	0.000556553259029861
480291520001	0.0004554194104563284	-0.0007663723839138309	-0.0005509235683039167
481130097021	-0.0015795337719485662	0.0014749022527953215	-0.0002791247636381213
481130108033	-0.0012926941103191699	0.00041556498480560994	0.0009905281327260997
481130128002	-0.0009306529277288177	-0.000385594161460882	0.0010612680521647259
481130164122	-0.0007962050385559214	-0.000679136642389291	0.001156200412297508
481130178121	-0.001178885007965802	0.00025304677969439796	0.0007511193655723765
481390612001	0.0012520572323072951	-3.0320157413567066e-05	-0.001151406602463831
481677258003	-0.0002881916091883104	-0.0008181708914756814	0.0001098809257271221
482012531001	-1.696801882293535e-05	-0.0012667590764212635	-0.00013122699422069443
482014208001	-0.0003957520964845739	-0.0011351843167201918	0.0005976970801892139
482015555022	-0.0008672224300032892	-0.0006002960514009058	0.0013150862457298983
482150204043	-0.000989845842584814	-0.00037507622010816624	0.0013704258068551196
482319616004	-5.406776427768142e-05	-0.0010966943949575387	-0.00013445239865814883
483030009004	-0.0006437034504688669	-0.0003534753329011918	0.00023429274193198136
483732103023	0.0020191559663918944	0.0019907525655390853	0.0015519287187367298
483810209001	0.001634787667485398	0.0009245867720058392	-2.79391123677875e-05
484230020072	0.0005775851776693348	-0.0010171150687171358	-0.0010615444164840096
484391055073	-0.0005939783308564793	-0.0009138185154045487	0.0010043885255171894
484410104001	-0.0008046609524927839	-0.00047705502495954994	0.0007540242557703934
484530018061	-0.0009778966505487453	-0.00026312554264601353	0.0010003692422681162
484659506024	-0.0007925097298354212	-0.0003977269740201892	0.0006298342785102251
484679504002	0.0008173761849610166	-0.0007564356661151889	-0.0013111761851919738
480291519002	5.61963518531749e-05	-0.001200113919745764	-0.0002680420458825421
480291904002	0.0014949356138975385	0.001307284209594951	0.0018775904465256818
480439503002	0.0015714091680113877	0.000812869841979466	-7.841792158163939e-05
481130181361	-0.0005129510898955061	-0.0009765309781176883	0.0007015823696920953
481410023006	0.0012297883009012578	0.0001759222010095437	-0.0005418151426282091
481576731011	-0.001974418156353264	0.0032799551016258733	-0.0032885418987641983
482013101001	-0.001156109975600206	0.0002924732676164859	0.000529328166155695
482014529001	0.000734508275068346	-0.00016674061120963793	-0.000257638538951965
482015504013	0.00021564432007855537	-0.0008318204427212408	-0.00018263224859438852
482450108001	0.0012853567767796299	8.123662118109558e-06	-0.0011903236623589685
482511304063	0.0005658527251130778	-0.0009950981337024953	-0.0010468452789539153
484391219062	-0.00039290894084808583	-0.0010379013214121746	0.0004605819308399122
484530008032	-0.0010296741735140106	-2.05125979890385e-05	0.0007311432052721651
480370105002	0.0016460686467536202	0.0010092809919980833	0.00019611889987657924
480410020102	0.00019215555958976892	-0.0012367438005771458	-0.0004093749307802423
481130111043	-0.000973140508284266	-9.823376740305205e-05	0.0006436205052442079
481677246002	-0.0005671305898531674	-0.0006868525076950828	0.00048087674728801774
481939501001	0.0017910639295192357	0.0013061377103795841	0.0004102763731616006
482012202002	-0.00039937992993904704	-0.0008562385199239465	0.0004612469648929691
482012216003	-0.0006370060233556904	-0.0007982122427292706	0.0007771770306507965
482013420021	0.0007265348718149231	-0.0007704288983688978	-0.0011187285183623735
482014105001	-0.0013340202128178415	0.0006667169364957666	0.0005744603925712671
482239502001	-3.356017822885791e-05	-0.0012001178087082335	-0.00015373915071024565
483499704001	0.0012032052576121852	-0.0001269291293133806	-0.0012194396167809712
484391043004	0.0022172246047004423	0.002898297647001708	0.0040656680018742695
484391216042	-0.0009494448181564005	-0.00036903770732336834	0.0011120992246473984
484530017063	-0.0012843737469987058	0.0004996729429239806	0.0007013878126692982
484971505001	0.0016105936670221237	0.0008132260081842277	-0.0002843513471660078
484999508005	7.825959135823058e-06	-0.001182278908843683	-0.00022724080163534133
480219503002	-0.000638172913476036	-0.0008631376854935138	0.0008945553910269734
480291108002	0.0003055901812807042	-0.0006279492433116509	-0.00038192815541550134
481130098031	-0.00040883303882290766	-0.0009856494406380487	0.00043246825679835415
481130181052	-0.00010102045130664724	-0.0012318638864763421	-1.5042748206989222e-05
481410103072	-0.0006578082668877025	-0.0006215031169714701	0.0005911908395535253
481576749001	0.0015418491834905043	0.0006237155927509851	-0.000559092766555678
482013433013	0.001052314386886254	-0.00039643345536014035	-0.001294114636687842
482014228003	-0.0004004353278385929	-0.0006694519574944867	0.00031943218889348156
482015544022	-0.0011352333821813099	-1.7959072628572754e-05	0.0012422853527977785
482150209032	-0.0004342049729856743	-0.0011433049753627534	0.0007006456150232539
483396947002	0.0013447471060499343	0.00041580377095023824	-0.00031017068827730144
483550006005	-0.0003766792134112283	-0.0009826551263317235	0.00034963726557826015
483550054132	0.002165121150668868	0.0025406562417883073	0.00279965129080413
484391058004	-0.0007449060664217243	-0.000626395574103028	0.0008265018092817069
484391115303	-0.0007180557899753049	-0.0007734853712472293	0.001077801239131616
484391132134	0.0008851376288945408	-0.0005244101282339448	-0.0011068098303880056
484510002002	0.0001756538516384479	-0.001129066060302673	-0.0004780718747653971
484790009032	-0.0007709287125134029	-0.0005997975534633768	0.0009137369623577038
480270206001	-0.00032494987237791193	-0.0011300789816832129	0.00036098315722330143
480610144002	-0.0011500228927634924	1.4499543542794615e-06	0.001295823289828677
480739507003	0.0012368842400745346	-3.266009178596193e-05	-0.0011168108691605098
480850306014	-0.0001473883562278481	-0.0013034431134248225	0.0002097708776024012
480850320046	0.0005492554557349584	-0.0008312950131881596	-0.0008460926037521032
481130141311	-0.0018628615663286573	0.0027147057149728743	-0.0022216550584660925
481210215053	-0.0013016652613609926	0.0004767706390814453	0.0008602591836260966
481410040023	-0.00027762584900841	-0.0009460257780982928	0.00019711417663579992
481499701002	0.001804396592553137	0.0013639825482518466	0.0005570108684692906
481519503001	0.0015727887801870442	0.0006801307733265013	-0.0005343474066667732
482014214021	0.000559596067807234	-0.000974330940527352	-0.0010312262898731514
482014219001	0.0006170620359582724	-0.00038735815731044546	-0.0002597017651826168
482819501003	0.0008392912535825123	-0.0006844216336535495	-0.0012654537064489913
483030024005	0.0011679954734269999	-1.6391107996295235e-05	-0.0008297786590648015
483970404011	0.0008098254322005324	-0.0007363504817462376	-0.001218000090953516
484159503004	-0.0006573398424867338	-0.0006699278602758737	0.0006343909384097033
484379504001	0.0016769299901043828	0.0009264145964938567	-0.00027759223647193064
484790017151	-0.0010939395793279228	-0.00014333872067883235	0.001359138709164841
481130079111	-0.0001725153531446137	-0.0011432592431632463	9.145266874938823e-05
481130086031	0.0018615612650324253	0.0016004172542474823	0.0011012848262642893
481130190215	-0.0008142190485719776	-0.000532749661108906	0.0009218194638407321
482014552003	-0.00047852868157987293	-0.001046314246930133	0.0006855318362445434
482150220031	-0.0005734793446826127	-0.0009270674123729637	0.000813110582448041
484230020032	0.0012708780363444657	3.386841394453409e-05	-0.0010602626914377156
484391048021	-0.0008502577560142643	-0.00039765992515916203	0.0007886834146660677
480291615015	-0.0010472193051702036	-3.6178989422671355e-05	0.0008004196224562703
480359501002	0.0012316783660599935	-4.726618836354561e-05	-0.0011353098807993314
480396615013	0.0012506668664613533	7.065708076487036e-05	-0.0008823687561892364
480850302035	0.00017461417601911163	-0.0012453344522247909	-0.0004806212072357011
481130004012	-0.0010403007401601628	2.357605104421267e-05	0.000701173177440391
481130013022	0.0002721317516827936	-0.0009712615756178448	-0.0004678629008425996
482012112002	0.00022094006872147625	-0.0011204170824163477	-0.0005579344691486819
482013506022	-0.001364335912937582	0.0006616749561720026	0.0007369883824746396
482119503002	0.0018283656395521465	0.0013616324173955224	0.0003712063818569093
482150219032	0.0007788170239358327	-0.0006865100919044079	-0.0010571075268544863
482599704023	-0.0004457349170177037	-0.0011476976963861333	0.0007431657003850973
483290102001	0.0012134615704920246	-0.00011187513163505393	-0.0012271100705124366
484059502002	-0.0006274441901292726	-0.0007920719660853398	0.0007476017904677433
484391115244	-0.0009475721504406525	-0.0003299197806387836	0.001014471583291581
480139602024	0.0010573728641936977	-0.00028607907046904635	-0.0011067088493480716
480291205022	-0.0010295977641912148	-0.00016565725604843353	0.0010162467656941155
480291211114	-0.0004471688462044437	-0.0009746752446987005	0.0005231197957567663
480291814022	-0.0005953255235880265	-0.000805865740169942	0.000703074065012247
481130065011	-5.454412695414105e-06	-0.0012604217819539739	-0.00017679996047083652
481130137201	-0.0012592892956707266	0.0004664177388988306	0.000614581128885097
481210202033	-2.034656721788746e-05	-0.001298593579381402	-0.00010688830669609136
481210216134	-0.0008603594587474076	-0.0005687668960310398	0.001194344461667787
482150235091	-0.0008665799549604636	-0.000609656127194954	0.0013208729256903018
482530204001	0.0020052547238996496	0.001990591242602928	0.001678260259249285
484530003023	-0.0014049978136893937	0.0008732526426418212	0.0004062387010081277
484530019171	-0.0011155028702361173	-0.00011758076019045698	0.001408197711196249
484530024072	-0.0007197078455024097	-0.0006396919748557641	0.0008043837416474884
480291820011	-0.0011990627352739531	0.00011476578806065902	0.0012637243032771913
480291909012	-0.0010907913695620052	0.00015467875323813414	0.0005936141194016264
480291920001	0.0015370468108004862	0.0011613033818035862	0.0012406215051478195
480850317143	-0.00043548337954236094	-0.0009735329650843237	0.0004795824638120764
480913107022	-0.0007911800466548601	-0.0007369271693328438	0.0012445613197817876
481130166052	-0.00046293992776840187	-0.0008765869358734843	0.00043988020723167325
481130192131	-0.001404851930189047	0.0010507083058056165	-0.00019558149116717985
481410034044	-0.0017372872709402033	0.002208838624302118	-0.0015098154129610632
481677261002	0.000684817747012385	-0.0008006213728508185	-0.0010773337761734582
481810015001	0.001595866591240887	0.0007886480219193896	-0.0002910368955538812
482012309003	0.0007879759148245671	-0.0007141636760610398	-0.001178583002178763
482013404001	-0.0014486033788906356	0.000912236704095521	0.0005659935035730116
482013431003	-0.0003888037312162106	-0.0011648815770706718	0.0005972306559925982
482014528011	-0.0013828579607061246	0.0008532408683631253	0.000263611895459953
482015115003	-0.0011278676574717865	-6.0546930936579376e-05	0.0013007784861294443
482319603001	0.0013617497619335655	0.00016730798927217885	-0.0010887457213216642
483879505005	0.0015093933095978842	0.0005686604973908975	-0.0005641062237424524
484391014014	-0.000712610231398919	-0.0006292241898089116	0.0007393875454704622
484391101011	-0.00011296399946774457	-0.0010676561873895686	-4.4975809503360945e-05
484391141026	0.00010685853948977288	-0.0012765890309716637	-0.00029685240591109744
484790001011	-0.0015901099587358994	0.0015573943168212198	-0.00048039838652308436
484930002011	0.00015695985470699886	-0.001271309012577467	-0.00043039540101408265
480291316091	-0.0015311960379461285	0.0013117432632420247	-0.00013112394282708146
480410007004	0.002246441898720147	0.003001228213748132	0.00430494552823825
480610108001	2.5137072991818244e-05	-0.001184989420393123	-0.0001750601457209151
480610119031	0.0019397499163839155	0.0017846262414852217	0.0013124051400366925
480850317141	-0.0008821906816193169	-0.0005267165331822349	0.0011833238165118824
481130116022	-6.804526910158626e-05	-0.001271072650293983	-2.617547375118029e-05
481210211001	0.0013136349782279413	0.000270120777386322	-0.0006010760309220653
481830007001	-5.950716956825834e-05	-0.0013170957074199931	-3.820494416305058e-05
481990302003	0.0015330659016785475	0.000569754251953966	-0.0006871964063758308
482014223011	-0.0016144562964353988	0.001783369921330372	-0.0010678557625701975
482015342031	0.00011725021853621357	-0.0006134374281419345	-1.0768106500014302e-05
482090103022	0.0007489808273849926	-0.0005729455627541297	-0.0008225161162915538
482150209041	-0.0015724181125923377	0.0014219723281531796	-0.0001437746539169261
482559703004	0.002149363441046993	0.0026341993120810895	0.00341392772443153
483030018014	0.0018566497010972043	0.001531009873850656	0.0008511465602103472
483396931014	0.0005765899750418585	-0.0008602219341144717	-0.0009479162552221142
483610219002	0.0018305099477779739	0.0014037494379692105	0.0005276271578567227
484391045021	9.570358468172924e-05	-0.001131551509961656	-0.00035843563284308083
484410134021	0.0003116822965399927	-0.0011842393826594936	-0.0007052209557686159
484510013041	0.00045028834320013836	-0.0010857760175876966	-0.0008866509757151534
484910203211	-0.0011588488097733014	0.00016678827781041455	0.000858965054213985
484910204042	-0.0018126364492607452	0.002483762559807067	-0.0018403328420164295
480270213011	-0.00026560811567961624	-0.0010770507213214075	0.0002185952023686439
480291206001	-0.0004640683629171595	-0.0009225688375202915	0.00047726670092479515
480291213004	-0.0015605845304429173	0.0014596746242508804	-0.0003923608789554122
480291504002	0.0003411572244204557	-0.0008980369767452591	-0.0005350747657079463
480396625001	0.0013801317477379579	0.00020174130112396557	-0.0010652982117146236
480610134021	0.0009804678735012996	-0.0004057598750390068	-0.0010762628864691942
480739501003	0.001951574598461315	0.0017795495267818988	0.0011824867279738264
480850305312	-0.001255326231712619	0.0002537830314144366	0.0012439463434014628
480999800001	0.0022863858114888147	0.003249086770512156	0.005158346832592118
481130114012	-0.0004815587667852725	-0.0007359298879875182	0.000366843647594218
481130176022	-0.00012017532822369685	-0.0011578134406975637	4.186421279348157e-06
481210202023	0.0008249918473444794	-0.0007255607392782413	-0.0012415246299374392
481410104072	0.0009042870389016279	-0.0005441974513768753	-0.0011780410462532331
481410105061	0.00011465378477960919	-0.0011613948701768512	-0.0003853601199495034
481830002003	0.0016130969757422592	0.0008169999784634876	-0.00028724549120394063
482014129002	-0.0015576691364376798	0.0014000741918380722	-0.0001977320317542409
482015307002	-0.0013388379583256728	0.0006356398071128312	0.0006305944478119977
482015421021	-0.0009114332005980417	-0.00037132783969702986	0.0009566085583044447
482917008004	0.0014784819841901719	0.00045142107884098943	-0.0007865242678332962
484230010005	0.0011375678947299448	-0.00025300448962374425	-0.0012572484312584206
481130057002	1.8485879098923305e-05	-0.0012150530927231135	-0.00022676939852166373
481130071021	-0.0005161204845767946	-0.0008653456262705019	0.0006220171756326082
481130130052	-0.0007019891596353972	-0.000627648780581116	0.0008432159536258708
481210217461	-0.0005776611386230552	-0.000986320870188307	0.000994894595795973
481410036012	-5.0334293279447944e-05	-0.0011216991961675003	-0.00013417696092938666
482012323022	-0.0008433317803190408	-0.00039233377270040136	0.0007523372306572956
482013305001	-0.0011400889521974876	9.024979699238798e-05	0.0009539070168479438
482013430002	-0.00015084477325424058	-0.001276515174342241	0.0001271801889964711
482014332011	-0.0020733119500349504	0.0039014530599674148	-0.004744460676463039
482015211001	-0.0014500576696775038	0.0009871423821019175	0.0003213757160517023
482479504001	0.0014195422219946976	0.0003168120436492721	-0.0009100669731143591
482570504002	-0.00015329461761933984	-0.0009905079265342869	3.4620720054139635e-06
484530018132	-0.0002178965867001273	-0.0011002913534870736	0.00014160383116490455
480291215074	-0.0013988968811056034	0.0009114689390619316	0.00019383396095974727
480291911012	-0.00038603706812666316	-0.0011714993894162379	0.0005904201915828819
480291917012	0.00028761553949648315	-0.0011382138880632808	-0.0005286430814890308
480319501003	0.0009881361713465204	-0.0004744819095342434	-0.0012566550159419224
480839503003	0.001578459724112353	0.0007064771123770467	-0.0004750885518051296
480850318044	0.0021072008805381954	0.002753444031404311	0.00427437773408182
481130182064	0.00041681929234148644	-0.001128055504560359	-0.0008195229754595261
481130192045	-0.0013783413445406067	0.0008201700381969466	0.000389545706287501
481210216343	-0.0009390554964144486	-0.0002223076688666099	0.0008040862898328129
482013124001	-0.00034528934490073984	-0.0009597537388212693	0.00033342207772541133
482013133002	-0.0008235698139356089	-0.0005743283260084486	0.00104044174833289
482015517014	-0.0011375829749881129	8.786701590253035e-05	0.0009439165700126871
482150225012	-0.0005958312722550323	-0.0008986329454142194	0.0008066574611433026
482150240002	0.000504924063458206	-0.00043609354104285757	-0.0001065598587727463
482319610002	0.0006088456037870139	-0.0008883753327476623	-0.0010365841736279511
482450054002	-0.0002230037615218868	-0.0009879003599494757	0.00010380585101275705
482511306014	0.0012279062801015999	-0.0001019656052341289	-0.0012496853832558294
483239506011	0.0016267425335985905	0.0008086051066181172	-0.0003970233649679491
483550026012	0.0008532265461105236	-0.000661052916392822	-0.0012253941434810756
483750119001	0.0006984282960890502	-0.0007510058903926798	-0.0010252055408353268
483959603002	0.0016907754334247274	0.0009436855918052397	-0.0003087392423428486
484391037012	-0.0005297873812506557	-0.0008337466819836502	0.0005331999954811362
484530004012	0.0005433486707415599	-0.0004895304459158088	-0.0002930591621008293
480270224012	-0.0007293696131357514	-0.000593255111941259	0.0007299703058592504
481130101013	2.3808194518126707e-05	-0.0011800219244206217	-0.00024906248996038935
481130140021	0.0003555260209822469	-0.0009649678037078111	-0.0006178556833373413
481130141212	-0.0015209558163347557	0.0012186293600443565	0.00012425167200996807
481677251002	0.0009064485421540064	-0.0005805366046464672	-0.001241513489575292
483359502002	0.0016499114036462427	0.0009436421364917924	-5.1686781278328124e-05
483810201002	0.0013896849443683949	0.00022264857611322677	-0.0010474562516826547
483970405051	-0.00024074879050882972	-0.001279631326967242	0.0003536829998526699
484391140074	-0.0009438080611011249	-0.00045632993253250494	0.0013166947280486298
484659503012	0.0009289473775010944	-0.0006107036480880611	-0.001351905086725749
480539608003	0.0006143185756418544	-0.0008855669204632415	-0.0010033009150217716
480739506004	0.0006170356314928411	-0.0007608651264260809	-0.0008881626938914625
481130009004	-0.0006463979862164891	-0.0007875562147889592	0.0008042498316310576
481130125001	-0.0017722917244337097	0.0023302273169160895	-0.0016521954919380038
481130202001	-0.0005118400792883791	-0.0008995928754937333	0.0005792508185862449
481410043124	-0.00032687562354593235	-0.0009697650611416418	0.0002919605691221559
481410105023	0.0011954426018690551	-1.8433423287273286e-05	-0.000926449237792126
481576736001	-0.0007183616286632451	-0.0008295715908812938	0.0011409486433487238
481830010002	0.001014031704111899	-0.00043858217227806467	-0.0012785224431269386
482012225033	-0.0006470114240401322	-0.0007555778756989311	0.0007330559580400568
482015108003	-0.0007001685661694108	-0.0008340097098234813	0.001113344407178124
482279508012	0.0016010218874617187	0.0007214608764115292	-0.0005515538419467555
482450110023	0.00038310890513970234	-0.001162366549411337	-0.0008284840313756431
482499503006	0.00026659336688255556	-0.0012037452456347014	-0.0006420005455273937
483479509001	0.0007110763399994675	-0.0008103336846829838	-0.0011536836220080208
484530018482	-0.0016152626922274914	0.0016304947489321716	-0.0005200478798805062
480291909021	-0.001108302057047023	-3.289106949095954e-06	0.0010400112122168847
480291918042	-0.0014526707952172405	0.0009146668412106493	0.0005907815712570015
480610129003	0.00012797359202742234	-0.0011441468934283766	-0.00038750443666211927
481210217423	-0.0011084081850298681	-5.3333992319406806e-05	0.0011756963594729115
481810014005	0.0023371918446515633	0.0034092239377871035	0.005480146265473405
482015114001	-0.0004902714257325803	-0.001019133329687269	0.0007040253399509672
482770002001	0.0020732886468986574	0.0022062312746524452	0.0020639562241139436
483090011005	-0.0009067087459295167	-0.0002874142575988697	0.000827038350595281
483550058022	0.0009536686481894891	-0.0005379208597342164	-0.0012923121459874165
484510003003	0.001366142946494737	0.00022535674559690658	-0.0009348560032588332
484559505002	0.0017056391599067943	0.0010536721737257329	9.77735310619011e-06
484817405001	0.0017465346813299036	0.0011802489646184319	0.00022590455299697774
480291206007	-0.0006881692552630266	-0.0006242450201459919	0.0007132145016730465
480396623003	0.0011982307355977997	-0.00015519742835947052	-0.0012725975764894448
480839503004	0.0015467470739377923	0.0006061394325538922	-0.0006425477096164513
480850316411	-0.0021495890466664658	0.004275234854246342	-0.005430602010427686
481130098024	0.0023334637286990378	0.0034587649267368748	0.005759884598422763
481130136052	-0.0009681348263245991	-0.00039952508067664865	0.001361091947718749
481210216373	-0.0002302377634194207	-0.0009954837447553138	0.00012121905458705434
481210217521	-0.0017321364907706936	0.002054754269707754	-0.000990824773355962
481210219001	-0.0013481226639003735	0.0005323324132969318	0.0010612756451862317
481830013004	0.0017159966347439753	0.0011318445575296326	0.0002365615466494689
482012541004	-0.0006541752826716521	-0.0007462664830730791	0.00076826957612255
482015115001	-0.0012864874660973972	0.0005201708516049686	0.0006382383110764949
484690008002	0.0012084088306225634	-0.0001262087323940563	-0.0012159593978307128
484959503002	0.002330540738192026	0.0033693744615141733	0.005345963060743521
480291714012	-0.0008861458850156939	-0.00042519773573938656	0.0009788899717302266
480559604001	0.0013019278371181507	0.000284682904836018	-0.0005143833539034302
481130076052	-0.0005486130218443452	-0.0010095318341568698	0.0009469736898359999
481130131052	-0.001320677415330881	0.0006568143017381752	0.0004959518243403291
481130179003	0.0012319697853381997	-5.7691462565838606e-05	-0.0011520170772528918
481130199001	0.0004955473457879721	-0.0009379664021077926	-0.0008628456508545741
481410103472	0.0018897184042575789	0.0016050638073184713	0.0009211351322371587
482015409011	-0.000713632137426537	-0.0008079769332127184	0.00107196635915352
483090036012	0.001512114595846634	0.0004965232953391246	-0.0008139650618705797
483550027042	0.000803940233335832	-0.0006060360450841127	-0.0010333527964212674
480291107001	-0.0004147679601564074	-0.001007565476449242	0.0004730606344248699
480291219082	-0.0018684787653865853	0.002718272772196613	-0.002176374451783412
480291818221	-0.001077801332487866	-0.00010920104633051538	0.001126701517885157
480850308012	-0.001126339865413	5.11953299315525e-05	0.0009930095078532774
481410011141	-0.0008797809016087776	-0.00042293410821766814	0.0009443776061265325
481410039011	-0.0011353855272178942	9.743119564805897e-05	0.0009112768090953814
482030205011	0.0006421420994167883	-0.0008748678218275302	-0.0010767549215193863
482090106001	0.000933209723679129	-0.0004906699223457071	-0.0011264000457214237
482150213052	-0.0015331675033366469	0.0012541225848574878	0.00011139511700518016
483030106003	0.0013880036837661978	0.00043552864874485067	-0.0004331678174576118
483810216043	0.001183074234991139	0.0001580678416875454	-0.0004614143528826109
480291719032	-0.001062010175492732	-0.00011417148943529206	0.0010595025119890943
480396614003	0.0014232626850675936	0.00036436179832509185	-0.000782000229629589
480679506001	0.0016192040433913393	0.0007644719132887628	-0.000512309211521737
481130034001	0.0006592802326215077	-0.0008716987741821407	-0.0010876891691759057
481130190321	-0.0015037608135889209	0.001227312594421589	-4.933147029574788e-05
481210213032	-0.0006099221128065112	-0.0009610994273424988	0.0009768722790106576
481872101002	0.0013800760552889963	0.00041298593224435446	-0.0004440846754573338
482139509021	0.0014945681483895005	0.0006496113033973835	-0.00023864077587164631
482450022002	0.002318498637074256	0.00328355021940398	0.00502550589320352
483290001002	0.0013921472852533373	0.0002569190151447649	-0.0009603149509992208
483479508002	0.0003235414929795442	-0.0010170339350340628	-0.0006768081432138728
484230018022	0.0005743630988002135	-0.0009818136633060169	-0.001078577920668447
484230019071	0.0012285964881340438	-6.1492948329762e-05	-0.0011584302009376762
484530017503	-0.0014518002473670488	0.0011144001772288971	-1.7690989259704907e-05
484530023163	-0.0012441052550809394	0.0004885926537903832	0.000475324070290717
484679507003	0.001792922010460854	0.0012555562299647323	0.00019993615080933402
484817406003	0.0019508099286050973	0.0018048711449905016	0.0013000275281368908
480291920004	0.0003423634078207697	-0.00105984617359175	-0.0006724778127247578
480396617001	0.0018309931478161215	0.0013820356184454494	0.00043406874704387323
480819502002	0.0012687275342590436	9.040132792868183e-05	-0.0009018535190393618
480850312013	0.0004001712869880714	-0.001150940822783325	-0.0008006802357423173
481130017031	1.1469192034978058e-05	-0.0011586747451107142	-0.00019934628619633436
481130096041	-0.0015775979562649373	0.0015338873526915407	-0.0004969167619878786
481130110012	-0.0012586789483164807	0.0004923085870335359	0.0005481690728184735
481130126041	-0.0004068788631654241	-0.0007865851054060114	0.00029205230995770675
481130181381	-0.0014075202105972781	0.0009560442471685433	0.0001298236298367941
481210217291	-0.0014992786928890252	0.001083184634669023	0.00040802258598914254
[truncated: 13,720 more rows]
