# Supplementary material for: Insights into population behavior during the COVID-19 pandemic from cell phone mobility data and manifold learning
Source: Nat Comput Sci. 2021 Sep 22;1(9):588–97. doi: 10.1038/s43588-021-00125-9 (PMC10766515; doi:10.1038/s43588-021-00125-9)
Supplement: Supplementary file 4 — Source information and data to reproduce each panel for Fig. 2. [file 43588_2021_125_MOESM4_ESM.zip › SpectralEmbedding3D_wa.csv]

Unnamed: 0	Mode 0	Mode 1	Mode 2
530110428002	0.0017359135123364562	-0.0012106925335032396	0.0016697382468969324
530330100013	0.005570825638272588	0.008244438673445823	-0.006815336805267132
530530725072	0.00034083154506380853	-0.0019568289178013534	-0.000335648369495542
530610521122	0.00037253460851081275	-0.0020090884218344415	-0.00048069521444679876
530610538033	0.00270048054811521	6.725708616900273e-05	0.0018825927707605034
530670104001	0.0017423862246739997	-0.0014288544572503528	0.0015778003376651969
530079605005	-0.0002488973197141604	-0.001877976811495725	-0.0014138801507550573
530110404142	0.001405429664020399	-0.0016711261023092205	0.0012441735060898973
530270005002	-0.0028410388424343013	0.002564681312233018	-2.941232999946258e-05
530330053013	-9.560935888474606e-06	-0.0003359923293307675	0.0037701366049434455
530330111022	0.0010290579055940662	-0.0017839948372580332	0.0007494972772418709
530330303092	-0.0010707024789607708	-0.001124113059051708	-0.002248000296078964
530350806001	0.0004020925236118378	-0.0018495949189827284	0.00016649970641463883
530530618002	-0.001239183477661446	-0.0001462891360986927	0.00024311604745227964
530579514003	-0.0009988067355870733	-0.0011747109070398038	-0.002070934005906818
530610407003	-0.0008409131357731415	-0.00131330422693125	-0.0017685103589992308
530610519163	0.0016617066618184128	-0.0014680378780324588	0.0015089132065612362
530610538012	0.00109905068240794	-0.0018596928288198253	0.0008166549895403425
530630102011	-0.0007071612048320342	-0.0006989695608600131	0.0019459334166965065
530179502002	-0.00023639544920231296	-0.0016794926846805868	-0.0007197604292542021
530330080021	0.002570355018573526	0.000689673164559974	0.0022818649276842313
530330323192	0.0031441700428124935	0.0010830232000996665	0.001102226380044253
530530719014	-0.0014461334814419818	-0.0005041257374063818	-0.0021288758532317965
530539400102	-0.002400324292788121	0.0019949161279200407	0.0009103185845387587
530610523022	-0.0015011654310006085	0.00038669753694207454	-0.0001569631250025283
530730008052	0.00033526886403626994	-0.0019378109223388755	-0.0002679955747185006
530330114012	-0.0004728008239034953	-0.0016484330444319181	-0.0013117284302251737
530330234033	0.004392426846420612	0.004378496551030904	-0.001975622836606889
530530613004	-0.001386550878637242	-0.0005814063702568405	-0.0020855119415620835
530150005023	-0.0027907188975549143	0.002378020538599315	-0.0006514972232734794
530330050002	0.0013007519494277117	-0.0015361389640769513	0.0009683623318095258
530330322152	0.005341347240942191	0.007401178680604883	-0.005676491014671833
530350806004	0.0024117268935282534	-0.0004361920515088074	0.002136025590309286
530499502005	-0.0009594483664300564	-0.001295313774442083	-0.0022869171615487282
530670108002	0.001966233123542467	-0.001046411874581912	0.0015328029954804552
530770002001	-0.00042520524532406754	-0.0015185161881171123	-0.0009939653723873502
530330004021	0.00025449005059137794	-0.001833470124839454	-7.934206468614845e-05
530530703102	-0.0009307799748424757	-0.0011340528333817629	-0.0014631673611091706
530610524023	-0.0017118290349238759	2.3241651477451473e-05	-0.0017021187889730254
530630040001	-0.0018767017058736021	0.001559751230322505	0.005858090566836445
530630113001	-0.00048625276531811374	-0.0017362093594769494	-0.001832479938620063
530630129012	-0.0018031574454928615	0.00010393064299112523	-0.002145391564472935
530330032007	0.0016533704496940178	-0.0013660462529895801	0.001125528889651434
530350807002	-7.476001947703019e-05	-0.001917335831554125	-0.0009997757038952108
530579517002	-0.0005579621102771409	-0.0016780038768517088	-0.0018579122234097087
530630139003	-0.0008478511188914715	-0.0013897679387897394	-0.0021263063589770314
530079613024	-0.0028248382691377586	0.0025118290942500623	-0.00014027044230716934
530250111002	-0.0012129288564601587	-0.0009293986048852334	-0.0024211971476154237
530330072002	0.005212018263098709	0.007074899572572452	-0.005137425746869309
530330116006	-0.0013280726117711598	0.0010330102373778717	0.007972752653534568
530330222013	0.0032427656987114805	0.00134419576058135	0.0011114835089788592
530630006001	-0.0008160315374678996	-0.0013432003281810352	-0.0017551548484340787
530730012022	-0.0020811925234509483	0.000679218275519429	-0.0020387005888828497
530330320083	0.002828545767480531	0.00044204733210408283	0.0011992897267873205
530530734051	-0.0023946615329420943	0.001425095045754262	-0.0011185903035989197
530659502002	-0.0023388809614044836	0.0012442350818044187	-0.0015807536051660293
530039602001	-0.002135972320216836	0.0007637536101453849	-0.00200542527370749
530050107031	-0.002793066886937961	0.0024192774720515086	-0.0002890087004519722
530179506004	-0.0015142563282097617	-0.00033889115128526347	-0.0020119096153606826
530530718033	-0.002219063246735195	0.0009828509475661622	-0.0018094801374231543
530610504022	0.003203631500309043	0.0012194488442495057	0.0012164262792670841
530610532023	-0.0004183448307096203	-0.0017413333315903971	-0.0015249623362511811
530630029002	-0.001393125659079262	-0.0006436414767916766	-0.0023934933049848703
530670126205	-0.002894976406710885	0.0027142765798973886	0.00012216902876595112
530039604001	-0.0019293714081655374	0.0006371961391326055	-0.0009200100055863538
530079602002	-0.0027667096662922727	0.002408919142187374	1.440203639095835e-05
530330323234	0.00563963952545073	0.008445109357350648	-0.007112427346754424
530330324024	-0.0012892269986684638	-0.0007517903027320074	-0.002196286484708896
530530703133	-0.0012786210738482606	-0.0008090515138538367	-0.002339432173833933
530530714103	-0.0015878338873882923	-0.0002947326385746542	-0.0022903432737151792
530610528033	0.0015548794000752417	-0.0014697568292478056	0.0015324587730648834
530630109001	-4.837704949836456e-05	-0.0019443574731824293	-0.0010015033948898623
530770007002	0.002350684192368327	-0.000598606472983222	0.0021403614814438244
530250104003	-0.001840539064266985	0.0001699505248935524	-0.0021761323911068864
530530721062	0.0006854086905614799	-0.0018828567732018901	0.0004806404391682315
530610528061	-0.001406871797395398	-0.0005913349423701998	-0.0023321579005942403
530630025005	-0.0030553235226126138	0.003129943948302081	0.0004248051442712265
530090014003	-0.0018299231705616004	0.00014486406236685566	-0.0022292459225143418
530110404132	-0.0006392572395248582	-0.00157719435577227	-0.0018135441984262817
530330220035	0.0018138097411672348	-2.6400978874597588e-05	0.002806974662879628
530330261005	0.0019006969587976419	-0.0010698949594339323	0.00195773505283808
530350913012	0.0008464216104424076	-0.0019741065535895165	0.00033010312025143445
530330274001	0.0010333680084328128	-0.0017194874727377838	0.0008638338731579469
530530717032	-0.0022493527502652115	0.0010333242715624587	-0.0016977701936531548
530670113004	0.0008362420151163191	-0.0018753725122124501	0.00039818994927609297
530150020021	-0.002340762900453659	0.0012352690612894201	-0.001636780174119924
530330006006	0.0018394413951183103	-0.0005554308776118042	0.0021947025713849244
530330220052	0.0010947263620439938	-0.001747409077288659	0.0007477936839588844
530330277024	0.0005455894435344355	-0.00194778411490185	-2.9323268662335628e-05
530330303124	0.0019853127988955265	-0.0010300112413643976	0.0018849417685541923
530530611007	0.0015745357742453056	-0.001506885263604644	0.001503687335253452
530610505001	0.0019595111893625583	-0.0010372241938180337	0.0014528063188989882
530719208014	-0.0016552852477553057	-0.00013454267429576335	-0.002125407356771417
530110402013	-0.0005149957641213172	-0.0017201624323571964	-0.0016773516662947584
530330303061	-0.001079274197944993	-0.0011223744825247005	-0.0023391932323293405
530330310002	-0.001317427602206389	-0.0007146423330895321	-0.002272363026167794
530350806002	-0.0015023335823183266	-0.00043765684047484914	-0.002270497242075715
530610515004	0.0008804808370996896	-0.0008546131374583538	0.0017521460504374916
530610519051	-0.0004929618867392312	0.00012168990410458794	0.005891297535196285
530630049001	0.0006962726722977862	-0.0019883637151630195	2.261660859874554e-05
530299708002	-0.0007208542042495075	-0.001537676368562681	-0.0020584717125454867
530330289024	-0.0008278146673683483	-0.0014080566095492706	-0.002145076751181503
530330292052	-0.00026228475113019206	-0.0016348605285400155	-0.0005501887358730129
530530724081	0.0023948872131293094	0.0005656612453722478	0.002627570528073345
530610519132	0.0018829072361683376	-0.0011651012541123414	0.0018319894214300335
530610520054	0.0024735904902084744	-0.0002987355058063053	0.0018577043064176104
530610528053	-0.0011850320463806662	-0.0008697728589615621	-0.001962507894928275
530610532021	0.0004828225657512351	-0.001984621064606648	-4.5564734592219e-05
530610535073	0.0011778137615723685	-0.0017901780154009781	0.0009620437570489467
530670114102	0.0011134890130250156	-0.0018975335560316323	0.0007791319434582187
530299705003	0.0009022773635759838	-0.0018555686526942595	0.0005575708148480758
530330327021	0.001983859599800494	-0.0010556117068280726	0.001617710213516703
530459604005	0.00043026088352115643	-0.001811796016772501	0.00043614355223717407
530479402002	-0.0021354687802882777	0.001295369775522214	0.0016088049204990406
530499508002	0.0031729365702642407	0.001149837939442876	0.0014638666487087413
530610524011	-0.0006370395178687823	-0.0015886877249745351	-0.001907507935783402
530610524012	-0.002072922932896085	0.0007446610999807675	-0.0014588966171643085
530610536032	-0.0003887130607850876	-0.0017795993877828425	-0.0016140207603811958
530779400031	-0.003228811294943688	0.004297421489815049	0.006394847445071597
530299706022	0.0018594224676677447	-0.0012487175751171072	0.0016572116907713522
530379752001	0.00010886488503252682	-0.0019023665680373517	-0.0006609942329521118
530610521131	0.0027578439173341195	0.0002552792140894815	0.0015109895545918042
530770012012	-0.002355790257784873	0.0014003553377060153	-0.0008393644197979837
530330224003	0.0025653487355766797	-5.481698276244578e-05	0.0014539185549475608
530530606002	-0.0015274503812230471	-0.0003051423849586395	-0.0020268053366579715
530530725053	-0.0015101184033897395	-0.00015957794364620368	-0.0008702743260783587
530610519241	0.0019517289927521322	-0.0010551869295627834	0.0017982045409653477
530719206003	0.003233097008610354	0.0024380411329529743	0.0005236886800036025
530039605002	0.0004619771980641736	-0.0018094011296979657	0.00014034348289009536
530330249033	0.005111719469491297	0.0066312825755648645	-0.004607083905534074
530330251022	0.00164573410146417	-0.0014337849097847601	0.0015537278594124615
530330299012	0.0020312980963036673	-0.0009739153118251431	0.0018816039648337014
530630013001	-0.0017877799677368414	0.00011711704945564574	-0.002146728008759988
530610519057	0.0009009962756817932	-0.00192236857480419	0.000550735947089063
530530726033	0.0020219254619424456	-0.0010310246075734097	0.0018925164495463649
530610519243	0.0011619427823860702	-0.0018326301354909486	0.0007135964829304707
530630105013	0.0003781904139234355	-0.0018971043773202874	-2.058328609396657e-05
530670122213	0.0010218673681765553	-0.0017607601564759569	0.0008836102054628782
530330213001	0.004322249241544706	0.004204279707213239	-0.001530770633498703
530530734041	-0.001190851138092895	-0.0008841569951733685	-0.002077427362013377
530610504015	0.0018252608799625624	-0.0012091465632691001	0.0014992237102905632
530630032001	-0.0004933681641671095	-0.001723283064517475	-0.001705603050148614
530110408051	0.001965086593523508	-0.0010192550897757918	0.0018216401798874166
530330257014	-0.0027914067447384525	0.002402195420303398	-0.00030653201163258534
530330326024	0.0018578470522965305	-0.0010582593901963958	0.0012485176941756948
530719207022	-0.0021771778102819645	0.0008975581005955947	-0.0017479525145918866
530330208003	0.0013744987033685663	-0.0015454661800159458	0.0010868408553141651
530350924002	-0.0008468646597380304	-0.0013450559879985768	-0.0018873022316494318
530330070004	-0.0004265665603181355	-0.001696782636185342	-0.0014895996619575431
530330316033	-0.0014250007046157946	-0.0005955389219900465	-0.0024491167027205015
530350919002	-5.180539543085711e-05	-0.0015331573394564047	-0.00012691832018219224
530530725042	-0.002361253405142248	0.001272968564333361	-0.0016556521227712802
530670101002	-0.0009716684451657068	-0.00113187224436294	-0.0017000845163079414
530330213003	0.0013050737239867322	-0.0012846809971296814	0.0015154688924670845
530379755001	-0.003032268315608201	0.0031193390904183573	0.0007200006869369617
530530721073	-0.0015352005442618396	0.0010848918890708813	0.006632954615735815
530530731172	-0.0009576914310943429	-0.0011603015123536518	-0.0017976352175826658
530630016001	0.00032385606663792247	-0.0018900289615084228	-0.00017424510743503906
530630143001	-0.0015387712839959563	-0.00031095983307814176	-0.002034200025667716
530210206014	-0.0008109206764832694	-0.0013234249228783058	-0.00184971965263191
530330319091	0.002378374869792811	-0.0005241193679641852	0.002086039860812852
530530715052	-0.00047489713284904584	-0.001708435556576349	-0.0015230300701422569
530530724051	-0.0007096281563901003	-0.0015197540587551946	-0.0020533960917200503
530610525033	0.0004605157176064303	-0.0020137731778867066	-0.0003044144895447283
530630103051	-0.0014812874906097824	-0.00046416571737545277	-0.0024447035939001924
530110403023	-0.00261159340713077	0.0024733774905913914	0.0031830288939363005
530110405042	-0.0005699221637551584	-0.0015833283409410137	-0.001707864597458781
530610404003	0.002574940688701333	-0.00012380013357139643	0.0021173268301259303
530630049002	0.0005608898672016957	-0.001978705183888938	-0.00012313650199265446
530630135003	5.756271220691394e-05	-0.0019272538309618593	-0.0006770846765431401
530670122221	0.0008831374535706403	-0.0008131416997673496	0.0027517188420473284
530110402031	-0.0017445178517482838	-3.775654629858105e-05	-0.002339763357655362
530330007004	0.0028478386166241377	0.0004596302907301971	0.0016785949790256735
530330228031	0.004980023658456404	0.006248895191479946	-0.0041614339751104975
530330268023	0.003746842113318133	0.002502704178239331	0.00016820016239439431
530530719025	-0.0009336905205440555	-0.0012625802052362296	-0.002016354095101656
530530734045	-7.493562488380945e-05	-0.0018886696613500344	-0.0010774784100848684
530579517001	-0.001534655862705589	-0.00031677764446007815	-0.002070775007057634
530110401021	4.221303026259913e-05	-0.0018658778940538977	-0.00038917732162803144
530110402022	-0.0008205252958762798	-0.00093375237500584	0.00027784441055633645
530330226035	0.0014935985405618952	-0.0012481702576313228	0.0013521041500250317
530610402001	0.0024998954637599365	-0.000272688838158407	0.002068605532700637
530330110011	0.005235541490588342	0.007097611695286272	-0.005264103032563206
530330300044	0.0018814899075353716	-0.0011772067164913004	0.0017614528323616656
530330322081	0.005570981166419657	0.008199136231937404	-0.006750750445895702
530459606003	-0.0008425303121605511	-0.0012883603565753052	-0.0016646577499931131
530110408053	8.209510300284939e-05	-0.0018774781808595386	-0.00037018039695673816
530330226032	0.002782885419940596	0.00028707491850944137	0.0014807593384944247
530610538031	-0.0023449658821562192	0.0012505346441834039	-0.0016603263064286064
530110413103	0.000969952786829412	-0.0016590293702396215	0.0008219722986509428
530330246022	0.001637547476240276	-0.0014025601059742228	0.001242471571134128
530330279004	0.0004791569745887365	-0.0018558590474700364	7.210704279931888e-05
530330327042	0.00033570137327378774	-0.0020294871126523184	-0.000559853287830063
530530713073	0.0007306484962916916	-0.00203691485078231	0.00010219221450881113
530630104013	-0.001779526275566053	0.00015798118129504028	-0.001644110613574569
530150020023	-0.0010094368072850945	-0.0011031856677961292	-0.0017294965874258958
530330114023	0.0036527723785833286	0.002394591930475173	0.0004030505682203053
530330204025	0.00048686277973798286	-0.002026425092787704	-0.00012764657260271384
530330211002	0.0032114125156727383	0.0012506482966763272	0.0011089830828087557
530350912033	0.00041600173858883765	-0.002039264896591151	-0.00029575472407687383
530670124111	0.0007654841236497742	-0.0018254584588143095	0.000602291969077533
530090015002	-0.0019288400135226405	0.0003376293829762936	-0.0022184556454043123
530670125203	0.00013011600925534036	-0.0019910433800429364	-0.0007203842767584164
530670127203	0.00014311991997735115	-0.0019303763164300615	-0.0004746840476616936
530330320104	0.0031530285807479857	0.0011099138140386545	0.0010868483870168722
530419705001	0.00033615336654441153	-0.0019797111876455422	-0.0003030482377872672
530610420012	-0.00017981897380717462	-0.00047743764182374816	0.004454400985723708
530630025004	-0.003667198974394014	0.00538714282520961	0.005826403453811148
530630032004	-0.0034647363761804413	0.0045791899694477166	0.003692235984533394
530110411051	-0.0003109363571685771	-0.001721194094018877	-0.001132847956110983
530330267002	-0.0019209653311801677	0.0015389620701675287	0.004650888193603869
530350802002	0.002434686463235931	-0.0003717625924589709	0.0020779962580627248
530479704001	-0.0019921896458249496	0.0019449171255152486	0.007349825101179936
530530730054	0.0008338826880360002	-0.0019557275066099046	0.0003556466815179629
530610532013	-0.0022411050388092386	0.0012823832145558618	-0.0007261572832885604
530110414002	0.0010274109383657146	-0.0018562801918963552	0.0006739310211834746
530330010001	-0.0005186247738142443	-0.0009661509610901395	0.0015332086225706492
530330053014	0.0012166609881846507	0.0006229335899373528	0.004169312737181132
530330236032	0.005126827203188177	0.006715055658671641	-0.00472252039391339
530530718081	-0.0027026709000539722	0.0021435643236572244	-0.0007642321824189138
530530720001	-0.0024041528693333957	0.0014220506362169578	-0.001352336573106892
530659508003	-0.0014571777482665677	-0.00024128754166584417	-0.0006683817817890526
530719209005	-0.0014489871620399536	-0.0005058083015604555	-0.002140440076987585
530730008041	0.0004971488754024623	-0.002064561476528921	-0.0002544734551657046
530330097011	0.0018519912826958297	-0.0010302328175230942	0.0016150707829073675
530330214002	0.001100796217841984	-0.000590854360319038	0.002346744640594577
530330222014	0.003469272554380931	0.0018051891686741092	0.0006674243485953034
530330293042	0.0038603785815765667	0.0028244262696738567	-8.198982675102679e-05
530579522001	-0.002466284573734098	0.0015792079423749396	-0.0010154638085270802
530610504024	-0.0015268766818315013	-0.0003411789608931929	-0.0020779183434622593
530630105012	-0.0003329235980804016	-0.0017789556341206811	-0.0014690740709236555
530770021023	-0.0025803987766780216	0.0018674078329075391	-0.0008443530013371812
530110410093	0.0012280589684712415	-0.0017545593022525497	0.0009955661007943044
530110428001	0.0007136382082978377	-0.001969665852534408	0.00027793719276446787
530330232023	0.0035365239700305812	0.0019155607557085248	0.00073079624214665
530530718053	-0.0005374198871492728	-0.0013762856473981458	-0.0006706944491398502
530630123001	-0.001344841125081505	0.0008955327905660125	0.007000337554276819
530330305044	0.00034586415053656914	-0.0016443793584423843	0.00042569214792970806
530539400072	-0.0003915644850363815	-0.0016548401190878816	-0.0012572042472736625
530610528034	-0.000443820627100398	-0.0017150704662415703	-0.00155233700436738
530730110001	0.0012385795294782738	-0.001376737317953896	0.0017323708221748675
530330046002	0.0012611668288824065	-0.0016601297238430603	0.001020880934952994
530330056005	0.001938075746509656	-0.0010292077874001495	0.0014031480657047098
530330320071	-0.0014525710658270814	-0.0005076655708430631	-0.0023845606945495706
530770020024	-0.003036202327471485	0.0030901399887447623	0.00034383773845624374
530270009002	-0.0016522746068281474	-0.00017815782887376625	-0.002286040618715134
530399501003	-0.001418318078762462	0.0005971936607206146	0.004721631264356714
530399502002	-0.002278186576506398	0.0011557572834446999	-0.001444811126125448
530730008053	-9.428570326942172e-05	-0.0019129149220991162	-0.001232505512740052
530730103021	-0.001979191623570036	0.0004394667220532064	-0.002153345192309861
530330001005	0.0025720347148539655	-1.4427450352771035e-05	0.002033640676000157
530330298015	-0.00041531687657121204	-0.0016575538575244989	-0.0012416022811493849
530079610005	0.0018368987692404816	-0.00020117448960000215	0.0026588294398496954
530330219042	0.00328466906068558	0.001358625259975871	0.0009293161129006441
530330293052	0.0007699044555098467	-0.0019331626111408489	0.0003287189812054802
530330301005	1.0646926584644145e-05	-0.0015615837187196763	0.0001708849325897822
530090023002	0.0014683229770887326	-0.0015487617141441803	0.0014376241103196343
530150006011	0.00236646943065725	-0.0004800272470590389	0.002103610916225855
530299704001	-0.0010574784080739615	0.0007272513983710304	0.007727899871405353
530319503001	0.00044029351272219534	-0.001942903106845725	-3.9980993523475784e-05
530330060001	0.0029017471937881345	0.0005989780703761717	0.0015930382154238372
530330076002	0.0011981528737348849	-0.0011693585860856532	0.0014223569477291014
530330313024	-0.0014500952561296125	-0.0005066530719932014	-0.0022401271916427166
530770021024	-0.0007470539713058692	-0.0014403131264450638	-0.0018059317773984028
530110413184	-0.0017150965467797156	9.557921117092157e-06	-0.0019074934256157854
530110413193	0.0006450140383313402	-0.001628824409845285	0.0013133896070681814
530330319035	-0.003093614662929247	0.0038391068698341107	0.005497966685156319
530330320052	0.00142059382709277	-0.0016899749216822593	0.0011325449977086283
530330321031	0.0036789653743489774	0.0024710767962475397	0.0003545519920763653
530610527092	-0.001116317086781267	-0.001053765398226706	-0.0023637353502991036
530270009003	-0.001401494297902357	-0.00033126313707152903	-0.0007581514557606923
530319504002	-0.0010134056955848148	-0.0010060916652083038	-0.0016109289485502214
530330094004	0.0029607224900650595	0.0009126726477311051	0.0015402937653528333
530350804003	0.00274711970050624	0.00025812491181598706	0.0015565281342868817
530630040003	-0.0010555391638164685	-0.0008530985367992385	-0.0008227034705378325
530630140013	-0.002422317460340933	0.002480178822725749	0.0036054224335420556
530050108052	0.0012020998599077198	-0.0018171405067928133	0.0009616341593145241
530670106005	0.0029001191320820875	0.0005391287199639349	0.0015402100487399526
530730101005	0.0012704521903475956	-0.0016373555104890797	0.0011826508002591475
530210206013	-0.00225526695054772	0.0010579549949414127	-0.0016914653648519057
530530713051	-0.0010541392049901082	-0.0010856454429573675	-0.0018989276224857306
530750008002	-0.0005465724161490738	-0.0015321957574491536	-0.001306610505596133
530330292061	-0.0035667693011740714	0.004968580525018003	0.004597129276275984
530530714094	-0.0013352478546629987	-0.0006119731889290138	-0.0017756346859874365
530530715034	-0.0009642642815339923	-0.0011844790135198935	-0.001976454734523916
530530723112	-0.0009509648040809936	-0.001057600489452159	-0.0011417763649409574
530610516022	0.001444322533234692	-0.0016453321228828723	0.0010942584741930707
530630005003	-0.002606896229510184	0.0019430791454575086	-0.0006891504542915489
530330298021	0.0005631232504808829	-0.0016547348479496538	0.0006013758602278474
530379751004	-0.0007485265170912779	-0.0014678524601550635	-0.0018160153945136258
530419714001	-0.0031040464342904127	0.0034807271759587878	0.0022726558538855614
530050101002	0.00025868301695115706	-0.0019965375317628244	-0.0004328337587596353
530330219031	0.0015754028663384928	-0.0014726402301549317	0.0014601156278126752
530330299022	-0.00010729619623055478	-0.0016794403218778201	-0.0004325728125427923
530499502004	-0.00020690629629521007	-0.0018696257898155938	-0.00115648542226651
530659410001	-0.0028492383979344038	0.0027522235639183866	0.0008924823519517509
530330097023	0.0006342688009573432	-0.0018801320343118494	0.0001947484463776414
530610418063	0.0010392833909937972	-0.0016111009040838016	0.0008631840540299725
530050103001	-0.0008894798491663025	-0.0012138482457151735	-0.0016275070099403908
530090018001	-0.0019753518154807296	0.0004475722806267089	-0.0019951813653614208
530330229011	0.005496489414814214	0.007994982175022211	-0.006469463259294401
530330264004	0.0011847501944690063	-0.001654712103157327	0.001075654496611048
530330303051	0.0018977335822227472	-0.0011553324865521825	0.0018260730579619997
530610520052	0.001716503924563911	-0.0012343698109159211	0.0011650520449442078
530330047002	0.0012313234457285965	-0.000523591867745593	0.0023523100634418536
530330108003	0.003942493416531373	0.003190693340247584	-0.0004070562130242365
530330205005	0.00401715849900122	0.0034259863994476215	-0.0006306635295138665
530559603001	-0.0007394163600760153	-0.0014296355747320736	-0.0020706329439396723
530670112001	0.0027191765382449653	0.0003322634912493234	0.002007814594051166
530330080022	0.0043606633395915926	0.0045919974130308955	-0.0019086067006033336
530419708004	-0.0033603167513883434	0.004213050930309631	0.002941424858085262
530750008004	-0.002400964032433574	0.0014569854507381793	-0.0009721826873813993
530270004001	-0.0007092954270494517	-0.0015383938031200274	-0.001998203611722665
530330318003	0.0018080000750916396	-0.0013254201231332247	0.0016381107852090672
530630140012	-0.00336493396946701	0.0041885524312119705	0.0025933071644006576
530110404092	-0.003447289696593544	0.004759830188347685	0.005638374255618716
530179504003	-0.0004526751685778232	-0.0017356188500340438	-0.0015246358351426225
530330084003	0.004291313142252484	0.00422123980034109	-0.0015446036853943666
530330096004	0.004908629929097601	0.0059801206309764805	-0.003771583999436466
530330270003	-0.0009718251356550098	-0.001101786851299906	-0.0014644621430084355
530610416083	0.003393683373105073	0.0016744025169621154	0.000644755893145102
530630046023	-0.0006628577881949873	-0.0014015572792365411	-0.0013383332517105438
530630116001	-0.002278411301379753	0.0011096591305148314	-0.0016453745776459237
530670102001	7.357738183242537e-05	-0.0017788425593799084	-0.00014428492105021296
530770031001	-0.0025190843948646995	0.00169670211210489	-0.0010977605462828043
530050111006	-0.0011805219512541416	-0.0002222735380280221	0.00015134755286876485
530479707002	-0.001297595229909106	-0.0006785717890921133	-0.0019197356025718742
530670115005	0.00015757568291553607	-0.0018839751611140056	-0.000317659981531809
530670117102	0.0006050495471468577	-0.0009517031059986086	0.0015776275760154325
530770030022	-0.0032270362244229095	0.0036717600925499773	0.0013100264230062652
530110411071	-0.0001679956449755318	-0.0018976303629767725	-0.0012021022587539313
530330089004	0.0028219493239467533	0.0004332650697892464	0.0017980160132233032
530330319031	0.002041864368794488	-0.001040837601414086	0.0017920731318897317
530330323071	0.002872388068313988	0.0004825500242544254	0.001399673637036598
530479709003	0.002414348152338173	0.0006195198567810782	0.00207343533395154
530530714032	-0.002039454433793637	0.000570993289448149	-0.002023751780514233
530530724101	-0.0012648207117714036	-0.0007352726374189318	-0.00176926801152099
530610533021	-0.0016039117122924923	-0.00024242453698670728	-0.002265480511513473
530770017022	-0.00328459426364863	0.0038416371972075534	0.0014725807262952434
530110406051	-0.0009366085385812539	-0.0012551778894517173	-0.0021345867582981447
530330222025	0.002777856359204068	0.00022971714262067105	0.0018522570633940191
530330312063	0.0008376841639478512	-0.001990631622125235	0.00042323254382428964
530350806003	7.994012654330425e-05	-0.0018517182669599667	-0.0004394723850569268
530479707003	-0.0031626279017654695	0.0036194271035874634	0.0018720620288809834
530150015011	-0.0016863022540741575	-0.0001119918251083687	-0.002311491465012215
530330012005	0.002546390923072203	7.52701487502309e-06	0.001975424602502205
530330070002	0.0017933303421548716	-0.0012503250499492776	0.001651943323002262
530519702003	-0.002321459824681726	0.0011943158636224245	-0.0016264570128493917
530610525034	-0.0009979121591905712	-0.0011920881837332881	-0.0021554715481410212
530630136002	-0.0005032482865621063	-0.00162342323945462	-0.0014659144378065627
530730107011	-0.0013136751314144297	-0.0007154533986083807	-0.0022084517543304247
530270013004	-0.0018209604371008093	0.00027650252163837727	-0.0016730162213597908
530330018003	0.0034702651289735694	0.001886611465260214	0.0007805962292463127
530530612005	-0.0008434341991987269	-0.0013728782729219204	-0.001927475266569534
530530629005	-0.0005936864310106751	-0.0011787793383731065	-0.0004183217351021798
530630031001	-9.884660252212125e-05	-0.0018309726364490085	-0.0006764502952200169
530730103032	-0.0013776449936582665	-0.0005743419293121537	-0.0018418095685137934
530050111001	-0.0008352063202459331	-0.0010577882429411308	-0.0005072416431849969
530110419002	0.00027315479267850016	-0.0020306224706807354	-0.0006385086779104118
530270003002	-0.0008198778314410233	-0.0013987369338272777	-0.0019753420885623555
530270016003	0.0018015318849847236	-0.0010991472352656056	0.0016681177686979566
530330293071	0.0014731089924968324	-0.0016034276024759386	0.001151686867251116
530459610002	0.0010524233235559232	-0.0019258164440093834	0.0007212286294728599
530539400032	-0.0006775905949775501	-0.001513298166209418	-0.0017646558372929524
530610535091	-0.0022766152179400294	0.0011371240177713324	-0.001447639164624523
530719201005	-0.001267305780523017	-0.0008600473498162664	-0.0024470454187187464
530330313021	-0.001368810885284075	-0.0006245125309328761	-0.0023620803961572003
530630131002	-0.0003862003109793714	-0.0016583070123803512	-0.0012548535716375442
530150004002	-0.0020546818131101413	0.0006303993914490626	-0.00193277299503057
530330325003	-0.0002403367406128126	-0.0011331263970212402	0.00045503067691052523
530350926004	0.0008709898924051868	-0.00175051095772463	0.0007807140831049689
530579527001	-0.0014412816301924395	-0.0005178034736070342	-0.002245173461033539
530630038002	-0.003483660729301136	0.004556698368220848	0.003097581079341624
530050108101	-2.1430634329874702e-05	-0.0019003917670435855	-0.0010406958828656594
530330256022	0.0007352179502294393	-0.0017558724394268169	0.0005275918465847511
530330311001	0.000265901729688417	-0.001974210357924892	-0.0004819166485898795
530530714072	-0.0022739836436828503	0.0023816901097383518	0.007531958261556769
530110412013	0.000495060742581332	-0.002064812141171226	-0.0001418955560143082
530250109024	-0.0015644093959339728	0.0004286647575324971	0.0013820084966843207
530319503003	0.003038825425061809	0.0007968950108879378	0.0015869776664400692
530530717061	-0.00044693514104431244	-0.0013725784129105148	-0.00027951257742258765
530110413202	0.00016199651882961696	-0.0018163412403778192	3.2761004374988084e-05
530330247025	-0.0009351159486551026	-0.0012526997068131286	-0.0020756094922497275
530530623004	-0.0012337113099235829	-0.0007744399122703097	-0.0019226220788627307
530579516001	0.0015016995507700713	-0.0016231153464008252	0.001245329367571549
530770028023	-0.0026079292144746574	0.0019129043429388475	-0.0009136031585973813
530330289023	-0.0007333477497179296	-0.0013258453632541555	-0.001434356449057401
530479703004	-0.002370368675365666	0.0018393270917224543	0.0024229272828964494
530530721091	0.00015127741798204316	-0.0019778266429070304	-0.0006690361109757823
530530730053	-0.0027942144680270634	0.002372397315442485	-0.000623058407902303
530659501006	-0.003052997456971458	0.003175130594150327	0.0007442149267813906
530330073003	0.005021378517155751	0.0065160697314938214	-0.0043784641527830044
530330227032	-0.0006504214514325515	-0.001446720910984596	-0.0017474874696888937
530330232013	0.0029766254721372625	0.0010455624693187875	0.0018663156778939928
530330235003	0.0026062043724039263	1.2035644675005886e-05	0.0015244406781256068
530530725052	0.0014740181481687103	-0.001547000012304521	0.0013237027023620925
530559605001	0.0014129773961239049	-0.0014657909261146258	0.0012388627617001475
530050108131	-0.0018469040654231015	0.00019570398286433596	-0.0021199273362554976
530530732004	-0.0011221693267520095	-0.0006083881465848737	0.00011373965162554964
530330210002	0.0008694326362461061	-0.0016273415027189197	0.0009138753811343664
530719207012	-0.00018396760235527858	-0.00033428073237774125	0.004539421095476599
530039605001	-0.002920575957914738	0.0027460065778216456	-5.365504022695278e-05
530039606001	-0.001211813695407874	-0.000586072414765147	-0.0013515275254505493
530110408094	0.002936444858243406	0.0006852924841685304	0.001521839098521943
530610533012	-0.00036582738902675915	-0.00177632356988005	-0.0016211080682207858
530179506001	-0.0026751335163704994	0.002046609501276948	-0.0010246127650825766
530330002006	0.0015176246951552179	-0.0014945831649195965	0.0011963405655685895
530330101002	0.0015385976179779913	-0.0012908770590276354	0.0015764408939709397
530670116102	0.0006961996435987477	-0.0007630758042981619	0.001833630399963641
530439601002	-0.0034736717597246367	0.004543237924910567	0.0031559356283665527
530610521156	0.002962706267992944	0.00078556904401819	0.001317669395664552
530630043002	-0.001397421989572159	-0.0005405950521282824	-0.002321115235676221
530630128023	-0.0012105784736828689	-0.0005732163863373667	-0.0012695143410565298
530330053021	-0.002949023079278426	0.0037775621503889022	0.006173121809403884
530530728002	0.00017731082517166927	-0.0014886980798770521	0.0008324236457891261
530110402032	-0.0009609561258085424	-0.0012046339438160664	-0.0021155745417370544
530330007003	-9.789567383601109e-05	-0.0019129413521963674	-0.001074123619745486
530330263002	0.0005541051032770745	-0.0019625525586593686	9.773654467058141e-06
530330295022	0.002391351387268337	-0.00035574748548184115	0.0020489375729780923
530330322133	0.004715110070022344	0.005368828523653747	-0.0030919999915741112
530530609031	-0.0006453365009317474	-0.001066064326778626	0.00015357754964728386
530610417034	0.00160175088669844	-0.001515618145158083	0.0013874154197476023
530610504023	0.0008528948153449334	-0.001952735836776936	0.00038149574512818065
530619400013	-0.0011807327182624212	-0.0009447852695474126	-0.0022825311999176644
530630044001	-4.1390976816452854e-05	-0.0019273709576431086	-0.0010024314848331207
530630112024	-0.0032421950641749095	0.003730491279879842	0.0014148422645057727
530779400061	0.00021118719014438453	-0.001365232513126285	0.001192880638945122
530330221024	0.004610146931521349	0.005034311882493145	-0.0027054158316298844
530330283002	-0.003243403269522928	0.003892701314528378	0.002534865665687779
530530634002	-0.0016319221214536684	-0.0001175984764025788	-0.001890085271748062
530659501004	-0.0020445871189729526	0.0013230832171037446	0.003093863390769562
530770019012	-0.002445879480440451	0.0014450520884223771	-0.0016016149165671045
530330323172	0.003846307240462807	0.002807406938215087	-0.00021331848654097393
530350908002	0.0029922805151571304	0.0008798374204125042	0.0013036757727370985
530530735001	-9.340766439335047e-05	-0.0018434876092129067	-0.0009050259829818548
530330286003	8.68486729192682e-05	-0.0019762643346235994	-0.000926693559898207
530530723053	-0.00040038533825938096	-0.0016964215182756527	-0.0015640789244327194
530610519151	0.001072489316293962	-0.001869797464711315	0.000701490661827545
530039606002	-0.002073567924934062	0.0008199416031507042	-0.0011890526153681127
530179501001	-0.0008237258803268636	-0.0008963714529463135	-0.00030221448622656826
530270004005	-0.0025021389847998893	0.0016979933695834121	-0.0008029133789695367
530330088001	0.0011422588901184058	-0.001524420177768363	0.0015004883140311595
530330094002	0.0036315341159924297	0.002448602101764963	0.000285069333401415
530330323283	0.0009750156132496567	-0.0018413339206836694	0.000497771419373816
530330084001	0.004639842870823333	0.005255867317870913	-0.002753904615222604
530330284032	0.00015910901660168877	-0.0018896143581871585	-0.00027543299013964653
530610418064	0.0012894608389766075	-0.0017144878295155634	0.0010405342471819501
530270012005	-0.002184066387418365	0.0010831091421578916	-0.0008775396100190387
530330059004	0.003932376332378329	0.0030315147154396107	-0.0004964760880306057
530330301006	-0.000342466675779333	-0.0017653621634608513	-0.0016032590155466379
530350925003	0.001151775041899678	-0.0018404936824201372	0.0008062524203400068
530610513003	-0.0011499347735173296	-0.0005988342042319426	-0.0008428687998886376
530670115002	-0.0005491265737025265	-0.0016429732340776141	-0.0016252257724946747
530150006013	-0.0003368739635854388	-0.0017915223642914037	-0.0014495969730500104
530330088003	0.001744519292179866	-0.001271555358264376	0.0016741261858902363
530330096002	0.0006624898386291359	-0.00193142808883389	0.00013722694437036566
530330300052	0.0007054630771612103	-0.0019089471946762385	0.0002253880394902728
530330317052	0.00016673186280984786	-0.0019036970713423877	-0.00033133725594711297
530439601001	-0.002791020166843599	0.0024539134526978487	-0.00012084791975215168
530499508001	6.857091878536405e-05	-0.0011016253933612845	0.0026015645174755097
530610418082	-0.0010821297743168234	-0.0010568855670533461	-0.0021629659421605603
530610519056	0.00026529865747888375	-0.0019758138364008616	-0.0003708967428862997
530770010003	-0.0011413738573581007	-0.000928841909813881	-0.0018201880937059641
530150003001	0.001767261079949249	-0.0001989291808523328	0.0026138979420268008
530330015001	0.0025757887437269605	-0.00010586534678920452	0.0015620884635734928
530330058023	-0.0012331837072145774	-0.000817785605682603	-0.0019816383019467254
530330246013	0.004741001899942467	0.005681282140128472	-0.003370213338582686
530330258053	-0.0005141578259867676	-0.001666186475283204	-0.0018228206070347102
530350925001	0.0001020057717938397	-0.0008558468288240292	0.0034472901562892346
530530716012	-0.001306153654789249	-0.0007433888096172246	-0.0021987446878763074
530530723101	-0.0016658026323604198	-0.00011224250273944274	-0.0020897219283207715
530150019004	-0.001457280237791939	-0.0005113882282771337	-0.0022590735975541606
530330324021	0.0017255202901759925	-0.0012959965353943532	0.0013824822757511118
530610528062	1.216330091939969e-05	-0.0019053808733467974	-0.0006699217676886324
530630106011	-0.0006366452646599833	-0.001585691591614586	-0.0018881130718575664
530770017023	-0.00291670337134791	0.0027171626727829842	-0.00025168393124899187
530110410082	0.001469354061280928	-0.001569588455005833	0.0014406173485979965
530110413131	4.338110605139162e-05	-0.001869931106898842	-0.0005288806057119114
530179501003	-0.002784621880461843	0.002523962739869178	0.00028190505542631197
530110404112	-0.0027946820039568034	0.0025097989014084303	0.00025857233486837483
530299703001	-0.0003811467223124892	-0.0017047042204316582	-0.0013005365805927233
530530731242	0.0008813952163196838	-0.0019366973601070332	0.0003924549094741098
530630035002	-0.0009254855962118192	-5.6966379188800764e-05	0.0031040575157235163
530530624004	0.0012367737448240822	-0.0016745858912195369	0.0010146938065899657
530530714101	0.0019471684670930153	-0.0011286633867519976	0.0017803946852669988
530610527071	0.0014856694433007865	-0.0015230383115332835	0.001123619885500807
530630105032	-0.0015861295819607046	-0.00030083756519013615	-0.002339575175656598
530330010002	-0.0016492063789307276	-0.00013687443399470025	-0.0020753324595965713
530330062002	0.003979170022153035	0.0031643008032128392	-0.0005028512625824354
530330256023	0.003083892661963469	0.0009863967703869522	0.001136219455502019
530530731151	-0.0028663487759443434	0.0026454477084987	9.652725144219613e-05
530539400011	0.0011734245817559882	-0.0018375377599708584	0.0009210318292325774
530559604002	-0.0023085813812291885	0.0011940506015592567	-0.0014346841015131537
530250106001	-0.00030060416000887816	-0.0017822906331951412	-0.0011502606535661454
530330028001	0.00068207263293663	-0.0018479441472630882	6.209034017247676e-05
530350928013	0.0009185012468477835	-0.001998875891708187	0.0005077337807196705
530610418112	0.0022852562697659503	-0.0005130326914084455	0.0017715572324454182
530619400014	-0.0002574670159677156	-0.0011212859950603502	0.0006305934517461262
530050115042	-0.0011930734813887995	-0.0009066366735142103	-0.0022953943004296058
530330113003	-0.0025712691261321166	0.0018564105820231434	-0.0008952625506538797
530330304033	0.001601454078015376	-0.0015270175892636803	0.0015226200088975248
530630041002	-0.003072420507590416	0.003185012561766961	0.0004900809359123797
530630111014	-0.0008376501292796691	-0.0013686536141753012	-0.001961225607956028
530090011003	0.0011124762405015664	-0.00047788656643763856	0.0023295078768485944
530110413312	-0.0009500461480858242	-0.0012368214356581972	-0.002058633545145875
530330273002	0.003748596139606792	0.002774883008924919	0.0001224018069590638
530330323162	0.003579408727485933	0.002099272226578764	0.0002912661589430347
530659506001	-0.0016548224386381029	0.0012814982067856442	0.006407807634966157
530770028013	-0.0033229553422760784	0.0039782027349481355	0.0017719488079980864
530779400042	-0.0031040651942820406	0.0035569879871104933	0.0022800629689125446
530330303041	0.0005555588766805701	-0.0019236818626946733	0.00019447906894224577
530610519253	-0.00044187075357603525	-0.0013352928207963845	-6.341446687774443e-05
530330227031	0.002444558911385569	-0.00036501613796351525	0.0017144447903039146
530330237003	0.0023885681741929476	-0.00048115171029772784	0.0020324005329867903
530630016002	-0.0012709513040616287	-0.0007365540328989806	-0.0018789014113325079
530630113002	-0.0022903963759972404	0.0011643097211809124	-0.0014912634759284907
530110426002	0.002763678208269155	0.00018747546442263917	0.0019358941465210514
530210205021	-0.000986570601177817	-0.0011562794729351822	-0.0019763101149358683
530330080011	0.002962893347542357	0.0014192703826414964	0.0018202100831928257
530330086002	-0.0011263604988581825	0.0008957834848182564	0.0048628629693949635
530330251012	0.0011851334339817348	-0.001768550493154134	0.0008221944944979343
530530714071	-0.000642375388451014	-0.0015493248127454017	-0.001844037946174832
530610522043	0.0005311569074412055	-0.0020364470971664414	-0.0001451966064006202
530330222021	0.0012032115153564583	-0.0015912413508773955	0.0010321316812024427
530330323203	0.001005875467975218	-0.0017429558300821094	0.0005891862812509054
530350922002	-0.00012683330422766704	-0.0018962035232764532	-0.0012081682099342067
530610420031	0.00366969995535511	0.0023314494168622138	0.00028090501644894504
530270012003	-0.0007198604946479361	-0.0010797669650903273	-0.00024336805204813218
530330101004	0.0028715234701189103	0.00046585944898493777	0.0018143181077917704
530539400051	0.0008546400197005204	-0.001977458956466359	0.0004671082729481917
530670105101	0.0026516780507671927	0.00014068803760282773	0.0020402609420543567
530530612006	0.001948961358546071	-0.0010305447279722688	0.0016987771693012894
530670123103	0.003299130389999013	0.0014117031688015225	0.0008316496290131395
530770017021	-0.0032652666056740506	0.0038166197276966727	0.001629466007417091
530330313022	-0.003120631155636273	0.0033748752593301583	0.0010465240534504353
530530724061	0.001071078627764325	-0.0018905070780889347	0.0005462400235150945
530610419011	-0.0025007441393086888	0.0016828203986353767	-0.0009045171529021108
530610419032	0.0009867963915983543	-0.0018157996690350803	0.0006979889198716477
530150018001	0.0009932667824631104	-0.0017377007131692468	0.0008305425352531481
530730008061	7.704666155370616e-05	-0.0019867447409768245	-0.000816326224061945
530770004002	-0.002369039636782008	0.001294587770974956	-0.001622933646970965
530330268022	0.002111214714311265	-0.0008998218617034132	0.0019399468376569762
530350909004	0.0026100954842625613	0.00010350000240550788	0.001707821065171637
530530702041	-0.0012560271532370286	-0.000828091306302722	-0.00219984214575272
530530703161	-0.001195740934524193	-0.0008499432666470732	-0.0018623299963421995
530610407001	0.0022571410415260593	-0.0006511874518305281	0.002068189708596072
530610524021	-0.00036125526405989537	-0.0018305468399312322	-0.0016223458864708374
530050104001	0.0005877596403084099	-0.0018746849927718222	0.00021917439157225245
530210205024	-0.0018380989099003279	0.00016797184022667328	-0.0021932548192309673
530330113005	-0.0020004965614900524	0.0005334046021482687	-0.0019005514940133395
530330292041	0.0030768627033380736	0.0008828605959516141	0.0014758028355726358
530419720001	-0.0018593583554459684	0.0010548973076521084	0.0027481907836527293
530610416012	0.0003075113909362274	-0.001984662609307818	-0.00026348816294889785
530719205003	-0.0031878124121491112	0.0036071594872981857	0.0015576194759035905
530719207021	-0.0028719050290622688	0.0025958303338726933	-0.0003257168230964602
530250114022	-0.003162516583786134	0.003572668674548209	0.001720528302218399
530530603003	0.0020823993579170644	-0.0009568429330441482	0.0017995123207924229
530079608021	-0.00166561125032494	-8.888238431187987e-05	-0.002064664681822848
530179508001	-0.002322150443723286	0.0012112375010525167	-0.0015730440863549917
530210206032	-0.0028068967314026525	0.002437951611127268	-0.00038194921355729156
530330201003	0.0011884945412885435	-0.0017344685949242764	0.000950782038240251
530530609052	-0.0015697092980019986	9.436754262084877e-05	-0.000137328961607252
530530702073	-0.002592509794371437	0.0018620313131191772	-0.000988849266919533
530530702074	-0.002499149432177745	0.001654941148189097	-0.0010393644946236349
530630010001	-0.002264435345541107	0.0011074787180287205	-0.0014903149012649593
530110412014	-0.0010982194970679225	-0.000977499444584472	-0.0019115580002784412
530610519273	0.004834621970921613	0.005718771588882996	-0.0034410887721132623
530630133001	-0.0013793583834675865	-0.0005997409014928659	-0.0022428940054975066
530110410052	-0.003167065338303037	0.0037759556073610604	0.0034066722814367996
530150013003	-0.0027900484990498863	0.0025135245798200766	0.0001012289628832825
530330315013	-0.0032407870334063183	0.003757423977639322	0.0016381115733176755
530499506001	0.0008606932468006198	-0.001718915937779701	0.0005880179408264618
530630009004	-0.002363550908487753	0.0012817602039522868	-0.0016016021662973103
530079608024	-0.0015442495136108183	-0.00021324071814824404	-0.0016324714408726612
530330067004	-0.002670109518091573	0.0024532296135387787	0.0010540058997448886
530530703071	-0.0004667808323480133	-0.001643707902142872	-0.0017254958953576767
530110407102	-0.00209005717071429	0.0007134249697756342	-0.0017271665310093676
530110413191	0.0007902284795382081	-0.0008572412196712131	0.002114979313417661
530330238011	-0.00047904308977990195	-0.0015939354585676664	-0.0011800136744868493
530350808001	-0.003363159842958747	0.004098311013137243	0.0019303450450562315
530530617001	0.00212939033437397	-0.0008936218061096032	0.001989765407376427
530530634005	-0.002073797431401516	0.000697949714214809	-0.0017458579992446904
530770007004	-0.0012300583659590487	8.143439694956195e-05	-0.00018554392575844235
530110405091	-0.0026086282809429525	0.001970858701182089	-0.0005391622389412442
530530703111	-0.0010886258596337502	-0.001072135497011987	-0.002365063884081727
530770001001	-0.0004681315905266789	-0.0015616632159597419	-0.0012070079519902596
530530703122	-0.0014130097914822326	-0.00047320270940875243	-0.0017663010171047203
530630117012	0.0001686839931945209	-0.0018974731035084327	-0.0004317748454835777
530330050003	0.0035013611379723078	0.0019733673215847807	0.0006589144218504834
530330077001	0.0017506241032613779	-0.0013203526079241794	0.0015026472840786954
530330323261	0.0025274164228273935	-0.00019262062315523042	0.0016163550212471387
530610526042	0.002471998389358503	-0.0003659062648012685	0.0018790485544987374
530330208001	-0.00024513828622492885	-0.0018614388423647485	-0.0014825881168339403
530530719023	0.0020294867206336626	-0.001037890975853063	0.0018095997102329597
530610416053	0.003054258914292582	0.0011526077517797439	0.0015658054668280707
530610535071	-0.0004634501409892598	-0.0016429327905977498	-0.0015879635409676333
530630119002	5.4245543482148974e-05	-0.0018931905826486777	-0.0006020418308793385
530110413232	-0.0005427344651987107	-0.0016043549778820487	-0.0014788843828957687
530330007002	-0.0017748066157735362	0.0014303254202395175	0.005039457431062155
530330046003	0.0036765770889840427	0.0024168372254021265	0.0001460836797574984
530330288022	-0.0006756149798128045	-0.0015046887799757388	-0.0015922288925434257
530419715001	-0.00044964791496073095	-0.0016513188262179534	-0.0012784874593534362
530330257021	0.0016487165836197844	-0.0010384863906663534	0.0017939744995029313
530530714063	-0.0028422297237480926	0.002727586837434748	0.0010062367544836396
530530729062	-0.0028790667059431976	0.003314055191334804	0.005294385829216288
530250110001	-0.002964010215766881	0.0028794409659678106	0.00014716867558262151
530419717003	-0.002887556764813919	0.0030102335838505636	0.0021679078750264126
530610413014	-0.0005103896002850857	-0.0017020269673356351	-0.001763508785489162
530670120003	9.34687113721585e-05	-0.0017896933351646742	-0.00019940079385603112
530330103001	0.0017016927373931425	-0.0010981931007725272	0.0014940407466654264
530330206004	0.0017265578566588234	-0.0011963724200156436	0.0018876266843979768
530330277012	-0.0016127303095002125	7.364417611497184e-05	-0.0011035211617026993
530330321042	0.0032933525474308583	0.0013704315419191342	0.0011944442487667837
530419715004	-0.0034612246443113167	0.004486868749233092	0.0030160369954272395
530530714113	-0.0011255637928827848	-0.0010204959916169383	-0.0021560519655726747
530150016004	-0.0021688947512009827	0.0008406746057760706	-0.0018578576529278443
530330218033	0.0001818407019694429	-0.0006144292918489028	0.003955409892785811
530530712052	-0.0010621956041584957	-0.001057749440059574	-0.0019932573435041743
530039603001	-0.002913912936313957	0.0028607083931944956	0.0007383370348467966
530330066002	-0.0013475607739515906	0.0008753077128150638	0.00708907334947131
530350916004	-0.0011201863506533332	-0.00015668441488907715	0.0022622394913154906
530530620004	-0.00031449782328747845	-0.0016714458385746812	-0.0009778241208296574
530630030002	-0.0009522960154095115	-0.0005447812965104948	-0.00015521505811122536
530719205002	-9.829379199449435e-05	-0.0017768845481706112	-0.0010302960472804623
530330107023	0.003199246001328495	0.0012585694185406793	0.0013656378977362938
530330231002	0.0018017882143242846	-0.0012742541421398882	0.001662242159693901
530330320101	0.0020312392737683216	-0.0009598975430589727	0.0015594986078863208
530630132013	-0.0008031638175002219	-0.0014132463830918128	-0.002079544328146486
530670124113	0.00037285030728056805	-0.0020525839704425546	-0.00040930671831679283
530050112001	-0.002990414599316722	0.0029700232937953162	0.00028284028138583366
530079608011	-0.0021984683788003334	0.0009715453902798911	-0.0015374014776925796
530090006003	-0.00043634038045511876	-0.0017535323582255327	-0.0016112248192852732
530110410073	-0.0015640282056936191	-0.0002828254683838798	-0.002021906444767221
530250111001	-0.0030141935558298557	0.0030464057325127144	0.000493155535917586
530330098001	0.0005074474295815037	-0.0019084130984301072	-0.0002513192269519953
530330230002	0.004887645739719547	0.005925390508975191	-0.0036928472246786823
530110427001	0.0021112309201846624	-0.0007772440739202844	0.00205785194298518
530250102001	-0.0025797487298748964	0.002001609896521494	0.0002699677557959064
530270005004	-0.0023903664814739576	0.0013560044490901308	-0.001575860305255748
530330276003	0.0022838250588417897	-0.0005784168695501897	0.0017816369516991779
530350929023	-0.0007183249829208186	-0.0013877933747318148	-0.0014318164293888938
530530721064	2.741073775970168e-05	-0.0018230325294590437	-0.00048463062365011224
530579501001	-0.0017009903016351189	2.072071406160461e-05	-0.0019309516422104888
530050106001	-1.6232526637706984e-05	-0.0018380601758070589	-0.0006568955948911795
530110404073	-0.00012793006420748756	-0.0018741422048811497	-0.0010937004619245249
530330293033	0.004433882878091911	0.004538517105530927	-0.0020146532437207466
530770010002	-0.002677509791503353	0.0023693403101941604	0.0009762684899671291
530110408062	9.260311257841416e-05	-0.0019729264009421474	-0.0007991076755999622
530179502001	-0.0028504750961382535	0.003431772421729878	0.006777323145609404
530330115001	0.0015656330403357181	-0.0015625019286989524	0.0013024623169413277
530350914002	-0.002521774822291878	0.0017012712797438941	-0.0010282782638045928
530530625001	-0.00112330536110247	-0.0009665803068514155	-0.0019023960904013776
530579408002	-0.0024582393796522277	0.0016524734030596228	-0.000737025952095578
530579525002	-0.0011105536723288085	-0.0009139582555799834	-0.001752766212715854
530630124011	0.0002194228468517448	-0.0019534440960749574	-0.0005451274636644848
530050115012	-0.0030784229122745228	0.0032452227670281887	0.0007978424109540369
530330038001	0.003239858704859244	0.0012961815718081102	0.0010139134489113044
530330294031	0.00036104570980413826	-0.0018565486754580519	0.00016265403308006807
530350905011	0.00012892709844255395	-0.001969972595282502	-0.0007388721291677019
530530725031	-0.0005575999372404425	-0.0016994910938766348	-0.0017649467838543624
530530730015	-0.0016968072531945498	0.0002826707608893526	0.000138591820194364
530610536023	-0.0004306545328427558	-0.0012640577925253284	0.0007386550314249664
530330293072	0.003883198554763127	0.0028983007882026368	-0.00029735229890198294
530330304043	0.0015152630092586177	-0.001586329813700813	0.001351735543483078
530399503007	-0.0022483375996598443	0.0011389818299783656	-0.0011973606392454194
530330089002	0.002920932269826811	0.0005854381628429391	0.00158970940841045
530630029001	0.00015232500613621087	-0.0018909008386878204	-0.0005156867423750256
530630047003	-0.002693090514466534	0.0021069493422561252	-0.0008487955184801661
530330323173	0.0050071340696342115	0.006285827468071819	-0.004174291068355018
530630009001	-0.002860004071848145	0.002553371362882623	-0.00039246049320009857
530050111005	-0.0018823722218204878	0.00028479628112928606	-0.0020323761625648164
530079610004	-0.000894393664264766	-0.0011447238001377309	-0.0012714352913031194
530610418101	0.0004700732227962745	-0.0018809485887682934	5.674715433681245e-05
530730104017	-0.002723086148382929	0.0022139851623546353	-0.0005872320144924832
530110415002	-0.0023281088738564466	0.0012061448699163806	-0.0017089340334404386
530530625005	-0.0009390200418156363	-0.001039575052415674	-0.0013410922657349548
530110411111	-0.0001718777192904054	-0.0015642844804923518	-6.89243892186791e-05
530110420002	0.000655578601346043	-0.0018968928963285273	0.00034900042145447904
530610404002	-0.0007280371821176211	-0.00025394924096924397	0.0018172383104908126
530610519184	0.0015984949124943724	-0.0014098427366096905	0.0015714278480184179
530179503005	-0.000856985486210117	-0.0013161571306299104	-0.001961826269203668
530330027001	0.003964390841733497	0.0031396769951129717	-0.0006670655118781403
530330047004	0.0007034938036376142	0.00040926816490167566	0.005167192451724117
530330222033	0.0017582296160771648	-0.0012722778689609633	0.0013428998741814102
530330272001	-0.0009697060474353243	-0.00027443852503722697	0.002784175145033919
530330314004	-0.0029612452904604954	0.0028607268425338227	4.332499447575544e-05
530479703001	0.0002936327188066017	-0.0019461338257947996	-0.0005140706929456628
530530609033	0.0026115625596135604	-5.1933480257073976e-05	0.001682166591340897
530530610012	-0.00245528509365739	0.0015242762500654787	-0.0012752455397792648
530299703004	0.0006519379361839368	-0.001991099618629026	0.00017902622754513027
530330275004	-0.001008286427302033	-0.0011916688382596521	-0.0022408689739754355
530330322121	0.005552137535379367	0.008134587328063088	-0.006665203647785236
530530605001	-0.001420711969521441	-0.0004484586743956435	-0.0015701076894899459
530530611001	-0.0011912781054767578	-0.0009563127552432801	-0.0024251428659582868
530610413032	-0.002962292532367781	0.0029511783689683906	0.0006623076654402531
530199702002	0.002952318770308479	0.0006180289604069434	0.0016544409925937369
530330211003	0.002771854920137286	0.0006902289080623552	0.0021314605505753387
530330244001	0.0015999735723720523	-0.0011345149098858603	0.0014701922588417043
530330319072	0.000773944564723516	-0.0019261823090390008	0.0003314883046118234
530670125201	-0.002557270739796168	0.002146154182287801	0.0016534505541094483
530730012021	-0.0022568063806270673	0.0023497130965363803	0.007508317527176623
530750006002	-0.0032267878155995008	0.003983354782599507	0.0035119240742353206
530150013001	-0.0012411323285939752	-0.0006712324300630287	-0.00158272777525383
530299720001	0.0014881809645493737	-0.001672630148895808	0.0013425512129224728
530330005001	0.0012601474842797188	-0.001758972221345399	0.0009867842551265233
530330295031	0.0015216006373703177	-0.0003586318843537176	0.0025500931934648095
530530712051	-0.0022104629495095385	0.0009353660986011179	-0.0018960201369275585
530630131004	-0.0024225768800067394	0.0015482816361022343	-0.0007612679823843793
530330033005	0.0027591092588619332	0.00032482698923359815	0.0016066812949204654
530330316042	0.0020694239527806186	-0.0009610468167251765	0.0017447118070077871
530330317062	-0.0006578872925798973	-0.0005849103800059555	0.002778087235404264
530330320082	0.0021476037239143908	-0.0009026428438724522	0.0018654912127859817
530530635014	-0.00031295995285427375	-0.0017307921045049389	-0.0010020893115174083
530530732002	-0.001657015755420088	-0.00018402829470257276	-0.0022998635672307334
530770009012	0.0009067858780462113	-0.0018887383295004344	0.000360914040876866
530110408092	0.0006172803522348393	-0.001782578188495806	0.0005955214387996808
530110418002	0.0011930476551763795	-0.0015476175484480644	0.0011013348540185812
530270002001	0.003945381020867244	0.003146557512107775	-0.0004431710717106748
530330209001	0.0008045068913905654	-0.0009984161830953488	0.0017036028520250877
530330298011	0.0021093040368613198	-0.0009150557944542552	0.0019103402804256872
530530614001	-0.0010682865812657925	-0.0010897080710564314	-0.002194617884276814
530579515003	-0.00133119524824772	-0.0006897280733835378	-0.0022034337295376966
530579522002	-0.0009986712439325153	-0.0011618011527266292	-0.0021064448897054697
530610524022	0.0012360543681058534	-0.0017961340869037138	0.0010122853318607359
530670105202	-0.0005013140988221227	-0.0016342372012220806	-0.0014639926679482652
530019505001	-0.002376480670074456	0.0014483178719972474	-0.0007257311430024033
530110425002	-0.0007623381693249657	-0.0014580045078113257	-0.0019108767424921285
530330012002	0.003800516781300593	0.0026929556349834438	-0.00018198858931852953
530330287002	-0.0018220380300568045	0.00018549739326236496	-0.00199423261144697
530610535045	-0.0002907453759033245	-0.0018362054915599644	-0.0015325381909879585
530659503002	-0.002929095623712178	0.002810167516133022	0.0002102059169202143
530110405081	0.00031405508666287397	-0.0017635068606419923	0.00028159052195359885
530110406041	-0.0014594429936807339	-0.0005009640926923481	-0.002216327928663644
530250104005	-0.0019020627947821205	0.0003384279959196048	-0.0020516842702588186
530270004003	-0.0031681545578087305	0.0037147046578583105	0.0025913649596474996
530330219035	0.00207417969708803	-0.0009303958469127809	0.0018308064305285325
530399503001	0.0013053780861259545	-0.0017613818619746932	0.0010255042277877433
530110408081	-0.0013489123772663129	-0.0006097033931173458	-0.0019384688221804967
530330298013	0.0025906550954464904	-0.000129366705304627	0.0020680907363344494
530350908001	-0.0006843454387626644	-5.0972576475983946e-06	0.004537978031710011
530399503005	-0.002165734287999293	0.000849713297789443	-0.0019248886602721016
530610526073	0.0012619977717203044	-0.0016854634666947355	0.0007438035343667031
530630139001	-0.0019649034027740707	0.00040531042277122095	-0.002180518324369025
530110409082	-0.000983590072420505	-0.001097651662987821	-0.0018466811897646458
530330043022	-0.002226077482579647	0.0019088571742916856	0.0017291052012517033
530479710003	-0.001989210370775407	0.0005240859901110964	-0.0019815044457958063
530530702071	-0.001844515096255247	0.0001797101549889422	-0.0022004700511967204
530610420063	0.0014985742605794661	-0.001531765355137014	0.0013899861052405508
530610518022	0.0025318044899321065	-5.576475955125424e-05	0.001797830210891309
530610535041	0.0005212442363032403	-0.002008938224358079	-8.143339941461608e-05
530330003001	0.0031173385505762095	0.0010116425773589123	0.001301121517343322
530330048003	0.001883325365814109	-0.0006267426771612417	0.0020965108351467306
530530607005	-0.0036154928419137463	0.005265333341205988	0.005926852378664569
530579405003	-0.0019599321857552187	0.0005471478674614206	-0.0016855889494477643
530610528043	0.002152880685065305	-0.0007223222496638365	0.001890605072637065
530110413203	-0.0027948964833148914	0.002363782033443676	-0.0006938010203695635
530330252005	0.000959285778112383	-0.0018058880027587096	0.0007126572353668027
530770022005	-0.0018757373319314987	0.00024351712646131248	-0.0022291800010211435
530610529044	0.0017808834954141312	-0.00023225350925558695	0.002512713392662217
530050115015	-0.0030194544284416714	0.0030216504138274917	0.0001952989047197873
530090008002	-0.0005703006738616459	-0.0016262626814908716	-0.001609463939195076
530110413183	-0.00021851323020360446	-0.0018094532974339838	-0.0010512614664088778
530330006003	0.001800762992171146	-0.001268016627013909	0.0016292657189741163
530330107021	0.0001490693727726993	0.00047032934956309864	0.006015294054481911
530330236013	-0.0007047807818363872	-0.001081471419000067	-0.0003093148143119001
530330316034	0.00111474137070181	-0.0016049019300126374	0.0012188330962454852
530330323131	0.0009928096772824201	-0.0018330044031911396	0.0004715548118032439
530610521153	-0.0016170134001484394	-0.00015833647471995055	-0.0021280577132396635
530630010002	-0.0024580728654178116	0.002708175277994901	0.007455728070021205
530659501001	-0.0028847918756379305	0.002646651303680282	-0.00020961997495376074
530719206002	0.0012831402719400932	-0.0013846232612758536	0.001383122163870336
530150019001	-0.0027377496208592605	0.0030796354163737717	0.0061668184162920955
530359401004	-0.0003457057345813416	-0.0017940843392171043	-0.0013721077015409514
530530713043	0.0015208542395421763	-0.0015079546465531835	0.0014495279504911662
530050107051	-0.000646356047502891	-0.0015650570444155209	-0.001920981424654422
530050107081	-0.0028518244276624365	0.0025556164706396177	-0.00030885012242577145
530150008005	-0.0007130326074319146	-0.0015444986023968482	-0.0018963265343561523
530330067002	0.003554705967627347	0.002231128769538639	0.00044918630468304894
530330229025	0.003400447815167675	0.0016898974745932678	0.0007586481320224331
530330268021	0.002839619874825367	0.00040128982964296315	0.0016029330352878885
530519703002	-0.0013195545481728662	-0.0006868631423489481	-0.0020772378741099012
530530607004	-0.002742832499695161	0.002296035143752639	-0.00029935352396645966
530530629004	-0.0006490656953954288	-0.0014938737435566595	-0.0015730667708115094
530530731143	0.0010570618230504936	-0.0018831189833453334	0.000620302524970646
530630015004	-0.0009033990768468293	-0.0012936073117985323	-0.002046000598893788
530670109104	0.0004562219295338131	-0.0017892828200665879	0.0004832451196108489
530050108111	-0.00045533493152390543	-0.001681194502500579	-0.001761295737253162
530330045001	8.904048254354386e-05	-0.0009824648308794693	0.0021647297091731774
530610513006	8.861530279554681e-06	-0.0019353414072819726	-0.0010533614117280616
530670113001	0.0006654124076890186	-0.001966166248062091	0.00020366696270343915
530110413292	0.002500565377414437	-0.00021001980230111753	0.001664733391932349
530179503002	-0.0027234465198540244	0.0021803491458473353	-0.0008001274534975208
530330305042	0.0011343479442970405	-0.0014367964046650631	0.0013125076949282283
530090017001	0.0015692594301837208	-0.0014727166917791077	0.0015008198888143802
530199400001	-0.0029577981136825063	0.002888926246456774	0.0003535462463970468
530299707001	-4.455501137127271e-05	-0.001850560854990941	-0.0008186071557790826
530330321021	-0.0012150613989453207	-0.0006601244218020414	-0.001193354902542589
530330323242	7.863402905610179e-06	-0.0017009999162392365	-9.60167754683046e-05
530530703121	-0.0006890687194856449	-0.001474976340134962	-0.001994425169853943
530539400023	-0.0005083535726290726	-0.0016642389089148698	-0.0016307566022782933
530539400044	-0.0024586645285462083	0.0014973698595798085	-0.001525844279333559
530670101004	-0.002484784151685962	0.001615730479231124	-0.001331573657028867
530039601003	-0.0029443601499951643	0.0028272029399076452	0.00012175687669394034
530330258032	-7.785171784441122e-05	-0.0017694836928230813	-0.0004549981998965708
530530702031	0.0007604622459954519	-0.0018322189757080895	0.00045779759833778423
530730003004	0.0018526059509199428	-0.0009504880096056017	0.0020020116502878905
530090023001	-0.0004312898632707026	-0.0017046362026485007	-0.0014074235956367971
530610538023	0.00015629827172883138	-0.0019261360040185127	-0.0006685933928561226
530199701002	-0.0015862954065827336	-0.0002125711359579479	-0.0019452163358306541
530330080013	0.0013555131352557806	-0.0012660212546876833	0.001457015438102177
530350811002	0.0005882733471400387	-0.0014909448183629424	0.0009644535341961447
530350923002	-0.0015328250252398413	-0.0003798436700081934	-0.0022546655221269214
530559601001	-0.0022795674491741576	0.0011230311108881266	-0.0015013963068490656
530330215002	0.0015990610323646764	-0.001359322144757386	0.0011391770932285465
530419717002	-0.0032636167202939144	0.004102549209116717	0.004125007552094729
530110408093	0.002045384978830675	-0.000886110189954129	0.0017257343308260886
530330250051	0.0032765989860621537	0.0014711581796207655	0.0006120689317749881
530530734052	-0.0024629051861052805	0.0015068053185247788	-0.001501641068120656
530330078001	-0.000698061362060022	-0.001422270704292109	-0.0017393709298355688
530630025002	-0.001459969022785355	-0.0002831959761881603	-0.0011954872824899699
530179501004	-0.001034538037564475	-0.0011552809575098798	-0.0022799591725488223
530330321024	0.002745982399783865	0.0002751276012421214	0.0016863070055622557
530459611005	0.0011219088772885504	-0.0015512777492606897	0.0009846649569410155
530539400012	-0.001138781808598286	-0.0009529402790813813	-0.0023277530617491406
530630130001	-0.0011111079092098752	-0.0008035105192327397	-0.0011948901528163296
530730008062	-0.00047961252121259845	-0.0014294343996392477	-0.0007410526347251524
530330299023	0.0009053945331165817	-0.0016028939357164455	0.0011442005053520089
530350913021	0.0005264396037492162	-0.0018392600194447484	2.3995557345781746e-05
530610420061	0.0014766075440465953	-0.0014175090414682114	0.0014781662394766119
530630046021	-0.0010387146007506775	-0.0010995104948678708	-0.0020977490994566013
530630140015	-0.00271894965360462	0.0022141930855627966	-0.0004697393938836767
530110407124	-0.0010164767532731104	-0.00107825767820638	-0.0017598988451974816
530330039001	0.0015400204202622365	-0.0013389578204746216	0.0014642370599589022
530670123202	-0.0029152565688879938	0.0027524877436750036	6.815421480510288e-07
530110401011	-0.0019045173917597831	0.0003161949703074976	-0.002041660664517766
530110405071	-0.000928187028085075	-0.0013106603820139083	-0.0021278405682472563
530330075002	0.0022210637937072264	-0.0007252446102132722	0.002072928359973289
530330114021	-0.001021492577592128	-0.0009705646128522745	-0.0013849911429099737
530610520063	0.0017861953736927501	-0.0011998004827347382	0.001577263195761663
530630038001	-0.0014956597297778806	-0.0003972766902043835	-0.00218468903720232
530330298022	-0.0006938620598660807	-0.0014703090772602066	-0.0015685309882415373
530610519055	0.0005033493420830294	-0.0018893075390171356	0.00022967945865516953
530330322142	0.005324581037858443	0.007350585597339178	-0.005589494977695281
530399502001	-0.003301528116669818	0.003918832754332228	0.0017774314216759863
530530731253	-0.0003139707100460151	-0.001779276234863511	-0.0012780712202871965
530610519161	0.0015051487612023273	-0.00044803147770609803	0.0024194259881823743
530330323272	0.002227595018112883	-0.0006932916779790972	0.0016944237148918048
530419720004	-0.0017672577586334717	0.00015125043524079663	-0.0019427802213399078
530539400081	-0.00227844942920175	0.0013962138565482317	-0.000384192263002837
530610419012	0.002350318078293192	-0.0004555712969123416	0.0019910530209858485
530630112014	-0.002231721179868544	0.0012730983058178555	-0.0006398495105852472
530079613026	-0.003266597030115286	0.003874951559934163	0.002033484285710643
530330097025	-0.0026529299844709063	0.0030878491443496786	0.0063471302007325255
530419707001	-0.0027858437878354528	0.0023622837475186795	-0.0006019689131058668
530610518041	0.0025487394563282616	-1.2415699007414316e-05	0.0020738299664876773
530630104023	-0.0022593453082848853	0.0013486113090074264	0.0004237011018747588
530250112001	-0.0022602470213397264	0.001135366478730236	-0.0011871954921097907
530330094005	-0.00012836975949084836	-0.001800944282771426	-0.0008568699566089587
530330271001	0.00126622291034485	-0.001610950159880675	0.001189261453887728
530519704003	0.00011678019872458178	-0.0018992135696855518	-0.0005265293745086565
530530635022	0.000195829546418462	-0.0020175095186717043	-0.0006114693914241992
530610507001	-0.00022598370227620463	-0.0018678338217345302	-0.00135248378791309
530610521182	0.0006169486045950382	-0.0019481290329238818	-0.0002011430168782477
530139602003	-9.928772500438403e-05	-0.001826669154049462	-0.000819592043974137
530330298024	-0.00012563073900451817	-0.001877775784140072	-0.0009091977181423645
530419708002	-0.0035567212773059648	0.004834227900992075	0.0037870330412256197
530530721052	0.0031054705501689494	0.0009643773418103319	0.001396798262325806
530530724083	-0.00014974642226119636	-0.001809106293683559	-0.0008439694061960006
530610510003	0.0001923026707796726	-0.0020285490146960653	-0.0005875087843536499
530659507003	4.292792126693935e-05	-0.0017206164463928952	-0.00035265058502916317
530719206005	0.001917701219344908	-0.0009152051558862785	0.0019658142963744915
530330227012	0.0011459715839180844	-0.0007376556919901482	0.0024985574308284773
530330233004	0.003559255757308869	0.002062773507766097	0.0004295735737096559
530330234041	0.00209172950234808	-0.0007278496446009572	0.0012349994757691989
530610419041	0.00011404867630763533	-0.0018993932085725597	-0.0006533047639626594
530730009013	0.0009055002459952731	-0.001888096302164334	0.000580766052303653
530779400022	-0.0016068691732167059	0.0004373402004733384	7.24711860330082e-05
530050113003	-0.0006919540024331025	-0.0014390532285065262	-0.001506809057486504
530110406052	-0.00011061928364623246	-0.001452178298979635	0.0005352714769470759
530610414002	0.0034845842129458348	0.0018749342503790686	0.0006631636833613609
530630047004	-0.0005672368067566284	-0.0016391562300342663	-0.0017969208920862799
530330293032	0.0004256025186143783	-0.0019100412768234655	-0.0001973334080276048
530350810002	-0.00043050968701065646	-0.0016453082870265664	-0.0011739422268823147
530330277023	-0.0018966020118600354	0.0002888485174065259	-0.0022108248154435297
530330295041	-0.001747808417627916	0.0004480518139056687	-0.0008117738431026067
530330303094	-0.0011855662832211621	-0.0009689427328007972	-0.002309302470516944
530610522062	0.0006050759555568107	-0.0019772204496711723	-0.00015801177215894583
530719207023	-0.0026039558708908267	0.0018755537229982722	-0.0010310252088389191
530330044003	-0.0026652237281293172	0.0026036128140348035	0.002611199500011007
530330256012	0.003158540244347763	0.001155810151486689	0.0014783344130927642
530350916003	-0.0010295184790605981	0.0006932124443160569	0.006503700541679104
530539400073	-0.0003871657166458058	-0.0017548951695878577	-0.0014817111549001662
530099400001	-0.0016603483277705612	-8.199012107030743e-05	-0.0018572528587019726
530239703001	-0.0030125046594555458	0.003150273107289898	0.0011061067442059602
530539400061	0.000449678693084	-0.0020072229028781875	-0.000196716286063745
530610513005	0.001610505800965539	-0.0014600320882923827	0.0013316103175259623
530610519263	0.005307165395998674	0.007290993624238864	-0.005492994634790572
530770006003	0.002395851293582082	-0.00019601628371386843	0.0022164440841072755
530330004011	0.0034273271512356386	0.001856604902898927	0.0008687983795618428
530330026001	0.002661781153243932	0.0003732522723502666	0.0019137275467488387
530330262001	-0.003368450550018819	0.004583933368621288	0.005597652039473455
530330288012	-0.001582194469807941	-3.975376244024921e-05	-0.0012698426851669178
530330297005	-0.001151697437594343	0.0007537928077686279	0.007383277894038706
530519704002	-0.0018192970155140177	0.0001359892437546637	-0.0022188300744007614
530579516002	-9.140983645694775e-05	-0.0019184499184455319	-0.0011453130741780368
530610412022	0.001760392660128487	-0.0013556408826173514	0.0017010330974516945
530770015015	-0.0018788201029064772	0.00038014014548275486	-0.0017001388273346911
530090013002	-0.002890302085933684	0.0026861429625941536	-5.453804937672358e-05
530330014001	0.0036915943213854	0.0024301337913758053	0.00010591950374742175
530330238042	0.005314867161215012	0.007427253902053297	-0.005624638045017193
530330250031	0.004008760655018628	0.003252187082191626	-0.0007560141000987528
530579523021	0.0014910813403389758	-0.0014762340178899119	0.0013291195311457863
530610523014	0.0012346512589896583	-0.0017790878995043006	0.0009822646061358046
530330208004	-0.0017569206344371338	7.584025204496346e-05	-0.002024740663269362
530770009021	-0.001971379020977617	0.0004629303923609693	-0.001972145061371043
530110413231	-0.0004706937987776424	-0.0016861951501677497	-0.0014193938404124117
530330029001	0.0017951269504466725	-0.001311951267959322	0.001690135622229511
530530724073	0.0015205781735204286	-0.0015502850050027248	0.001134690909416863
530630014003	-0.0006769223083716177	-0.0015739153682474735	-0.0018842587403231884
530670109101	0.0019380932795993514	-0.0010664398185082687	0.0015921626931797812
530150008006	-0.0012470991860766354	-0.0008603301689827295	-0.0023334030150249387
530210202003	-0.00041150173386921403	-0.001728984288740721	-0.0014041489480812327
530330048001	0.0027049213771523977	0.00031269616751601495	0.0015111902060558986
530399502003	-0.0019050884441034824	0.0003201873472510329	-0.002016142087839907
530530713102	0.00019621903196910293	-0.0019216706116435304	-0.00039660343378192676
530610508005	-0.0011815862432245432	-0.0007603353571701802	-0.001503499067008444
530610536022	0.0025780956031438464	-7.314841503376082e-05	0.001490051589003321
530110405103	0.0009713650200904046	-0.001928026226538848	0.0005565460609720034
530330222032	0.005169136091737536	0.006816675327166805	-0.004876561586989024
530530716011	0.0017348748968989169	-0.001353041297704277	0.0016627416377541352
530610538022	-0.0008201791805998697	-0.001171723052984963	-0.0013332700646741006
530610538032	-0.0016776043231740102	-0.0001198204800834809	-0.0021742102652671583
530330234011	0.0045061397364341066	0.004710976388672903	-0.0021599954071349456
530330306001	-0.0008450973296900749	0.0003185512598879119	0.006734549470704894
530530704041	-0.0019978896973184283	0.0004836993308539058	-0.002054350030807096
530530734073	-0.0021680389973995147	0.0008730125364589741	-0.0017411811706404359
530750007001	-0.0030271264327803027	0.0030666920615336985	0.0004262069296961989
530110414001	0.00023542091455878636	-0.0019581715129736495	-0.00046326325752423636
530330224005	-0.0007402660014592928	-0.00013735237310744322	0.004397243623286516
530330251011	-0.002630250877920281	0.0019462545323464314	-0.0009649047568185091
530330251013	0.0024258524522128328	-0.00038701834357783696	0.0019277118578760577
530110412032	-0.0014210183953609417	-0.0004900988031503374	-0.0019331057329844293
530330103002	-0.0003251767197954736	-0.0016978090801918002	-0.001020951927574516
530330315022	0.00030519929608638005	-0.0018863899581525814	-2.7548973058439523e-05
530250107002	-0.002486306362752221	0.0016952623057452927	-0.0009501182750518692
530330229023	0.0035910120745296084	0.0021463995030751616	0.0002558302527389291
530350929011	-0.0016313136945844812	0.0013294246086526652	0.007392026952136945
530530703082	-0.0009080997247536274	-0.0012891428444332304	-0.0019135223744968326
530630141002	-0.0025510350965577706	0.0017628970770135679	-0.0011713109959174133
530079608025	0.00012509973491797672	-0.0019410731301805482	-0.0007392774559728192
530090007002	-0.0011511550787331026	-0.0009030364022955617	-0.001837276546443394
530330228022	0.004569180324383366	0.004916639600717234	-0.0024661517459048684
530499504003	-0.001161130139711442	-0.0008916737396128244	-0.00198105456266421
530530714093	0.0001612472954519178	-0.0018678258958344384	-0.00028876418038423294
530530720004	-0.0006213070788088657	-0.0014409920762256756	-0.0011518627543733613
530610504014	0.000200546451528792	-0.0019432409044974894	-0.0007547231021885189
530610520071	0.0028123505513266774	0.0003643674657120985	0.0014019178933918886
530630007006	-0.000750271921346692	-0.001424884369383612	-0.001793665458024614
530050110021	-0.002057167697193131	0.0006271753594783744	-0.00197623497891554
530330022001	0.004990285445587621	0.006254529291770125	-0.004147322283521428
530330247023	0.0025500846383100244	-0.00014209124307330829	0.0015455752626130773
530330292043	0.002795951836662194	0.00032666774285004205	0.0015798537273076264
530330293041	0.0031984558361085897	0.0012073059531218524	0.0011445607433875763
530330322083	0.005679897160348433	0.008614747818323134	-0.0073423968351359154
530330323134	0.005677089689351115	0.008586382491085884	-0.007305690662074194
530530712073	-0.0016127289922192674	-0.00019786585052446892	-0.0019581182728414556
530250109023	-0.002380845485615944	0.0014117474647166374	-0.0011573916148888482
530330323211	0.0005502724774949741	-0.0020040996229518594	-0.0001722226715945149
530530735002	-0.00019156682861957904	-0.0016648329020271435	-0.00039224022437007897
530610507002	0.000811020765005991	-0.0018601999197785117	0.0005452719557549342
530610526032	-0.0019784198304008205	0.00045880372596859614	-0.002199432518210535
530050115036	-0.001925157088275695	0.0003525670701321486	-0.0022088998631160065
530330234012	0.001808724256764044	-0.0009506052496459567	0.002026018417373173
530330307001	0.002222629462020832	-0.0007224702882443476	0.0019584001713723446
530350920002	-0.0022267590546335885	0.001645648061556017	0.0029939296078293283
530530731152	-0.0001985950090125956	-0.001906522205263367	-0.001385782297181514
530630013002	-0.0011108120556896882	-0.0008373291682486968	-0.0013352189164924184
530630105014	-0.001090451282998342	-0.0011047848481200143	-0.002377672626230763
530610514004	0.003298651419715693	0.0014638715048022734	0.0012432310205446656
530250114025	-0.0019525959535487557	0.00041811502294773447	-0.0020073907869458335
530330309023	0.0006001901092723653	-0.0019201102995404866	0.00015055068837571412
530330328002	-0.000765228719158602	-0.001445009122020459	-0.001916815526863294
530379752002	-0.0032122120973930458	0.0036236032971981667	0.0011568215561322355
530530735006	-0.0006447390538891645	-0.0015544252315118168	-0.0019196406991341527
530539400083	-0.00027711690164340934	-0.001824666925588987	-0.0014902819419054885
530150007042	-5.047816767447307e-05	-0.0019207117463777644	-0.0010928995031249443
530330303053	-0.0008358577847638276	-0.00143704170873072	-0.002206858947276129
530730009011	0.0008788993559845453	-0.0015179947603357743	0.0013006215744791143
530110405083	-0.0004840321768201293	-0.0017444594985601895	-0.0017933711815794268
530330082001	-0.0015289741243699566	0.0010700174163543908	0.00474819622887857
530330279002	-0.0005231404114667395	-0.0016897782827109595	-0.0016686397687936075
530330305043	-0.001401561119164631	-0.0006042501026515525	-0.002303191690809012
530610503004	0.0023777494585108176	-0.0004240576676981064	0.001656204045881936
530670124121	-0.0004586830501215474	-0.0017194025991469587	-0.0015452877828503846
530330213002	0.003112963722717333	0.0011540857148485129	0.0014208511424993841
530330323112	0.0027112111462789567	0.0002935049000659708	0.002115284683973388
530730103012	-0.00162783627161466	-0.00021018060683813204	-0.0021955305621640703
530199702001	-0.0020008631026160522	0.00138305630491764	0.003890988059887882
530330240003	0.005376307130561252	0.007527362824910164	-0.005824827789345894
530479703005	-0.0020634970639755753	0.0006349230093165169	-0.0019646923569020995
530530624003	-0.0025690793978935056	0.002181628905722067	0.0005822656333997428
530530713063	-0.0014493520876542648	-0.0004654425116334019	-0.0019032925003149258
530399503002	-0.0031409148847124637	0.003480219868445412	0.0015201503532692529
530610525032	0.0004532546897823284	-0.002027876091535514	-0.00033729855299045967
530630026003	-0.0011300024955746165	-0.0009302495037064484	-0.0020175505771620372
530039602002	-0.0029281837769157297	0.0029318574615932076	0.0011248449787566635
530050107033	-0.0002722289596338809	-0.0009341296752374746	0.0014160364155322042
530079605004	-0.0028173977599655472	0.0024961833245711333	-5.732682054115319e-05
530090004002	-0.0029916255351705927	0.0029711408527217076	0.000307009485305796
530210205013	6.502193798666226e-05	-0.001858437717199632	-0.0006666033349893849
530110431004	-0.0011610431386791327	-0.0010016235279549986	-0.00235943948527353
530250101004	-0.0015519919728092819	-0.00034789304085803516	-0.0022548502062983856
530330116005	-0.00024381268124558814	-0.0014417790623450488	-0.00025381170154078505
530330236031	0.004855595013441916	0.005828124149380867	-0.003530391512637326
530330305032	0.0024093249110070207	-0.000377421579249025	0.001966965664796058
530350909003	-0.0005656281054634519	-0.001582217443982998	-0.0016666979388133506
530350928031	-0.0007930193448560395	-0.0014225444210300793	-0.002035120994025477
530530703162	0.0019122818558941555	-0.001137216072188216	0.0015403229692512695
530299721003	0.001963129193914048	-0.001090415659213281	0.0015780408596680537
530330279003	0.0015600643620064124	-0.0015435262369933637	0.0014346511326780163
530330301001	-1.3177395068963757e-05	-0.0018685279479447841	-0.0011248794727268517
530350917002	-0.0005026683626451443	-0.0016943770120157833	-0.0018008136342266441
530610519173	0.0033144045495640292	0.0014488543505916717	0.0010001772462623147
530630142001	-8.82706518727113e-05	-0.0018208950080937556	-0.0007127391652813126
530670108005	-0.0014476891769857085	-0.00038073511294863617	-0.0015565522697620134
530019503002	-0.0030300483467040453	0.003649539387361799	0.003969750853696464
530330293054	0.0012670872955244904	-0.0015409788299678682	0.0013016614409411581
530350926005	0.0006486298292840856	-0.0017976551928852492	0.000725384101638793
530530625002	0.0017176038377434042	-0.0012990176581357893	0.0016152635846261507
530610519213	0.001343166175256969	-0.001498680962480189	0.0011553915789649467
530330282001	0.0016225502537290885	-0.0013216130580810757	0.001596030489463497
530330290041	-0.0020939707679100065	0.0011452163273953282	0.0012553186327796805
530330277021	-0.000622034126144045	-0.0011503877057156425	-0.0009410655047136104
530350809002	-0.0020669179640921986	0.0016594595199018126	0.002466395597416933
530459608002	-0.003162033800480485	0.003598574421522381	0.001980147015015387
530530714111	0.0019038945201771379	-0.0011218270918287219	0.00163658636878863
530630009005	-0.0013074410608078647	-0.0007785087393687665	-0.0023784146262213913
530730107021	-0.0008797706374813994	-0.0013938914805815398	-0.002226136818624478
530330240002	0.00409528838099565	0.0035341036153191444	-0.0008532363256901596
530530726013	-0.000840600014486929	-0.0010969149662951444	-0.0005841276982217262
530630117011	-0.00120429248445385	-0.0008887304396177357	-0.0021618047914234114
530770016024	-0.002547310653497787	0.001732871665234616	-0.0012616858330512031
530050107084	0.001247871415588186	-0.001794166916739782	0.0009865100992999599
530350927042	-0.0012190985881355167	-0.0008535451726429684	-0.002191597262516169
530630103012	-0.00031801844585715744	-0.0016496614686771036	-0.0009710613855795818
530079605003	-0.0020277982373396583	0.0005664846829593439	-0.001988084502359801
530330052003	-8.530798807887789e-05	-0.0008693936856974932	0.002858510468250783
530530731211	-0.0002427633973816658	-0.0017353049974360068	-0.0010942750471271876
530610416063	0.0012394378743295232	-0.001651060887787835	0.000998811952564566
530610521151	0.0010576992386135474	-0.001888228016431653	0.0006461191491411103
530659511002	-0.00229793833871626	0.0011398746046204027	-0.0017110498887473692
530110409041	-0.0022052217638790037	0.0015229998719975563	0.000442333802718423
530319505003	0.0007021469647657672	-0.00153927086682895	0.0011996155139304924
530330081003	-0.0015948045681218469	0.00019612252291446581	0.00028138424291050635
530330323271	0.00489172810583048	0.005962768336082982	-0.003708871260625176
530379754021	-0.002678260042064071	0.002124383545215345	-0.0005998639197675658
530530725071	-0.0032569684535230666	0.0038502075387729243	0.0020917916302299667
530730002003	0.002508179521864777	-0.000221575549310883	0.00206512865361151
530210206063	-0.0019460415091584376	0.0003855793244412017	-0.002088297602275916
530330116001	0.0042391713838197485	0.00390128176753375	-0.0012430359652905794
530630145003	-0.0031522082247619136	0.003546433111427362	0.0016513793017024637
530719200004	-0.0020788228892031787	0.0009198156469539525	-0.00056690411694509
530330245002	-0.00061019641968254	0.00039431536014088056	0.006889778162389063
530610519232	0.0015725675354062692	-0.0013879829869746115	0.0014844718774440972
530110410033	-0.0018136888130966106	0.000159180461969723	-0.0020513616132389776
530270007001	-0.0018463242329552754	0.0003828393489913519	-0.0010741577745410828
530630015002	-0.002784105629196032	0.00328469316035638	0.006785629751092596
530630135001	0.0014761146593214917	-0.0016397549459687799	0.0011234547923851467
530110408091	-0.0009443662089746334	-0.0011754163800501319	-0.001752070897422187
530350925004	-0.0005092631532554703	-0.0001528941529559032	0.005234985670748962
530530635021	-0.0017729284736416647	8.357487570451758e-05	-0.002051559422832596
530610526061	-0.0003638976923835877	-0.0017933802328000403	-0.0016641448452573576
530630009003	-0.0013866446291709155	-0.0006449714036779338	-0.0023163753925400823
530670109203	0.0017249735644388115	-0.0013612379105946266	0.001625390821253121
530110411123	0.002455846894275582	-0.00035513174644532267	0.0020858315131762413
530210206052	-0.0008686103817726105	-0.0013467922638685991	-0.0021022823143877958
530330066001	0.000875152349773922	-0.0014369816174601769	0.001585796832716206
530330120002	0.0031328286683706347	0.0010653693701596664	0.0010013309081926625
530330323202	0.005139191568144406	0.006728648420682092	-0.004714225974360104
530630035001	-0.0021965262367816757	0.0014973522886216279	0.00223385793536848
530150011003	0.0021853840665846808	-0.0006754605242652021	0.0020688005695667132
530530714073	0.0026688383656744475	2.0470934190671887e-05	0.0017735464603211941
530610515002	0.000729121570751683	-0.001846930326817498	0.0005132549243085422
530630140021	-0.00043543391105951384	-0.0017396530378253666	-0.0015537256076808253
530350920003	0.0006863832225713605	-0.0019132033961350822	0.0004150412859418178
530530604003	-0.0012450548460335377	-0.0007469818137436203	-0.0019310923252751008
530050115013	-0.0011751435145885961	-0.0009099856693858875	-0.002068156055120262
530330116003	-0.0003637459718277172	-0.0016954374918923727	-0.0015981203097422635
530330300051	-0.0007587047749193268	-0.0014618979461871046	-0.0019445018092290466
530530608006	-0.0004654457854516785	-0.00166387813755579	-0.0014136932442465138
530530707031	0.0001344157888767627	-0.001911205411151331	-0.0005480500895204915
530610413013	-0.00226113569050929	0.0011207022934466744	-0.0014074735885651222
530610519144	-0.0005328239031530245	-0.0016556759170701881	-0.0018706878010404273
530110412012	-0.00026358796657499324	-0.0017274966431726154	-0.0007908813836471311
530330295035	0.0009754654358751891	-0.001595650628352946	0.001366381582541486
530330311002	0.0013072910421628328	-0.001694390416916186	0.000996319999297215
530090006002	-0.0028660571505506206	0.003351432717408938	0.004942982298402053
530330217003	0.0026951611660989178	8.19711016351354e-05	0.0016969307694561864
530330228023	0.0052499378789010115	0.007156845409337059	-0.005294499438981067
530330293061	0.004077774212988529	0.0035342090107388	-0.0007916944461704944
530330320081	0.0011717473657912349	-0.0018407182336657119	0.0007806262933457958
530090016002	0.001342755600931007	-0.0016827594837613704	0.0012010562381564178
530330053023	-0.0035959724429509552	0.005236055708168168	0.006028040167798197
530579519002	-0.0028097808839750537	0.0024696076976966075	-0.00017013431794437906
530110413261	0.0001341999263339704	-0.0006678209619590066	0.0014709126774343822
530330255003	0.002015715740294664	-0.0008647388849590175	0.0017836697103226955
530330263001	-0.0025968648359915958	0.0019177774257744132	-0.000744859320508546
530330297002	-0.000319754745463854	-0.0017554411685570652	-0.001170282063838264
530530718082	-0.0010681409473733737	-0.0009933733067018858	-0.0017883123929860211
530770004001	-0.0031789513931876454	0.003530101593015025	0.0010871227191248667
530770006002	0.0018702183549903335	-0.0010859186755870166	0.0018221208706799778
530110409043	0.0010448863097337275	-0.0018251309145752882	0.0008771236873890143
530250108002	-0.00025756244417799714	-0.0018131658638221618	-0.0012177121608635973
530330210004	0.0016333676456411882	-0.0008800695291720894	0.0017916455080139307
530610419031	-0.0011633081003445908	-0.0008784643777805439	-0.0018151483261694141
530610526031	0.0014979992167069812	-0.001600502826965672	0.0013428486985371916
530630111011	0.0010355089001483496	-0.0016509195942712115	0.000881329434842247
530630140022	-0.0023748104696127755	0.00131490138033273	-0.0015686012038706786
530050104003	-0.0007313626232715166	-0.0012396518179494168	-0.001224174155009242
530330079001	-0.0020161097102810266	0.0020618726633835002	0.007939883974910316
530330278001	-0.0008571059162913089	-0.001251782043071318	-0.0017050840973330775
530330317051	0.0016021782311886434	-0.0014162319890519393	0.0012462624005819306
530530609054	0.00020162474691702502	-0.001991105614905879	-0.0005868137389587334
530530611003	-0.0018688733531625234	0.0005516568295306479	-0.0007374100325905557
530530625004	-0.0015907571193375207	-0.0002485711435311658	-0.001964710399057024
530599505001	-0.0012900068943059824	-0.00031742809145691585	0.00045786380393181465
530630050002	-0.0029448899435284386	0.0028305514338985757	0.00010951175127118497
530730104011	-0.002271856615810663	0.0011154017217629418	-0.00149526005381626
530770021025	-0.0034505298881587357	0.004523484752510732	0.0035394828350370634
530250109021	0.0013536614452301172	-0.0004125125813230845	0.002427537464110614
530330075003	0.0025527659574075085	-0.00021712024654121792	0.002017347638738152
530330252002	0.004010559192216057	0.0032343878828894764	-0.000625179319980578
530330320032	-0.0010434553470172606	0.0005147636821368349	0.006940909860227607
530330320062	0.0017427497299583401	-0.0013023074922168146	0.001409127275585046
530530703123	-0.0019499807934600405	0.00045748157930846815	-0.0016773993077350174
530730105013	-0.0008087210228955629	-0.0012628320180825565	-0.0013308755397040497
530770002003	-0.0019955913451052292	0.0005290193592034155	-0.001921424661088001
530150009004	-0.0024458161475224083	0.0014745456285791656	-0.0015610724579462837
530250109022	-0.0029925169148179967	0.00294757786336779	0.00012010938009177801
530330267004	0.0016830373603449477	-0.0013372681700229048	0.0015703666584304542
530579523013	-0.0003505092029609251	-0.0016641652937950378	-0.0010451440838193586
530730107013	0.0006756421223190544	-0.0019307334170326844	0.00020961460658164836
530079602004	-0.0014778461470713019	-0.00045491323440433886	-0.0022466729169767154
530330011001	0.0023266900986367287	-0.0004847077087216869	0.001997322966812049
530330013001	0.00027063327035668094	-0.0017845633141246185	9.354139383911675e-06
530330261004	0.0021911137744331705	-0.0007608511694951329	0.0017303548226698872
530330323092	0.004960856949360029	0.006239830939663725	-0.004062052120305273
530350913011	-0.00042850031607674774	-0.0017519884031917442	-0.0014525569605160537
530630125002	-0.0010284467536656133	-0.0011838350194096272	-0.002212086195046865
530110416003	-0.0033372555014708986	0.004097520195021734	0.0024746199736864986
530330087002	0.002804154405146214	0.0003852050329524398	0.0015485501689212456
530530723084	0.0011515174975474773	-0.0017882813196876735	0.0009953279549028055
530579513001	-0.0009294406746150573	-0.0013057582858162235	-0.0022883181041222058
530659508001	-0.0030893557060064653	0.0032859240984564222	0.0008096676885461159
530139602001	-0.003437758998389987	0.004753959022709653	0.005628740578968081
530630018001	0.0017846611346110282	-0.0012059633932829414	0.001753046417213716
530270009006	-0.0025017438754058705	0.0016310459399996255	-0.0012557075483798725
530610501011	0.0009045994151528928	-0.001787234260913254	0.0005546695537196217
530610526063	0.0004491769315106813	-0.002024202726041296	-0.00033382347380787387
530330218022	0.001166943526909526	-0.0017591896509471846	0.0009934357231996455
530619400021	0.0024103730752147653	-0.00046916572937502203	0.001981400872858417
530659507002	-0.0006384270381680912	-0.0015062765622128706	-0.0015917514325282753
530330009002	-0.0007169132058046636	-0.0014348316868480779	-0.002015135583696416
530330036004	0.0007994097926335465	-0.0017727890225377825	0.00042401064960754435
530579514004	-0.0013963734014979478	-0.0005927058631029821	-0.00223019057943859
530250113001	-0.0035499142400489073	0.004847853207189981	0.004083173738837573
530350801023	0.0020009726363031852	-0.0009329125837737961	0.0018528352832151939
530730012024	0.000381913837213316	-0.0018105687495660236	0.00011615073774372008
530299713003	0.002521299895239638	4.9898538360858425e-05	0.002211485664721616
530330249012	0.005600968656280972	0.008312832031379504	-0.0069193730593591395
530330303083	0.0020143619900141884	-0.0009933727387178332	0.0016281482020832573
530630005002	-0.0018707479795947385	0.0004418628938505753	-0.001079456513181935
530630010006	0.0018472871036097549	-0.0011333224310217567	0.0017596496290855543
530530729052	-0.0012559545913456438	-0.0007549028416370411	-0.0018736768622704448
530539400103	-0.00024424447546837443	-0.0018396341214963622	-0.0014292590084493669
530670116231	9.877674439248407e-05	-0.0018452870817604599	-0.000485561896758168
530330104022	0.0020169724298447593	-0.0008887695357190165	0.001577146397483288
530479401003	-0.002405309038323224	0.0014319613395383688	-0.0013853991882351517
530630032002	-0.0033967508627855015	0.004272099267053964	0.002613300931506208
530670125302	0.00013172983561961278	-0.0019259272630108915	-0.0005101381811262064
530330221012	0.0015144180149958889	-0.0016182144744522748	0.0012914078832730652
530330249014	0.002180793496905656	0.00016278823111131837	0.00263475201210035
530330265002	0.002581039289210309	0.00015483426787764356	0.001976161110345911
530330323291	0.0057411160776208595	0.008815626265967958	-0.007636870578255134
530530610024	0.0028129548047068635	0.00031026316962940896	0.0016230454936673362
530579527002	-0.002222804672201651	0.0009482414155317285	-0.0018383207187223317
530039606003	-0.002706391770097493	0.002129844852900425	-0.0008931388897403394
530330012004	0.0033958358321481033	0.0016780034895138094	0.001008875299247207
530670126103	-0.0009936854270800053	-0.0011778799835770602	-0.002145027890238408
530670126202	0.0027783020727796507	0.0008575779678381108	0.002252802390932117
530330207001	0.0035902955800391	0.0021446144293979607	0.00043579152690427893
530330208002	2.6382010810048473e-05	-0.0018701361871802432	-0.0009156454580393085
530330287003	0.0017553463673686944	-0.0013568451524768647	0.0016336670862658934
530579522003	-0.001535997124904543	-0.0003302555745791416	-0.002172787715710638
530610519254	0.005108578066986923	0.006657224011966288	-0.004654775250180667
530630136001	-0.0008414170488194528	-0.0012600879948593332	-0.0015270638426720135
530330032006	0.0006846892938868988	-0.0019321020219679166	6.470850064696366e-05
530330216003	0.0026628590637524387	6.976370763347588e-05	0.0017628137258362895
530459612001	0.0002214446042474668	-0.0019538562206969294	-0.00046564519780677594
530530634003	-0.000731500622567687	-0.001533564620237264	-0.0019569495560890302
530090023003	-0.001634725497227942	-9.209555842094012e-05	-0.0018033272354446067
530319506011	-0.0001945707387674068	-0.0016145579830434346	-0.0002147661769150208
530330290033	0.000526910522869386	-0.0018295638132222053	0.00025849389912776686
530730012011	-0.002450530376787182	0.0022432987567120983	0.0031440100033203913
530210203002	0.0025572466090372217	0.0008453782573895534	0.002396733916840546
530330102002	0.0027490410910367925	0.00027668737347644656	0.0019268554891590725
530330323191	-0.0013359630306628617	-0.0006413726096571558	-0.0019613019345908053
530579405002	-0.000777406132181482	-0.0014270256360392139	-0.0020421709909840707
530610538034	-0.0005816492498802662	-0.0016795960310597025	-0.0018367513939657142
530630041003	0.0011355192175816493	-0.001815013121986946	0.0007708870509583516
530050103004	-0.0010283583114167728	-0.001171460230142979	-0.002164470761578379
530330293035	0.0012173426575517836	-0.001519911992529249	0.0012736048870030893
530530731082	-0.001046336600347931	-0.0010726006086265961	-0.0020951576519462082
530670116213	0.002025393801574232	-0.0008213716976085166	0.0018861685708650247
530150005021	-0.0014824700256853807	-0.00027235191068568723	-0.0015018771679522138
530079611003	0.001187037605792459	-0.0017123804978281833	0.0011026029604066286
530330277013	-0.002382995489192528	0.0018355598012231291	0.0005125196832517576
530530703073	-0.0008078311596540186	-0.0014004096007684964	-0.002165196411332677
530530729051	-0.0029754790503053637	0.002935610735781601	0.0003557827253071971
530579518002	-0.0015066174041273733	-5.4846781687655214e-05	-0.00020793684960507475
530659501002	-0.001822604233721558	0.00016500844709406217	-0.002194699194066221
530670113003	-0.0030219414738841964	0.003030791811206304	0.00026738332256360056
530730002004	0.0020671225006549093	-0.0009768307506824775	0.0018751569296361658
530330119005	0.003750160676258423	0.002722734975579859	-9.865591447510339e-05
530630134011	-0.0011978145654144461	-0.0009183676059716016	-0.0024291035040334124
530330240004	0.001101401687657178	0.0003430410021002917	0.004341584152340467
530610418111	0.0016706784149325906	-0.0012335539751856378	0.0016785944239516735
530610508003	0.0006935715034311586	-0.001947119227315094	9.16788098733669e-05
530630129021	0.0009622990780738909	-0.0017564056217729603	0.000662440850163623
530670116211	-0.0009135281472374427	-0.0013485744149181274	-0.0021930108362768668
530050108133	-0.0005042480598866304	-0.0016950602904797036	-0.0017141896630290998
530499505001	-0.0015109737457759224	0.00011291979367161847	0.0009018768659878414
530659507001	-0.0029841126994198837	0.0029494201356605044	0.0003233038458477489
530730008051	0.0016601928986015881	-0.001263813199317994	0.0017807938498540523
530110409093	-0.00042414690763884627	-0.0017012813034841957	-0.0013245437989965385
530330234013	-0.001870513219769108	0.000529164345815731	-0.0008824752447926842
530330271002	5.789381004776176e-05	-0.001173492638486063	0.0005374575896365775
530630007005	-0.0003530845084556823	-0.0017320789597447944	-0.0015368375034853815
530670121003	0.000526814589656316	-0.0019236494368741824	6.028762199975163e-05
530050106005	-0.003332140659470121	0.004135927398656685	0.002896474143020864
530090011002	-0.00021909313258931869	-0.0016079683321399546	-0.0006474840685110161
530150013004	-1.498568796868168e-05	-0.0018561578042770245	-0.0006000347778679909
530330260014	-0.00023166097842308088	-0.0017066750983101822	-0.0008852057137206665
530530724082	0.0007724428917255136	-0.0018248436980595338	0.0006450096596117429
530610536031	-0.0020728719558316656	0.0020149367966314936	0.00742571731789738
530750001003	-0.0022307873132308867	0.00207035552215136	0.0027288053426607734
530330247021	0.0032599984071771076	0.001322485818286106	0.0012376164771781568
530479705002	-0.003296910093331524	0.0042284575077961494	0.0042823946971852584
530559601003	-0.0011609411154372333	-4.4386907545325266e-05	0.002915126773527289
530630106023	0.0006160390459572695	-0.0019489486964207	6.006600474995421e-05
530050108103	-0.0011532638320275496	-0.00096407591499911	-0.0023557243467807595
530090019003	-0.0015737496071888785	-0.0003086432602241005	-0.0022384971905943895
530330320021	0.0023926872477087187	-0.00043845087945512424	0.001814841100293051
530350928032	0.00013467762029706703	-0.001969606920392856	-0.0006159846584826092
530530731102	-0.00037294201099643935	-0.001780151969082758	-0.0015674228835447326
530530735004	-0.0012810792250735276	-0.0006763461861216485	-0.0017826399506759465
530630002002	0.002507908482615935	-9.141942035048406e-05	0.0022583943491546734
530150004005	-0.002451880198611478	0.0015335923431402366	-0.0012245678143000087
530330236044	0.005587605977564473	0.00826721172579736	-0.006865922931467281
530330323164	0.0020240916622612697	-0.000960410318980491	0.0015954803665565258
530610415002	-0.002169196518919625	0.0008318989289165742	-0.0020574632701545717
530670104003	0.0004862971811638111	-0.0020149714861024902	-0.00033523273188856964
530179501006	-0.00221870600069129	0.0013351333736280877	0.0006755089984975043
530270010004	-0.00246053930584346	0.0017402266914872775	-0.00012363260639706148
530330294062	0.004266654768259814	0.0039825710430237415	-0.0014348500352787733
530530734081	-0.00197539655253793	0.00045841937811614305	-0.001980407105118069
530630108001	-0.0011974464116877638	-0.0009101915535924882	-0.002219233254533413
530110413201	0.0007348854723857539	-0.0019183390132539938	0.0003947192918261025
530330250052	0.0044630134778909465	0.004643680660534666	-0.0020362002157749246
530350924003	-0.001252053242419387	-0.0007931601328556794	-0.0020551084859826664
530579404002	-0.0012040398876810641	-0.0007018504854964376	-0.0009730127410534634
530350812002	0.0001123134254043383	-0.0010783323757796379	0.0027321512573256082
530530607006	-0.0028979064846743102	0.0028864420680944597	0.00132398788482445
530530728001	0.0007807717711839722	-0.001837877027086224	0.0004848704917958004
530630046013	0.0002861326669151843	-0.0018481088722572586	-0.00011826382087180326
530330250012	0.0036323676025281997	0.0026015315277867494	0.00032913075387570726
530610521142	0.0019903751801198105	-0.0010358549817890109	0.0016992425073923411
530050109015	-0.000693782456500097	-0.0014771818977673968	-0.0015489295573207084
530330327031	-0.0018112263110877142	0.0001762753882489451	-0.0020142944279720044
530459603005	-0.0021014997193878277	0.001065476545214127	-0.00010256930877713416
530530733012	-0.0003131117775708032	-0.0018411710938218806	-0.0015319936629893229
530610505002	-0.0008007583792641916	-0.00034049870970821874	0.002681925617852615
530270008003	-0.0016572333649119996	-0.00010731712104327769	-0.001925033494010916
530330206001	0.000694566452169256	-0.0015700340420431607	0.0010211613953018599
530330311004	-0.003437102017890091	0.004617080006960682	0.004609606685583106
530579405001	-0.001785443144989019	0.00016003711482465225	-0.0016819383737216864
530610416014	0.001987143897563507	-0.0011000391632211535	0.001825513204201463
530610525041	8.730946902708053e-05	-0.0018770722010543026	-0.0005255200062867187
530110409042	-0.0009133446864769161	-0.0011357551385265273	-0.0013347949947944539
530330052001	-0.0005063071877706774	7.562021280212707e-05	0.003717144368163766
530330314001	-0.003108956405472313	0.0040148756650514004	0.006531207897879052
530350921003	0.0015449262404113506	-0.0014767779784601127	0.001323373901409794
530479703002	-0.0003090847217730825	-0.0016763186616505167	-0.000771341555150943
530050111003	-0.0018550631454469508	0.0002680647744074972	-0.0019673341241652105
530330104011	0.0007663089813125366	-0.0018208142238471249	0.000621481631457714
530530723123	-4.705985505252979e-05	-0.0017916507944425635	-0.000653605482048506
530610529032	-0.0024538506473887585	0.0024000539946452547	0.005471489638627432
530610532022	0.000798577654220798	-0.0018931799629184798	0.0004487619614096336
530630139002	-0.0017347635715209606	-3.141652732773018e-05	-0.00222434806937286
530050115035	-0.0009434411410280173	-0.0012560973603277326	-0.0020242809990559064
530110412062	-6.422073969669825e-05	-0.0019216269867855962	-0.0008742937992919813
530330021002	-0.0008783363677749823	-0.0012857789249710683	-0.0019019870526394375
530630137001	-0.0022938777146627766	0.0013765528126074027	-0.0004019480626904609
530039601002	-0.0021703187995187087	0.0019625095006344253	0.0058516326783749385
530110408031	0.001047256247716925	-0.0008484424828560764	0.001881126352825737
530330323111	0.004041952938450985	0.0033269624403166587	-0.0006291746021714723
530630112023	-0.0027590772034649454	0.0023193163856364465	-0.00048216938282846236
530670123301	0.0012532166494786125	-0.0016194312763115582	0.0012357761805144598
530050107054	-0.0015913663717393714	-0.00023297145929579695	-0.0020266186834975784
530330219053	0.004101415308661142	0.003490291857573086	-0.0008876398920940175
530330290035	0.0007074971302541042	-0.0018894801167572345	0.0004083149430415303
530330303103	-0.00040577080141796407	-0.0017537169695870875	-0.0016106431250117962
530530714031	-0.0008545088303481478	-0.0013830918314073008	-0.0020734691394627856
530610407002	-0.0008320815906807695	-0.0010657958912798872	-0.001083067148431256
530050119001	-0.0032365855549508263	0.0038604595316536466	0.002331852241899848
530330228032	0.005503132683776872	0.007984567967906945	-0.006428342909283845
530090011001	-0.000595388746508817	0.0002395231562233046	0.006214171625452487
530110412015	-0.002275033438654406	0.0010665485602421245	-0.00188171655538892
530330317032	0.0015119674859189526	-0.0015928109724694247	0.0013143632643422846
530519701002	-0.0022535564146461814	0.0011137081074086932	-0.0016732456237126883
530610520061	0.0009266433875859803	-0.001914968524699586	0.0004585625366869164
530610521052	-0.001930272732432024	0.0004005162439045199	-0.0019477554438675122
530630105042	-0.001913800836921732	0.00029445975106682083	-0.002263492121659773
530110408101	-0.0004578699484503279	-0.0015900644111621024	-0.0011608666757113055
530330073002	0.0032036069816057462	0.0020017571934232213	0.0011386661896969094
530330325001	-0.0007963262640033408	-0.0013467617219776018	-0.0018223327643687992
530350810003	4.675894414439886e-05	-0.0018705904800661911	-0.0006324476660268129
530419717004	-0.0024823663094753197	0.001614932082525979	-0.0011686131580864983
530730006001	0.0016706971122258313	-9.673576857730156e-05	0.0027796191313530097
530330209003	-0.000966270291002387	-0.0005725031578110944	0.0010590611637285776
530150012002	-0.0021225031987256245	0.0008696118833109806	-0.0013586398920550176
530350905012	-0.001956877787056145	0.00043104013261245064	-0.0019338800764879644
530079611006	-0.0032539133892972487	0.003849224175609276	0.0020726664819310384
530079613025	-0.0005036574322557158	-0.0015418893568808032	-0.0010448188395243902
530250111003	-0.0017999269756248147	0.0001671603712034134	-0.0019574101037503986
530330056004	-0.0013270333822498765	-0.0006812925072074356	-0.0021143317260363522
530330226062	0.005296251680877104	0.007262315582415994	-0.005427951165924641
530350808002	-0.0026246767342958384	0.002064685810077323	-0.00032076078900344413
530610531024	-0.0002609298837541936	-0.0018389161308172512	-0.0013600082665161685
530110413291	0.0018453888585577979	-0.0011392962099670352	0.0015169436502024487
530330100021	0.0012786063282756949	-0.0016803517451956594	0.0011504342127713005
530150020025	-0.0018243792364310391	0.00014536216076941195	-0.002244943367526439
530330323184	0.004978160415084635	0.006360882318121144	-0.004182499232399612
530530718071	-0.001507762082282034	0.0006155603787304952	0.003159366904593239
530670103004	-0.0018223728481207948	0.0005861674027168188	-3.5443616878915265e-05
530699501003	-0.0015883513298879388	0.00018945566726537256	0.000498708146136192
530330224001	0.0037168995049212047	0.0025003894932502783	0.00025581452409061535
530350809003	-0.00017985134077204093	-0.0018803617939979513	-0.001130198646208266
530530603001	-0.00031822195465842814	-0.0018155528701668093	-0.0014548427287390127
530050112003	0.001749771248291143	-0.0010750660686343534	0.0018792411752872045
530330300042	0.000680574339753437	-0.0016813934786668574	0.0008211064921657315
530499507001	0.0031192667333274846	0.0009844762066353462	0.0014207872500020607
530610411001	0.00021883603086826566	-0.0007626583264158846	0.0014801726277857915
530670117101	0.0007279335618883294	-0.0019370017804548722	3.2773668558525706e-05
530670122123	0.001928404895728058	-0.0011704892655510734	0.0016987487926488725
530079603004	-0.002454852344761239	0.001497565944629298	-0.0014651253329046525
530330311005	-0.0002924493024242425	-0.0018309152540629946	-0.0013598779806734459
530730104014	-0.002089766335952233	0.000659115329460755	-0.0021206285001798414
530090006001	-0.0014472828754145469	-0.0005187245408933256	-0.0022524821943893016
530330044002	0.0022731805246699343	0.00019731968868628256	0.002469001263886199
530330075005	0.002058675579458445	-0.00027441507709073155	0.002280346949126043
530330237002	0.004508346899429074	0.00472761377059484	-0.0022550795991263892
530330304013	-0.001605899125142317	-0.0002856690420263581	-0.0024785483417112063
530530714102	-0.00010365482255535278	-0.0014832038285010878	5.2442664615866834e-05
530530725032	-0.0009185816570632447	-0.0012958247818209347	-0.0021373175511553003
530579514001	-0.0016356381049976367	-0.00014657272288329685	-0.002223864052575781
530630020004	-0.0023726337013301336	0.002498313209179107	0.0071071191395063555
530330248003	0.0033795601928779235	0.0016415063604110114	0.0008615934196661731
530439603002	-0.0001989908751632038	-0.0016966741814238716	-0.0008639193365589335
530530717051	0.0016675224073639618	-0.0013027524457131015	0.0016896049433805973
530719206004	-0.002953268216283565	0.0028748561402217702	0.0002164485026031099
530770008001	-0.001143662708006138	0.0008726619545055276	0.007502114440953028
530770020012	-0.0011449515672087066	-0.0002454270612207655	0.00018307050514213563
530079605001	-0.003348846258029609	0.004098465109854159	0.0022173535664975572
530530724084	-0.0015390518459505096	-0.0003825848440336733	-0.002352545999558224
530630135002	-0.0007736004341193412	-0.0014223192467228798	-0.0020811676195581774
530019502003	-0.0034091246279257504	0.004306696362717264	0.00263675610102758
530330243004	0.003430973181303441	0.0017885000666567651	0.0009696129168116923
530330320051	-0.0023290900639912214	0.0012047772430473012	-0.0016714310133022414
530659503001	-0.002923881511745414	0.0027588186040911813	-6.945176086851034e-05
530110423002	0.002064964377767921	-0.0007560485041440504	0.0019850307848050977
530330322072	0.003421778300386631	0.0018255639808641292	0.000289818763585874
530530703091	-0.0022603084631623973	0.001074421597566865	-0.0017462715682156512
530530730014	-0.0018226436158474079	0.00012844750039282842	-0.0022286040320849813
530330291023	0.0005013112963361653	-0.001754606585109415	0.0004395707113514843
530670122121	0.0007931209199137541	-0.001612071144761847	0.0009762341209426245
530670127301	-0.002074271149415013	0.0006309812160658597	-0.002070967616168256
530730105022	0.001616113129823723	-0.00150918087393706	0.0015292085461319105
530330303042	7.513092068154937e-05	-0.0019551960035735475	-0.0007356565409702938
530350913024	0.00035086919756643686	-0.0020340971524362736	-0.00047845424105098295
530610528031	-0.0019281166349199366	0.00047784182820428256	-0.0015277983236485146
530270006002	-0.00015322014513812382	-0.001648446846572499	-0.0002908217992823414
530330322141	0.0046674970126671525	0.005208233495697927	-0.0028983341533412184
530530731182	-0.0011310413727233489	-0.0010467627178737593	-0.0023547190182338267
530610416082	0.002121783000270862	-0.0009228355568841495	0.0019559671294529985
530610534003	-0.002152766604156375	0.000825754404700746	-0.0017643490216251525
530630007003	-0.0006065316031684809	-0.0012662014480279322	-0.0008418730662817729
530670127302	0.00035022714927313627	-0.0020057951098119546	-0.0004156454931320196
530150015023	-0.0035605144927951687	0.004845527696555941	0.0037764273432896404
530330008001	0.004029335493402576	0.003565642038500588	-0.0008403091595160126
530579508002	-0.0009217706391848384	-0.0012444473076104502	-0.0019154654233581748
530670118222	-0.0029942529047147348	0.002962887349873553	0.00021537178949928123
530110413303	0.0007740698294991846	-0.0018758979804572855	0.0004779882523921686
530330083002	0.0014168222548585332	-0.0006025297097037645	0.0026757415950562097
530350922003	-0.0020387815110714915	0.0006144073482658872	-0.001787095353919621
530610413011	0.0001354422720476045	-0.0018639322487947422	-0.0006254394204653918
530610517011	0.0009206337492879033	-0.0018863258347429567	0.000550435026800763
530670110001	0.0011295388923114587	-0.0017962113809751792	0.0008170613236397797
530299706023	-1.361980942249192e-05	-0.001766178009963599	-0.00034447443127289993
530350807003	0.00038778300527590986	-0.0019421978995368902	-0.00022308701034433643
530610519053	-0.0012691272997354683	-0.0008028518897737209	-0.002240369022343605
530610526071	1.0462894078825199e-05	-0.0019675431372405223	-0.0010905942401281232
530630036002	-0.002744144759723512	0.002411459849478914	0.0002416854519606142
530670108001	0.00033501374980923884	-0.0019642544266689596	-0.00039046372654273745
530079608023	-0.0013661255205021008	-0.000699302440665737	-0.002404831391937136
530210206064	-0.001203939973807102	-0.0008847711491843071	-0.0021711608250714384
530250104002	-0.0022673944802812105	0.001070649193705005	-0.001838955069545771
530330002001	0.001135350313359592	-0.0012909917768619723	0.0013693463511419428
530330203002	0.0006476219133406261	-0.0018597586257611222	0.0003912402282866313
530330303104	0.0015955220374489912	-0.0014654770777177972	0.0014049103043026448
530630010003	-0.002250484879419901	0.0014014031729470218	1.2454167269957938e-05
530730104032	0.001968401264307553	-0.0011305612638653666	0.0018611699792211605
530330304014	0.0008741943728239636	-0.001883282582921334	0.00048723030076052294
530530718061	0.002393699792651649	-0.00028757326270701706	0.002169180389782228
530579403001	-0.0006898553151060775	-0.0016026796766358702	-0.002046919691272437
530630104022	-0.0011626045017697649	-0.0009932190116809275	-0.0022294545507237137
530050118004	-0.0029274452941130723	0.003162248078815541	0.0032276091566851013
530330097024	-0.0025727397612804394	0.0018095352231352678	-0.0010744208546156445
530530723113	-0.0016602030927224212	0.0004901148482757238	-0.0003490372982540729
530610420043	0.0017787152140166704	-0.0013553041750386941	0.0016218159000358412
530630114001	2.2951576481116e-05	-0.001790957556357267	-0.00012703982355417778
530730009021	0.0010855715316411961	-0.001042058771212487	0.001775366988259671
530179503003	-0.0030000996109457775	0.0030719980998880343	0.0008681161769858179
530210204004	-0.0022378114087105564	0.0010459204664202617	-0.001563079657766147
530330057003	0.00322991504226847	0.0019465755329513943	0.0011156017392620645
530330083001	0.0030690877723348084	0.0009603067760340357	0.0016174177634890486
530330103005	0.004584963886861867	0.005021551625300802	-0.002595001961899448
530530724091	-0.00030421032559966725	-0.001683941180403487	-0.000906543666573914
530599502001	0.00010458484278432742	-0.001937399237375185	-0.0005890537535300492
530610520033	0.0024746827680949125	-0.00031133198318718323	0.0017674825459124198
530630047002	0.0026905887810165954	7.387227272825953e-05	0.0017753231391089586
530770028012	-0.002742617678682336	0.0024886930092223873	0.0007338189250138905
530530631002	-0.0018025400507435411	0.0012044779281940826	0.004649755602163489
530530715063	-0.0007467214712994796	-0.0015321999537206321	-0.002017716178940149
530610504021	0.0022926393282659886	-0.0006409639059731273	0.002076599020396788
530770022004	-0.0031320827888099427	0.003396268244729221	0.0009151462073203881
530350803002	-0.0002526110823736835	-0.0017600829559851702	-0.0009979065935908707
530459604002	0.000692980778988865	-0.001890189670802714	0.00046193730878843123
530610526054	0.0012636653877533338	-0.00039939597469611335	0.0024881068711666114
530110413104	0.0003371420186341561	-0.0018859381153887686	-3.4285461940797376e-05
530530726011	0.001544824936092962	-0.00155575400222699	0.0014189865332914168
530610509002	-0.0027610708260858013	0.0023116441970276783	-0.0005638260274798296
530610519162	0.00218155651686622	-0.0007624302385800643	0.001690870731137495
530050110022	-0.00032953188778879385	-0.00027192537301894837	0.004980431137813389
530330025001	-0.0005313115773278582	-0.00021835700585193815	0.001139728703948592
530330064003	-0.0026107982236362693	0.0019051057630750112	-0.0010668647375305855
530330100023	0.0019750434877229355	-0.0007723983117561336	0.0017797274942459999
530330277011	-0.0004261772275758615	-0.001616239104452202	-0.0011894534180862688
530110410083	0.0009760630554717502	-0.0019356038519310523	0.0005700298852517864
530330255001	0.001690852437730675	-0.0014133200580316876	0.001588808493570457
530330322151	0.004162546769149991	0.003717948996842483	-0.0013344677534704234
530530720003	-0.0004898783505225344	-0.0014121823778232103	-0.0006283450665631157
530530726023	-0.0009411493909787134	-0.0009518880171997546	-0.0007844756289634773
530630040004	-0.0005527438800045842	-0.0012316834181801328	-0.0005984524822642142
530699501002	-0.0021318478859499966	0.001143924517096755	0.0004938426381406012
530110405053	-0.0009568638846361434	-0.0011917817335470014	-0.001923595180112512
530330237001	0.0007436191207229674	-0.001305158555083853	0.00148793202890373
530530713061	0.0009678980205946391	-0.0018280048543935783	0.0007479678020564036
530670102003	0.0012309954694550344	-0.0017886697192981906	0.001027743807955265
530779400011	-0.003282912877407565	0.00383234392103265	0.0014522034546062253
530299706011	-0.00018990596387157878	-0.0018200203639614568	-0.001039114623072592
530530733022	-0.0007603024337631404	-0.0014475143892078606	-0.0020570238848291703
530610402003	-0.0008299144030433094	-0.0013637318330267565	-0.0020285060929994846
530730005011	0.0007164167003299003	-0.0016098365431201265	0.0006936901436846345
530050119004	-0.000769117249475758	-0.0013919115087100513	-0.001882445448410579
530110411083	0.0006259427411737081	-0.001764013857281373	0.0004838487722506458
530530723051	-0.0014992540607920142	-0.0004040892403534386	-0.0021133728853179354
530530731181	-0.0021140226532040188	0.0009339281689574271	-0.0009647846194674584
530610519172	0.0035215545281111794	0.0019272070134995149	0.0006589104982069606
530150009002	-0.0006145025412673281	-0.0013663179980292859	-0.00094681145156874
530330019001	0.0016618677852712942	-0.0011161406076640092	0.0017831465219472443
530330253011	0.001548189464468587	-0.0014558792478085714	0.001386100465251771
530730010003	-0.0024028143985896097	0.0021571465605143597	0.0030532054133495167
530779400041	-0.0020980297752529716	0.0009686072873830717	-0.0004330886501483971
530330239002	0.0017448534255007733	-0.001185943339953288	0.0012043163164731606
530330300033	0.002244405490565069	-0.000429006818188175	0.0020698763781291547
530530701004	-0.0029477080760659195	0.0028506927732379343	0.00022453094553474007
530630023003	0.0020065379617247056	-0.0009178640277158358	0.001927935051714134
530630102012	-0.0014574180196842096	-0.0004661638006725897	-0.0021646829464339714
530770012011	-0.0023612866737780847	0.0014284146044857488	-0.0008659850032913364
530530604002	-0.00029284983451206446	-0.0017464088591989946	-0.0013317226534675178
530330030003	0.0019368285295431008	-0.0009581857995289073	0.0015777214745865912
530330225004	0.0028621829339240215	0.0004961252144628298	0.0014834031104770226
530330236011	0.0008832611070945855	7.625152142925539e-05	0.004332203952999972
530530723093	-0.0004960633713010927	-0.0009525674290709319	0.001393736103688998
530530731252	0.0005534385655779591	-0.0020156942034202387	-2.8984809522356046e-05
530630047001	-0.0007954322617973877	-0.001454297279339024	-0.002097902624584625
530630114003	-0.001930578480028742	0.00040826199961697365	-0.0018889470104524713
530659513003	-0.002547994468280321	0.0017466044088733932	-0.0011975463107912606
530330112001	0.002714010082204273	0.00014194152083773305	0.0016720344368676844
530330210005	0.00019842469262724215	-0.0019798515431869923	-0.0005914864139552094
530399503006	-0.002724490965417138	0.002191752421227238	-0.0007976647695751466
530579514002	-0.0017293651051114383	1.6657281971806574e-05	-0.0019323773767629916
530730012023	0.002791925696066273	0.0002970934430985414	0.0018369803590745717
530610504011	0.0024913180865097223	-0.00032989136756294364	0.001873417391809384
530779400032	-0.002282818911660191	0.0010848008776118167	-0.0018294957795856328
530270005003	-0.0022847363355153415	0.0011504682084755558	-0.0014637236177855047
530750004002	-0.002033370156150208	0.0007542565847293801	-0.0006860785449126148
530270008001	-0.0011479753686636034	-0.0009894372128776258	-0.0022471171033842142
530330317064	-0.001036579153487392	-0.0010274669950883603	-0.0016680303103407152
530530712093	-0.0005420117511747912	-0.0016643598550738587	-0.001831100895297344
530579404001	-0.0004863646385886542	-0.001604605460520777	-0.0013785017031602183
530610522063	-0.0007834346425370904	-0.0014693859545721528	-0.0020030701476531475
530719208012	-0.0014048161909456156	-0.0004682607767772444	-0.0017002085802871312
530090017002	0.0004788718668305803	-0.0018494853367718763	0.00013867296191250272
530530715031	-0.0004932793021171578	-0.0016147548260975323	-0.0013118521409935357
530050118001	-0.0017348064105174642	2.269788039783591e-05	-0.0021059818581700717
530330309012	0.00011677048185346499	-0.0019406558647017944	-0.0008750586036367603
530770012022	0.0008634412288681566	-0.001804913280301172	0.000639003177082431
530270014002	-0.0004199031901536201	-0.0016079410100986197	-0.0008256055437448921
530330266001	0.0012394877273902533	-0.0014608186783744656	0.0012898273236237935
530330295021	0.0008096661090605256	-0.0019286355147246418	0.0003627005683129515
530330321023	-0.0021375577204346802	0.002018690430031343	0.006085361587833313
530530606005	0.0017455670898293447	-0.001327406948885035	0.0015422606630535799
530610401003	-0.0016263314195386668	5.8334043770105474e-05	-0.0008323493477341952
530610525021	0.0005506361625251279	-0.0018493494955851095	0.00033937624349580984
530210203003	0.0009547907494109818	-0.0017751959623145393	0.0006339841750826721
530330016003	0.003723802129827752	0.002566972916393763	0.000274538125520005
530330257011	0.0002346257100236265	-0.0019515449752176804	-0.0003890157050266751
530110413122	0.002324188254689022	-0.0005276727181081569	0.001966751651062424
530250114011	0.0011114516160529548	-0.0009946645793447665	0.0017840041974360227
530330110012	0.0018622356315946946	-0.0011831857949305912	0.0017565542223897195
530610520044	0.003024066938294751	0.0007961980485449368	0.0012871134364290718
530050118002	-0.002600919932512384	0.0019201909438690003	-0.0008261814756778421
530330282003	0.00046937677418321946	-0.0014360919311944287	0.0009870601366854246
530350914001	0.0023668559572520803	-0.0005290119433084917	0.0020246560276884528
530610401001	-0.0011128774734312054	-0.0010432545631960958	-0.0022482052758556635
530610519272	0.003527301918507109	0.0020481949135249668	0.0005974988614456134
530110408033	0.0011329976643817913	-0.0017847340834252973	0.0008925087877772072
530330106003	0.0004906248591602557	-0.0019117110767073921	0.00015931033999392203
530330222031	0.0021558901875115078	-0.0007620221970275278	0.0016608481933278313
530330106005	0.0011787938158308315	-0.0018414253973843752	0.0007809644672458407
530610521071	0.005403338363323805	0.007648096737823379	-0.005975219862686238
530670126104	-0.0016452988467761593	-0.0001787988027726244	-0.0022535482173581664
530610419054	0.00013527533443486223	-0.001916099213632701	-0.0007115480967915022
530730004003	0.001597150032383297	-0.0010712540028146912	0.0019554990632491033
530770031002	-0.003562378689201203	0.004864252905035727	0.0038613864448122683
530330058014	-5.358270958871851e-05	-0.00169539993704701	-0.00010130620016233747
530330117002	0.0017856327187474787	-0.001312315682042736	0.0016275382606656355
530330248002	0.00452178902105737	0.004853241412324143	-0.0022808290370782405
530479708002	-0.0031388323441334407	0.003380128174396061	0.0007884189088493994
530530724071	-0.0017150130452797032	7.334466072111912e-06	-0.0018961473141512787
530630129024	-0.0017124298730427881	1.2175072499725839e-05	-0.0018565463030624386
530330320112	0.00019542547593952742	-0.0018174308032355528	-0.0005420561872990396
530530633001	-0.0032698567775646804	0.003988026374603214	0.003041675252922218
530670116103	-0.001101390062736257	-0.001069711497621553	-0.0022945198364166222
530110402011	0.002297911357842063	-6.967468347702995e-05	0.0023409020493666724
530330303091	0.0002726382901914777	-0.001999605596040228	-0.0005932983164338799
530110411053	0.00020282050296017228	-0.001979640668364303	-0.0005269329821173865
530330002004	0.0026645207348253517	8.994445861169592e-05	0.0017317079191877974
530630118001	-0.002144086998368268	0.001096901613332072	-0.0006625581561059259
530770034002	-0.003220802080741244	0.0037058115906278303	0.0016513448705636495
530150016003	0.0005355840433407496	-0.0019347781322423692	0.00016091215386902774
530579406002	-6.991454275690615e-05	-0.0018079647212324269	-0.0006023827299706373
530610531011	-0.0005747481762469846	-0.0015600016049822625	-0.0016185953084933698
530210201002	0.0007644838143818693	-0.0016394215390239189	0.0008499791747239303
530270009004	-0.001446531997537017	-0.0005212952211643962	-0.002310249856518878
530330323223	0.00545601248738213	0.00780713272219505	-0.00620507940122244
530719202001	-0.0019460907344311345	0.0008993780187258115	0.0012543907975607572
530110404152	-0.001113215387127002	-0.0010272791685347344	-0.0020731574614205384
530110412063	0.00021861624570215058	-0.0019570441599710228	-0.0004725851712510396
530330291021	0.0017760967491153442	-0.00021724417427707238	0.002645551007386733
530330323251	0.005026574192763041	0.006378667301179445	-0.004292502088573967
530379753001	-0.002628392149194127	0.00197403200560757	-0.0009324526091282373
530530616021	-0.003279560670776567	0.003966213803440462	0.002461538974449506
530610503002	0.0004417050370687062	-0.0019878360506886718	-0.00026864473795836505
530150016001	-0.0028722297245778483	0.0032272781773151423	0.004889636438147078
530250109011	-0.0028637835079822274	0.0026403582591509743	0.00010862593830298782
530330253021	-0.0012481710149133585	-0.0006957347836656794	-0.001581521230852434
530530735003	-0.0029343308426447805	0.003643531891487852	0.006676421316840893
530579523011	0.00026248900387164717	-0.00192833037859979	-0.00031729158201592274
530610418081	-0.0016023068674193626	-0.00017259567054823588	-0.0016852178310871732
530770010004	-0.0020563628881887465	0.0007870987361299121	-0.0010882015582585457
530079613023	-0.000781565655614433	-0.000795053356478843	0.0011903550932758965
530210205027	0.00217977604812172	0.0002709122952960054	0.0027647766109880016
530330065002	0.003618314984409173	0.0022525250214075103	0.0003577674779564285
530330118006	0.002949947551933824	0.0008625213632294012	0.0017399175515302972
530330258063	-0.0017598815334002977	0.0013507295301789443	0.005694900422532695
530350913022	-0.0012008481635826648	0.0006526518251157124	0.006950141968518408
530350928011	-0.0015076734162256249	-0.000339534287251777	-0.0020588954707573028
530050108054	0.00030158571771391043	-0.001999303926265909	-0.0004236169242877158
530050112002	-0.0015833379266687686	-0.00030428629294240755	-0.0022786613328792736
530330324012	0.00260696276558103	0.0004845483509680783	0.002063343992534119
530630020002	0.0011111535468078867	-0.0018443130254630034	0.0008610882798581193
530630043001	-0.002387845421491608	0.001639306026379579	0.0005745513995579957
530630048002	-0.0025614051065429126	0.0022325255287066275	0.0008339004542777149
530050115032	-0.0012878969445883094	-0.0007501377066716397	-0.0022100486929936313
530090010001	-0.0013829722102225933	7.961745193727135e-05	5.540375154354127e-05
530330104024	0.0023849304688074065	-0.0003221572565985487	0.0016282682600750004
530530635013	-0.0016508347536045448	0.00011524031771822625	-0.0006688859581148524
530770015012	5.593384889196639e-06	-0.0016717531315368207	-8.816779273369992e-05
530330017013	0.0010891382806183575	-0.0009703695886452027	0.0025002879564494504
530330225003	-0.002560587677241265	0.0029127280395015325	0.007471210431846449
530050109021	-0.0006477925969863173	-0.0015455155790242239	-0.0016599074471101126
530150011007	-0.0013106419552092173	-0.00045206742540444036	-0.001051412027696618
530299713001	-0.00045244467626384037	-0.001510833913937833	-0.0008287750001808182
530330323151	0.003908863829588329	0.0029624887967436217	-0.00044533958854009085
530610419051	-0.0008427943192007447	0.00037904274857367636	0.006626460956649789
530719205001	-0.0020169274479328557	0.0006577716214797106	-0.001513407441273866
530330112003	-0.0017111400119876343	6.805017023169425e-05	-0.0015932203092207165
530330288013	-0.0030692631211044243	0.0031749767065773126	0.0005119579508499868
530330316041	0.0009224993953014478	-0.0018817292221835727	0.0002921409030977515
530530703134	-0.002079849910829786	0.0006375140729061168	-0.002044694464627216
530610508002	0.0013397032302941744	-0.0013698755591072685	0.001440843658442068
530659511001	-0.0007994829419464033	-0.0014372847473119704	-0.0019497895624074738
530330321034	0.0032633790922412483	0.0013445777808436387	0.0010577214148235765
530530609062	0.0004478392962334174	-0.0019754537388663885	-0.00024023720650783714
530630024001	-0.0015254071766586871	0.0003480776692376821	0.0017077183391955406
530779400043	0.0004865520345866985	-0.0019359284011286754	-0.00012447935030734532
530350927013	-0.0018026220471422298	8.343230343063168e-05	-0.002320935795978715
530530711002	-0.0007688722914045179	-0.0015179761769920802	-0.0020834141371040915
530050113004	-0.0030074485166236586	0.00299918114126128	0.0002730308802798032
530110404143	0.0003233672909078679	-0.0020195335747324205	-0.0004330512199422258
530330323232	0.003578650677560577	0.0021216843144004132	0.00046426636153625955
530419706002	-0.000784895401336442	-0.0012648627111460783	-0.0010638103274083646
530630049003	-0.0026952153260790764	0.002130349589773616	-0.0008306733352445004
530670110003	-0.00020149390331991877	-0.0018879106249190649	-0.0013292409513678473
530319506021	-0.0023795959684778907	0.0018627537342007711	0.00214599355627726
530670124202	-0.0009937628986561634	-0.0009299074647058846	-0.0008093192071291577
530730005013	-0.00040898628335675296	-0.0015803213738866328	-0.0007554137096797295
530739400002	-0.00023621727965145075	-0.0018302432212629915	-0.0010933702864964424
530150019003	-0.00219430828764215	0.0009084399824093672	-0.0018864728816371187
530330101003	0.004008376912452206	0.0033052225150348334	-0.0005505554559604967
530719200002	-0.0033092289019039677	0.004065969145469231	0.0027188328501707663
530179507002	-0.002354561271488762	0.0013870686014965077	-0.0008172658437257835
530630113004	-0.001987216012181939	0.0004908163667425556	-0.001959556608056941
530630130002	-0.0027388614306604717	0.002249976950951541	-0.0005131049534665211
530659501005	-0.00241942146839908	0.0014313791222136476	-0.0013930104119102395
530770018004	-0.0019352604529570088	0.00044754881143141596	-0.001828842524231939
530019504001	-0.0034728623372873527	0.004517886834866713	0.002945380020515826
530299708001	0.002183897200304758	0.0003308211889004231	0.0027256111374431417
530330323075	-0.0016848596445573649	-0.0001081175975521749	-0.002322138468720818
530419701002	-0.0031888644066815327	0.0035560602866093645	0.0011105870088648187
530530702032	0.0004401899441613716	-0.0016161567136166659	0.0010293368900451609
530110407091	0.0020333510239356903	-0.0009098317904272796	0.0016951518333742257
530330218023	0.0040973619794630895	0.0034986999681729993	-0.0008983940656555688
530330319061	0.00032526677173707295	-0.001977664843232684	-0.0004424073346765658
530359400001	0.002363575711824838	-0.0005634776208690098	0.0020471663417990266
530530610023	0.0011043987486042558	-0.0017268952084691462	0.0009288725683463209
530630110002	-0.0034800076123512715	0.004570692180057564	0.003256479362860374
530630115001	-0.0018073242724894827	0.00014022100783800268	-0.002073821226856855
530670108004	-0.0017425824587102216	0.00017336947341887248	-0.0013431830796151298
530610522042	-8.861802096365349e-05	-0.0019022058117776413	-0.0012481646719602211
530770012024	-0.003353768563543387	0.00414467345541446	0.002422617596344008
530079610001	-0.0029311691563256737	0.0031835669841886734	0.002309160098627319
530330294052	0.002245335417470678	-0.0006514068195992537	0.0019880996838553345
530530612001	-0.00018453812849638455	-0.0014780566811779033	-0.00022854034594684564
530530717073	0.0008620799555725544	-0.0018638134853076898	0.000523106476645841
530610416051	-0.00013420359363471	-0.0019323986542429646	-0.0012965351427239008
530730103011	-0.00212351380756787	0.0007897475494304764	-0.0016040939835418359
530210206062	-0.00076924277846749	-0.0014492380516862831	-0.0018655702727683244
530330096003	-0.0003406575539504632	-0.0014842978495312993	-0.00033334661666034707
530530618003	-0.0007215977193148675	-0.0015014350235130335	-0.0018531936639204884
530530723056	-0.0009557319631509035	-0.0011360651186327097	-0.0020762701028839005
530610511003	0.0017005498445017866	-0.0012354181796362437	0.001635398575590096
530630016003	-0.0020742513535954342	0.0007381377413704336	-0.0017029563111075877
530050110012	-0.0005516016259841516	-0.0013671836432369861	-0.0008614049083062999
530110406032	-0.001875857027653913	0.0002819167880468195	-0.0020378578008950006
530330034001	0.0022597517352746237	-0.0003414230882704362	0.0019196752308061138
530530715033	-0.0012377704942827866	-0.0008705440088561163	-0.00230840023312033
530139602004	-0.0025835660924798734	0.0019049520845992299	-0.0007524207760438297
530179506003	-0.002789738631543187	0.002381401884423339	-0.000524380880470563
530479704002	-0.0024907792022767685	0.0015936616964035471	-0.001361678544179088
530530730062	-0.00170303373578839	-4.3112110179801836e-05	-0.002047042602453727
530630042005	-0.0023527804715809267	0.0012625449429114098	-0.0016741037041857888
530630117022	-0.001474365519199891	-0.0004351269500037746	-0.0021148309805116027
530330313012	-0.00042193247270765126	-0.0017323597612845824	-0.0017441073573596143
530330322123	0.004342871663729148	0.004216503357951202	-0.0017418896638704356
530630024002	0.0023013043104142534	-0.00014176136496096774	0.002383457375876991
530330044004	0.0015457110467051794	-0.0006472700257922475	0.0024809880398908224
530330323091	0.002525397276887623	0.0009027668488769375	0.0022797584343654995
530530713091	-0.0002924408320412142	-0.0017222068064396366	-0.0008184663709731465
530530717042	-0.00010285318857154053	-0.0018365722564745715	-0.0006859711045492442
530330284021	1.7313095472382592e-05	-0.0017420305618899273	-2.2666275338348448e-05
530330285002	0.0008918150671949264	-0.001429315535365836	0.0012206640423871274
530330319043	0.00427886641047047	0.0040206575065188125	-0.001456073850863948
530579508001	0.0012578510955722148	-0.0017468636463137267	0.000975991613134807
530610518021	0.002710034610437391	0.0001683869280017094	0.0016304022931915968
530670126105	-0.0017860580022945407	6.719330160602716e-05	-0.0023191668864475825
530730104016	-0.000741623129423769	-0.0014945922298523619	-0.00207881019865904
530110407112	0.0003637092315787565	-0.0017730950459091913	0.0004809014452667678
530210205025	-0.0028998691964137323	0.0027217574998368447	0.00010095631394535143
530350917001	0.001067120675181892	-0.0018210531950978196	0.0008109914412994704
530610522041	-4.1956673327246114e-05	-0.001878605090071921	-0.0007150117997913045
530050115011	-0.002549308056522015	0.001768972901037358	-0.0010009505927225458
530110404151	-0.0008460161790234248	-0.0013957850251617107	-0.0020501621202139437
530330058013	0.002395450147468305	-0.0003389493467090841	0.001710271828636284
530330295023	0.0019547573032271752	-0.0010250094691683735	0.0019151181248727688
530350814001	-0.0035482874578014276	0.0049692160401772515	0.0050014055667663175
530379754011	-0.003069848700181803	0.003548543562147304	0.0031197639465531894
530530703152	0.0003482908219394231	-0.0020172570541966603	-0.0005360781878603362
530610532012	-0.0003514789908072233	-0.001789256187774665	-0.001466146403991166
530299719002	0.0031801072267463315	0.001137548354876181	0.0012663635951598755
530350901011	0.0025870226151806968	-0.00011062298583922484	0.001860138924471839
530459609002	0.00024754390929304285	-0.0018344191046573226	-0.00033979592579372266
530579508005	-0.002467914863654926	0.0014936875231242289	-0.001637048708314769
530630023004	0.0013231231341381898	-0.001619160858128368	0.001169057885448492
530779400014	-0.0018801653333191469	0.0005263342790601896	-0.0005395144033754765
530319505001	0.0024719621556605928	-0.000351237997460971	0.002174205597613212
530330024003	0.002145795693041589	-0.0004885045591454293	0.0017652389142547823
530330293053	0.0031933002541193346	0.001134686612859373	0.001176490226580884
530330304032	-0.0008335699123045903	-0.0014244113765812022	-0.002255391608370919
530630025001	-0.0022389655112398056	0.001114220458607967	-0.0011510543956812355
530270011004	-0.0034714080441380656	0.004557346814650378	0.003323894024512209
530350922001	-0.0023344418055740936	0.0012519717610853468	-0.0015460138216600722
530419715005	-0.0026148217017114236	0.001943437857072209	-0.0008687597055760432
530610519181	-0.0011552760852550157	-0.000912750635394331	-0.0021812973359212158
530630131003	0.00012785071641801147	-0.00198437368459241	-0.0007990046595249719
530779400062	-0.001928662424790021	0.0004356076805441175	-0.0017649036437704885
530330068001	0.0034759213464641264	0.001857933563573948	0.00044931895275065635
530350802001	-0.0016964086640766575	0.0011728134058002608	0.00601874438178867
530530723055	-0.00011403897805670714	-0.0018939419867763927	-0.0011280394181324128
530610412021	-0.000550330785857043	-0.0016593608493969596	-0.0017353965036364443
530630105041	-0.0015026593918012715	-0.00047117148298625005	-0.002488816657892046
530330239003	0.002479464068298417	-0.00014947421394927512	0.0016214063991305044
530350806005	-0.0024270108071150582	0.0015007930982287518	-0.0011904691816843449
530359400002	0.0037232846857715093	0.0024906929178535367	7.250704671187749e-05
530730011002	-0.0017112042151591655	0.0003014148019956437	-0.0003912554477432076
530330219061	0.0019148668712378036	-0.0010776653419136075	0.0015231823766888814
530330289025	-0.0032102599306865986	0.0036675052772556956	0.001410401754750225
530530733014	-0.0002143046477366729	-0.001851238287329982	-0.0011178893051467357
530630113003	-0.0004568298208708606	-0.0016967978798919426	-0.0016490765458290605
530419719002	-0.0026188569056662236	0.0021505820914549893	0.0003482791907512587
530630103031	-0.0031930097806111804	0.0036209760523108637	0.0015183155540856208
530330210001	0.0017536938032815493	-0.001164073550155213	0.0017314361723852797
530330218032	0.003056296009180911	0.0008631754033351238	0.00152826390494695
530330225002	0.003118778899267712	0.0010216966655828422	0.0011043349910533338
530079606003	-0.00040728806796698226	-0.0017271845570885373	-0.0015114941841613582
530110406031	0.000366365758551506	-0.0018616113660348966	4.954090400226133e-05
530330207003	8.013451919912288e-05	-0.0018052039513918397	-0.00033242981185896203
530330312045	0.0034094773984893203	0.0016076469413410126	0.000869094134822181
530330324011	-4.2566634288693046e-05	-0.001828485964814593	-0.000670791338602435
530630143002	-0.0014607778669234255	-0.0004978040564534315	-0.002314634604450854
530730012012	0.0026893542265134167	0.0001203445941805881	0.00199205864824665
530050102021	0.0004995465676401402	-0.0017819064862836078	0.0003825335846220372
530050110014	-0.0006350987984962305	-0.0013336607561303226	-0.0008476241818857064
530110410034	-0.00016218899812295404	-0.001760277451817132	-0.00070493504629171
530330118004	0.0026806148316394357	0.00020943090924347286	0.0022433951855105848
530330327024	0.0003534490052673136	-0.0020046275182258023	-0.00040735720136285386
530539400033	-0.002031673066414211	0.0006275470713692277	-0.0018339302899435571
530330005002	0.0009623190203411751	-0.0017486556598418222	0.0005205912531756274
530330304015	-0.0006613702101816162	-0.0014308370811509524	-0.0013480382721944636
530330322122	0.003381661080336874	0.0016871921618387483	0.0005156228158392075
530330280001	0.0017727972834274853	-0.0012677911143957118	0.001620951434372809
530459611004	0.0015520205309340715	-0.0014021200990149063	0.0014301776918599124
530610410002	0.0010042730317635948	-0.0018448232956029993	0.0006389883701482607
530110413322	-0.0011196479871484909	-0.000987111209579544	-0.0020869681036012953
530330323113	0.004125742282209323	0.0035490055614694396	-0.0009337807700993219
530299705004	-0.0029516834244730354	0.002836616277553428	1.4868172429274796e-05
530330300041	0.0019002329357393013	-0.001064486753368589	0.0018186592040451816
530530607001	-0.0025796512987134213	0.00185276711509266	-0.0009790240744898945
530610519052	-0.0008926881741095578	-0.0012461364157421427	-0.0018528081092513394
530670116221	0.0019684873573639463	-0.0010724983370284226	0.0017220733868038324
530530733013	-0.003707372212375319	0.005408364479234742	0.005178372785176113
530579511001	0.0013386335009559767	-0.0007931188296663362	0.0021188373576544353
530610508001	0.003021989295059881	0.0008268550393083893	0.0010656954496597725
530610511001	0.0013105818393862297	-0.0016697876484043958	0.001104083148416596
530610527053	0.00269376608402781	0.00011327724226988225	0.001480957294024581
530250106002	-0.0029186429853993	0.0027851481198427498	0.00022260548378204946
530330295034	-0.0009143338229407225	-0.0011398791159024841	-0.0015825172567811273
530459612002	0.0013941259871017467	-0.0014286333107127707	0.0015300735307142233
530530632002	-0.0018619907135171065	0.00029965517436875144	-0.0018597305319454954
530630004003	-0.00041445608419275433	-0.0016373504075836176	-0.001108080437553327
530719206001	-3.436447309634435e-05	-0.0019961497074222653	-0.0010748748944396736
530770031003	-0.0028350023773413818	0.002511586438809694	-0.00032590653379324056
530299709003	0.0004949125661608936	-0.001958892323734219	-0.00016405668961035107
530330041004	-0.002978619426976998	0.002996919151234502	0.0006902105519174704
530330300031	-0.0018561563178637257	0.0005584702750362303	-0.00016753405735233463
530419716003	0.00027625967072321313	-0.0019546599572489434	-0.00047678207415843994
530610522074	0.0012026083047516382	-0.0017927219062057152	0.0009070093060642122
530730010001	-0.0036939625516897996	0.0054704576380917086	0.005962865804172567
530770007001	-0.001062834126009647	-0.0009060386779995589	-0.0013182094013676649
530110403011	-0.00036958814517322735	-0.001753027788306064	-0.0014028387071929088
530110406092	0.0007360285256562012	-0.001926443504521218	0.0002175200767376132
530330006001	0.0002959819328950578	-0.0018429513683922891	9.073689655695637e-05
530330032004	0.003409330390459617	0.0016527859536628337	0.0008431738694918163
530519702001	-0.003131820121409311	0.0033902760887130363	0.0009836975004814176
530630020001	0.00039392854087189056	-0.0019881938592427417	-0.0003004418901655846
530050117001	-0.003250968229559908	0.003950154488710667	0.0027711004409641574
530110406053	0.0012252704605207262	-0.0015870718444024592	0.0010168140175360152
530330202004	-0.00108578741633697	-0.0008887200980216211	-0.0016886842048016942
530459608001	0.002355800573581941	-0.000555372705380524	0.0020207678465142386
530530712063	-0.0016376855751803216	-0.00020092097261596587	-0.0022750695632562062
530610523023	-0.00041019710089611097	-0.001726475535697501	-0.0015730350034034038
530110404141	-0.0005554350027736051	-0.0013453396453027549	-0.000751116376720836
530270008002	-0.0005690853780739216	-0.001658428368194619	-0.0019657475457062045
530579524023	0.0017596145248191246	-0.0013131999736118393	0.0015427838380803935
530610418121	0.0028846358107532284	0.0005647695767407452	0.0017555937824165198
530670106003	0.0021041785951214217	-0.0007792689416172169	0.0020260626013107806
530110413221	0.0015857853085708127	-0.001435275296850505	0.0014860400890261442
530090010002	-0.0020435117830666055	0.0007539637509269184	-0.0012207798055559463
530610522071	0.001847696880235147	-0.0011229322011715504	0.0017671008293586236
530719208022	-0.0003773155544759504	-0.0016876305633601225	-0.0013961149061520327
530150006014	-0.0015475885781374786	-0.00024913060238185693	-0.0020210380777634304
530330092001	0.00071382541016382	-0.0014877775047942598	0.0009194327260492756
530330221014	-9.626432028211487e-05	-0.0017768986473031135	-0.0008138179688230254
530330302023	-0.0002903711232387049	-0.0018008157682995701	-0.0012535150202465928
530610419043	0.0026602594762494894	-9.611608743501175e-06	0.001977780184167604
530670123102	-0.001052109955663241	-0.0011507668094962612	-0.0022231193974116825
530770012021	-0.0015653467658217983	-0.0002908317721303626	-0.002146254210053637
530110427002	0.0005450185262348244	-0.0017693917161641839	0.0003929207138372541
530330233002	0.0029559071510459043	0.000681654616501803	0.0013617636493498835
530350907002	-0.0023784350360902618	0.001315633607675977	-0.0016563106863299467
530399502004	0.0008876439392363706	-0.0018518022083473375	0.0005960817671869751
530610416011	0.0017353171546721036	-0.0011925659029520064	0.0017814020160958084
530659514003	-0.0002534709367208615	-0.001563124887316681	-0.0004341559503806155
530050102024	-0.0018250156116948466	0.00022975869052024175	-0.001706123040298785
530330226042	0.0016354465181366397	-0.000899617042172569	0.002393781516876772
530530702072	0.0008728308946139838	-0.0019256572687230476	0.00032155391456856647
530559605002	0.0016188759459859338	-0.001057216528834875	0.0019688590707964276
530670124201	-0.0003062832643522523	-0.0006669018476988989	0.0009182038418487504
530110406043	-0.00034786149704595136	-0.0017470094333640962	-0.0012133916289996413
530399501007	-0.003390984183467465	0.004464936322432264	0.003961849481126425
530419703004	-0.0006501800656792492	-0.0011336848863335606	-0.000425580835540152
530630044003	-0.0016351365298692471	-0.00011024016623227632	-0.002077166271349492
530330323252	0.004365704240740368	0.004371926602729012	-0.001801985876881426
530530726012	0.0019385500708549808	-0.0010987028642566363	0.0018705684742388326
530110408032	-0.0014610311810368632	-0.00047081643041863567	-0.0022054802856634574
530330323183	0.005624186124931444	0.008393868399356293	-0.007045450736455131
530330326021	0.00229582476098655	-0.00042214070544498205	0.0013885310609390588
530499507002	-0.001805216210121078	0.00010123820893194875	-0.0022248283528587794
530670114203	0.0007772202609025509	-0.001946499728282749	0.00042741015365224504
530730007001	0.0012609969514925862	-0.0017135929407912718	0.0010710770044888476
530110407101	-0.0010530171665938599	-0.0011367921995039155	-0.0022567098416349067
530330321033	0.0023721416812169122	-0.0004900433212107838	0.0019292978270600697
530579404003	-0.0002770171450348519	-0.0017983742223458756	-0.0012763145646030438
530610418083	-0.0008481861971780755	-0.0013009069018922064	-0.001712093321887335
530719209003	-0.002569160415254485	0.0017686067613723688	-0.0013312081532199326
530330241002	0.0015866943988469395	-0.001282833615817341	0.0009555491702439214
530330254001	0.0012320414299487393	-0.0016903818460882853	0.001160086400772814
530330313011	-0.0008912607155286367	-0.0012933566152959204	-0.0020162683641936365
530330322102	0.003936997850006523	0.0030919196963917032	-0.0006163333710230981
530630007001	-0.0004993047177727346	-0.001711314714161815	-0.0017501988311190563
530110421001	0.0016272922285822135	-0.001499719282812211	0.0014014695968509866
530330007001	0.000910692744100164	-0.0013029111257546711	0.0017050758325700165
530530723121	-0.00027831185012874924	-0.0018074178514344273	-0.0011291149900512158
530610519183	0.001746133209372851	-0.0012973001308733616	0.0016195927691623983
530299710003	0.0016219375935673335	-0.001497251023458769	0.001460480012088619
530459611003	-0.0027714701363780576	0.0024054756543477997	-1.8167339122814324e-05
530530731202	0.0007500119155462624	-0.0019984399745518267	0.00014005563685821407
530630132022	-0.0015008379262700538	-0.0003144363310537507	-0.0015381959906833364
530150011004	-0.0009730840895648158	-0.0011205930870984177	-0.0017980465547521385
530330004024	0.0008950349967320069	-0.0018526004709847183	0.0005701339009676681
530530704012	-0.00023568308483557193	-0.0018706573321157266	-0.001302855836317009
530579511002	-0.0017670977395585357	2.6028637909829132e-05	-0.0022076771086104526
530610518023	0.001749746256475916	-0.0012042533853304134	0.0017078228876079974
530530734062	-0.0007815776571513757	-0.001469736811912402	-0.0019622548757109786
530110401022	-0.0022306501716599708	0.0010195548715003385	-0.0015296869950165754
530330069003	-0.0028163220567527106	0.002486634759231322	-0.00019793016163959943
530330231003	0.0014272434743053887	-0.0004972436630628414	0.0029539262588551595
530419714002	-0.0027423061868526014	0.002285949630295347	-0.0004699110026772785
530610522082	0.0007925592900485776	-0.002054400084993509	0.0002529630070254152
530630010004	0.0011011834421586677	-0.0019055837000904261	0.0006517880582378737
530330006004	0.004030236292622498	0.003346023832535875	-0.0005734970026100009
530330044001	0.0012621422893988672	-0.0012796383258690087	0.0014028853359500867
530330051003	0.0031757139097140013	0.0011612203329887786	0.000940973956814161
530330321032	-0.000568778388634481	-0.0014479207490460206	-0.0013741112369612524
530610420032	0.0010636563353081695	-0.0018876433621929337	0.000652609256727663
530610501022	0.0006602346026470528	-0.001845800580299583	0.0003134268192985801
530670112004	-0.0029428132220248315	0.0029743811420160217	0.0011843970366575112
530730105011	-0.0019116889932871521	0.00033799864941699067	-0.0019514943947351786
530630101001	-0.0019131902761894508	0.00035229090414397155	-0.0020784288416209385
530110431002	0.0009790593203753144	-0.0018593210388378615	0.000630254007815335
530330074022	0.004441399277491436	0.004646831883921745	-0.002025658801891415
530579403002	0.0007733766755053255	-0.0019184934686099842	0.00038213025984252505
530770011003	-0.002029852725443795	0.0006870248092518916	-0.0015317838813025
530210204003	-0.0007128137618798383	-0.0013301084854863213	-0.0012357043850298199
530330257023	0.0031337367763931284	0.0010165144275040617	0.0013174312074543573
530579402002	0.0030072838426715024	0.0007008994400338001	0.0017045208998561936
530610420053	0.0010495608413078111	-0.0018492196532839322	0.0008195358793734063
530670102002	0.0024614556136443415	-0.0003284857949196666	0.0020670098275288066
530770020022	-0.002642951224241537	0.0021077094749569402	-0.00011672177146944549
530110413283	0.0011938520771309221	-0.0015052785192597089	0.0014300636046533583
530150017002	-0.002495616375322856	0.0015803528362520662	-0.0014706927610361948
530299714002	0.002690574671502549	4.8995328635797484e-05	0.0019637164389174973
530530702062	-0.0022908464948527205	0.0012103460640642547	-0.0010132370431645873
530530730061	-0.0008130355148490906	-0.0014376181578776184	-0.0021897828999622236
530050114022	-0.0004061357814356694	-0.0016639325434906298	-0.0011449371357976595
530330219033	0.0020388999398089375	-0.0009496014668096268	0.0017243489950963641
530530726031	0.0018542074543117539	-0.0012678410554684727	0.0016802955948898722
530610519223	0.002285178979399595	-0.0005327998523539445	0.0018825020227228343
530610502001	0.0009203782321716629	-0.0019307636816032158	0.0003713401406629295
530050102011	-0.0013109168327871967	4.9770591146828346e-05	0.0016840180922701562
530330218021	0.00275738437644835	0.00023615922281934642	0.0018444492628020596
530530604004	-0.001905356916823409	0.00040497638900234697	-0.001569765524846708
530670127201	-0.0003445973036617233	-0.001760980037480034	-0.0012975667669430848
530770015022	-0.002911326764214985	0.002746019435379545	9.574848311880065e-05
530330027002	0.0021048562562667127	-0.0009017463552160232	0.0017614452191174197
530530623001	-0.0006129316445411847	-0.0015210929460151479	-0.0013736023974179382
530530730011	-0.001734302431776191	-3.445272353572062e-05	-0.002322352268407891
530610535043	-0.0017513824897119675	-4.3164516091978254e-07	-0.0022714552537398914
530630014002	9.405084062674155e-05	-0.001822340911780022	-0.0003834514383780845
530110413091	0.00024541450247819697	-0.001982651874966806	-0.0005889626387749697
530330046001	-0.0017709336188109143	0.0015027397570055434	0.006428831592733484
530330095002	-0.0033261511887132727	0.004523541226439789	0.005704699063648243
530330103003	0.002232167775068464	-0.0006998654928985304	0.0019142042305905628
530330253013	0.001882700585124203	-0.00118132282821628	0.0018275328586038607
530530718032	-8.989385544628946e-05	-0.0017947687650669035	-0.0006927039020729235
530319506015	0.0016836729258161336	-0.001232698442105377	0.001730837765938098
530350907003	0.0010246972015674684	-0.0018280386628318618	0.0004445305742005029
530419718002	-0.0011598466052290697	-0.0006883856844911047	-0.0008762571461923383
530610535054	0.0007375176806313568	-0.0019605571781870987	0.00035501191453474055
530630101002	-0.002693598637324148	0.0021460909009941888	-0.000598191643331815
530770011001	-0.0001370347378524436	-0.0018406086653797134	-0.0010693517175733522
530770029002	-0.0030041826665305514	0.003025671101137339	0.0005329230823418986
530330273001	0.00043246723145367883	-0.001227560982621329	0.002308633376039089
530330300034	-0.0009182780342004638	-0.0011331679968791231	-0.0013873458810660698
530330322111	0.003536597641627336	0.0022727492524869672	0.00048814913442899984
530539400043	-0.0002282603634018968	-0.0018047537548800624	-0.0009945659964768064
530610529033	-0.0017833487167107024	8.354886305054709e-05	-0.0021528261608858997
530050110015	-0.0018258048539146886	0.0017012411196530956	0.008121696464207337
530050114024	-0.002687542829304956	0.0021171933621994157	-0.0007584420726884359
530090008003	-0.0007559410069614368	-0.0012175027788349432	-0.0008217021196787013
530090021002	-0.0003618635181076653	-0.0017161071342399904	-0.0011061295954817912
530330026004	0.0013406972762430773	-0.00140566970232812	0.0011934937091336046
530330090002	0.003202471611273737	0.0014064549670691488	0.0013990959225617771
530330324023	0.002098587753153711	-0.0008700875525164622	0.0016000407334445274
530330117004	0.0009610297514389043	-0.0019556727249191758	0.0004503487863511991
530150017004	-0.0030734466085633365	0.003285702170143616	0.001152356282339507
530299717001	0.0014735651268555955	-0.0016633452282866755	0.0012483058129675434
530330302022	0.0012628670280578527	-0.0016665328055601163	0.0011252170034606857
530330320053	0.0013773162738221414	-0.0016068371350458053	0.0012793252515813124
530530635011	6.011324304929858e-06	-0.001940857684700205	-0.0010673993143656194
530530714091	-0.0008577012774653897	-0.0013082995611340136	-0.0017994468540799425
530530720002	-0.000640338390500582	-0.0014486333930120684	-0.0013538059871899522
530610529051	-0.0011403536314593683	-0.0009945203483357644	-0.002203751474538037
530110413211	0.0009244175494947715	-0.0016967876106969652	0.0009200476144384763
530479707001	-0.003074335358773585	0.003217543779536556	0.0007038784029301238
530610505003	0.0005153369823231593	-0.0019239321477554068	-0.00029077265068969387
530610518032	0.001848933115518893	-0.0011268103133042725	0.0017520582163168283
530150016005	-0.0012117142287742673	-0.0008224841128621916	-0.001916593615170578
530330294072	0.002582075476425344	3.4826011003528074e-05	0.0020859640765964983
530419702001	-0.0008629496202887351	-0.0012458230950998437	-0.0016525030195999012
530630003001	0.0011206673829158567	-0.0018477300626979667	0.0007866509635738503
530730104015	-0.0023705279551706378	0.0013099821222280433	-0.0014908693373388486
530330273004	0.0009820983804420065	-0.0018849785581006627	0.0007204251360688175
530379757003	-0.002532426939167271	0.0018913699966706455	0.00019220166239432147
530530717072	-0.0003729200762799442	-0.0017330444841704516	-0.0012832482910378044
530610523011	-0.0015723943306065777	-0.0003411710956931163	-0.00233785620160735
530610528041	-0.0006566706909017022	-0.001597707274637069	-0.0019904718643717735
530050108091	-9.982803713990664e-05	-0.0018883046871249454	-0.0011106541457451653
530270013002	-0.0007149353342115596	-0.0014426241886676089	-0.0018164155892839106
530299705002	-0.0002487621090454317	-0.001860138890796941	-0.001300607060479232
530330300045	0.0026286537940820687	0.0001377031334929491	0.002069451476530618
530330322032	0.003452159966769785	0.0017877767227471144	0.0006193573159318477
530419720003	-0.0016638979141290488	0.0007755793698963723	0.0036431146458926335
530139602002	0.0005722947310700135	-0.0018250339464303776	0.00013551749293668893
530330289022	0.0011878434448135446	-0.0013647893641690885	0.0017844123217103265
530330320103	0.0018732465325209614	-0.0011430646543445953	0.0013926298503710377
530610519121	0.0006653385312323571	-0.00201353680445546	1.9768450028336507e-05
530630128011	-0.0024902191480344954	0.001581732665497222	-0.0014304345771914415
530330103004	0.0038380380015548368	0.002858099016201993	-0.00010838325027593131
530330298026	0.0025958691167702985	-0.00013109560729387482	0.001855035364226453
530610507005	0.0005417856352665273	-0.0018681428906228122	0.0003036209812824326
530610522061	0.00045293426775136134	-0.0019615881786798238	-5.367575584232238e-05
530670106002	0.0030771272781912238	0.0009212197585859478	0.0013294583107351092
530770027011	-0.0031651439092418338	0.003477752649654826	0.0009283372765462051
530110424002	-0.0001896784822982036	-0.0012358852370652224	0.0011933441096764607
530330203004	0.0021160247447371845	-0.0008870414876842067	0.0018689371568996317
530330250062	0.00376271111696669	0.002591815176954162	5.149791943413982e-05
530330309022	-0.0011223104228293749	-0.0009918008225847125	-0.0021266484760945536
530110404072	-0.001459416447475768	-0.0004570412464870475	-0.002151079369102157
530330040001	0.0034854676684268663	0.0018897166585139739	0.0007604863482839842
530330258043	0.0019770421290934833	-0.0011201769395474026	0.0018667463834137882
530330294073	0.0006552046846473327	-0.001888392502120114	0.00039550816037800334
530330317043	0.0020975751545204307	-0.0008767667357142089	0.001802276888688856
530479710001	-0.003528784245240802	0.004938505042452684	0.00529319175551908
530530717043	-0.0005109367121590455	-0.001459215525435042	-0.0007444965955354113
530630103011	-0.0006274162853268572	-0.0015829001671900428	-0.001751283590259501
530750002002	-0.001242849761108122	-0.0007447247093056237	-0.001807635560729909
530050103003	-0.0021597254119666994	0.0008580082669083939	-0.0018267661581188286
530110411122	-0.0018491987954801653	0.0002031995419765341	-0.00215637528782541
530330240001	0.0029698272719679802	0.0006726175517453284	0.0014671768148500533
530330312025	-0.0011577445745221849	-0.0008135174544019558	-0.0016251503260535387
530150011006	-0.0005796047280956487	-0.0015973872271813508	-0.0014567804379200585
530530703154	-0.0003532005351157192	-0.0017420777864897764	-0.001439768381818749
530050114023	-0.002376870306033044	0.0014427116267365476	-0.001081917839106863
530150017001	-0.0010950965134129006	-0.0009102021682406841	-0.0017803246201729265
530330049001	0.0024524387153003957	-0.0002846968389690445	0.0018483036672850197
530330051002	0.001237017878122004	-0.0015880281211392677	0.0010275610194525654
530330111024	-0.0017387619126104184	0.0015139382494473472	0.006878580684965032
530330218031	0.0023947337130933873	-0.00041826086066148267	0.0018752318661154335
530330219054	0.002727671551838873	0.00027460574162815237	0.0021107548537563155
530330226053	0.002817169029924291	0.0009893851523759488	0.002065909732903754
530630008002	0.00023072647738768984	-0.0020381659032843655	-0.0007206870276957152
530350912032	0.0015323670713672678	-0.0014405825114774515	0.0015634620481212705
530610519154	0.0036948892436490756	0.002400467344324014	0.00011667139255064142
530670116232	0.0007987234478885262	-0.0019029758696811469	0.00026050059870704134
530670117104	0.0018292375051428146	-0.0012087023838117884	0.0014437678186332774
[truncated: 2,753 more rows]
