# Supplementary material for: Insights into population behavior during the COVID-19 pandemic from cell phone mobility data and manifold learning
Source: Nat Comput Sci. 2021 Sep 22;1(9):588–97. doi: 10.1038/s43588-021-00125-9 (PMC10766515; doi:10.1038/s43588-021-00125-9)
Supplement: Supplementary file 4 — Source information and data to reproduce each panel for Fig. 2. [file 43588_2021_125_MOESM4_ESM.zip › tx_avg_time_series_per_clust.csv]

cluster	2020/02/23	2020/02/24	2020/02/25	2020/02/26	2020/02/27	2020/02/28	2020/02/29	2020/03/01	2020/03/02	2020/03/03	2020/03/04	2020/03/05	2020/03/06	2020/03/07	2020/03/08	2020/03/09	2020/03/10	2020/03/11	2020/03/12	2020/03/13	2020/03/14	2020/03/15	2020/03/16	2020/03/17	2020/03/18	2020/03/19	2020/03/20	2020/03/21	2020/03/22	2020/03/23	2020/03/24	2020/03/25	2020/03/26	2020/03/27	2020/03/28	2020/03/29	2020/03/30	2020/03/31	2020/04/01	2020/04/02	2020/04/03	2020/04/04	2020/04/05	2020/04/06	2020/04/07	2020/04/08	2020/04/09	2020/04/10	2020/04/11
1	0.23939114396438657	0.18284808616854248	0.31380802450586415	0.1655407928883492	0.15764311206574524	0.15818256998274724	0.18758632496588948	0.2542417868435173	0.1998325853840722	0.16746722714004034	0.19441304587567082	0.16602382178542802	0.1523406251129982	0.17567151753127108	0.21866998614302532	0.17253613891795114	0.16653140907235653	0.1578533218090166	0.19021053447331204	0.16960594113303615	0.2112830373104396	0.24531713458379065	0.21551973211184672	0.22569351489673128	0.2242933668349589	0.2296680385659661	0.25968581855836187	0.33668982757738036	0.3269789669068082	0.23686984112313283	0.24409111803658695	0.22225264505262526	0.24967435890691997	0.2526721600229634	0.29324608284203085	0.32140977504086937	0.2890305690659468	0.2708881588352716	0.2968644959537376	0.30663846456514815	0.3110324359578943	0.37279158717176003	0.3856503064161848	0.30873463854089966	0.30107056680433525	0.2932909977427532	0.2912570356125651	0.2872899744803694	0.3231666436843341
2	0.2642922043627876	0.20847774178606981	0.32550382273783657	0.18527077327611235	0.18042627871389297	0.18445375462572033	0.2141932397650278	0.2847703523176066	0.22122350120358494	0.19988735044486394	0.23178978100626413	0.20049469508385495	0.18701268883596825	0.21440075543852008	0.25818273551728754	0.211811441191019	0.2073196522635241	0.2011373226389656	0.23581142852554435	0.2096025182466203	0.25899904446345656	0.2940355194099616	0.26782150330764515	0.2794945618705317	0.2824498688548174	0.2876649350366653	0.3169917886342806	0.39539846494314107	0.39159998176420724	0.3009820040790041	0.3136774220434314	0.30219416783367165	0.33287359473455314	0.33574667369864575	0.36415966918914344	0.3980176262437772	0.36483387664340333	0.34244800609825116	0.36984195401897263	0.3784807397480967	0.37681858741167606	0.439364434784888	0.45243319617987143	0.3836005439949902	0.37603788088298656	0.36869423023439807	0.3630186615229782	0.3587613937889907	0.38848777858038996
3	0.27313252037795355	0.21750789833265743	0.33231900080744486	0.19185623234189453	0.1860211567321467	0.1922887060389556	0.22594522878909018	0.29767666804278153	0.23027176771797805	0.21055279462173096	0.23876218159456164	0.2089010299335682	0.19781163220905734	0.23186816302426752	0.276990869121079	0.22929421204968062	0.22355901925171073	0.2201897939553213	0.24937142471311818	0.2298913233296308	0.2840007112619378	0.32519074566428463	0.29750593278971577	0.3163674270967733	0.324083843667248	0.33201897776908834	0.3594599224476083	0.43582231727382115	0.4350714740875386	0.3512773609230978	0.3661218318997307	0.3734790671111442	0.4010960821517987	0.40116727556451137	0.417716655048937	0.4537963141434587	0.42581520583233434	0.4007033190950614	0.42401537905223957	0.4371298260396105	0.42906190833092894	0.486165041626737	0.5015354712431038	0.44557955226498597	0.43525404944468926	0.43002703950447957	0.42417850309661853	0.40852021765512064	0.4389097885323814
4	0.28754307214730207	0.22463250054680126	0.3504762871285248	0.20106670821354314	0.1947717514896426	0.19893027849390718	0.23720658342905704	0.310226346258051	0.23959227044280365	0.2213042909890995	0.25025652349539573	0.22213204266751305	0.20910272588573225	0.24734915849248884	0.2954780470397932	0.24393166787325044	0.2364362274149664	0.23386757078679307	0.26439318527365196	0.25762421448844086	0.31657126444866207	0.36725789147216986	0.3364047477242374	0.3688869407357879	0.3780332821864679	0.39021420019496716	0.41911194832781734	0.4840630325998202	0.4823268122316615	0.4119726127228618	0.4269259703041566	0.4403381137140294	0.4666108782530554	0.46326405432347034	0.47162701631312476	0.5053159740648129	0.49423130169101903	0.46328591224128784	0.48967927308085096	0.5045573199123785	0.4973341720169442	0.5405623814628379	0.5513966035565577	0.5132093505843702	0.5017469491418834	0.49791944395777854	0.49145384872506587	0.4663433133352225	0.4969504903777624
5	0.26832725095376975	0.23166175467271152	0.302328091175404	0.212834485988092	0.2038526286104222	0.2133923882843442	0.23435805872399718	0.30900190246415693	0.26741504033305763	0.2065884828225552	0.22723905349837914	0.21184827684019403	0.20082283082692917	0.21660499659421342	0.24855482334090864	0.21504518397516065	0.21829662196673838	0.21412518480568418	0.23320369784242387	0.21795735923564497	0.2481262825072835	0.2693843409251479	0.2569517319025293	0.27740208879426553	0.2735217909543134	0.2711188651770703	0.2935106267388768	0.33868539616802007	0.3369158051350566	0.2825330687935457	0.2943143872061729	0.2871041629598063	0.3127137695184909	0.30942131454312016	0.32609341188874397	0.3501118141551949	0.3283170328042308	0.3133217323910146	0.39144882533032976	0.39096860751002765	0.385115946415446	0.42780959570420546	0.4376125590723232	0.3923961156431446	0.3775455099467737	0.3690057060400442	0.35664619497449285	0.3504053607640373	0.3657173356530229
[truncated: 68 more columns]
