# Supplementary material for: Insights into population behavior during the COVID-19 pandemic from cell phone mobility data and manifold learning
Source: Nat Comput Sci. 2021 Sep 22;1(9):588–97. doi: 10.1038/s43588-021-00125-9 (PMC10766515; doi:10.1038/s43588-021-00125-9)
Supplement: Supplementary file 5 — Source information and data to reproduce each panel for Fig. 3. [file 43588_2021_125_MOESM5_ESM.zip]

Archive with 4 entries (4 files):
- labels_tx.csv
- labels_wa.csv
- tx_places_shapefile.shp
- wa_places_shapefile.shp
