# Supplementary material for: Insights into population behavior during the COVID-19 pandemic from cell phone mobility data and manifold learning
Source: Nat Comput Sci. 2021 Sep 22;1(9):588–97. doi: 10.1038/s43588-021-00125-9 (PMC10766515; doi:10.1038/s43588-021-00125-9)
Supplement: Supplementary file 6 — Source information and data to reproduce each panel for Fig. 4. [file 43588_2021_125_MOESM6_ESM.csv]

state	cbg	cluster	samehouse	renter	undergrad.or.grad	youngadult
california	60090004001	C	0.97722	0.39863	0.02733	0.02278
california	60133040033	D	0.94621	0.32993	0.02121	0.10379
california	60133551101	E	0.91556	0.33018	0.04776	0.19885
california	60250115004	E	0.78512	0.30782	0.09279	0.30409
california	60310016012	E	0.96344	0.69215	0.02723	0.13298
california	60371831013	C	0.92087	0.42019	0.05642	0.09503
california	60374034022	A	0.93174	0.24369	0.06728	0.14842
california	60375326041	D	0.9589	0.50205	0.09754	0.23819
california	60375544031	C	0.94855	0.80388	0.07908	0.13286
california	60375718003	C	0.8802	0.57397	0.10152	0.11066
california	60590018024	D	0.86627	1	0.08826	0.2385
california	60590320463	C	0.88059	0.05418	0.03444	0.07224
california	60590626281	A	0.68203	0.68442	0.15262	0.16932
california	60650309002	C	0.918	0.06918	0.09377	0.2064
california	60650427312	B	0.77753	0.18276	0.06755	0.22899
california	60650427331	C	0.84383	0.13296	0.07332	0.13811
california	60650433061	C	0.86946	0.44144	0.06439	0.15404
california	60650464012	D	0.92535	0.36713	0.04345	0.17214
california	60650489021	B	0.77672	0.64634	0.07509	0.17087
california	60670071011	E	1	0.04984	0.05296	0.13396
california	60670088012	C	0.92826	0.11365	0.07976	0.14795
california	60710074032	D	0.77624	0.71429	0.06523	0.38344
california	60710108043	D	0.64348	0.03292	0.2428	0.20576
california	60730083131	C	0.93166	0.15826	0.03264	0.07023
california	60750101001	E	0.61984	1	0.15608	0.17168
california	60750612001	B	0.96404	0.26245	0.03082	0.17922
california	60816018002	A	0.91816	0.29093	0.03135	0.14651
california	60816055003	A	0.98919	0.6294	0.05165	0.1039
california	60952510002	C	0.63575	0.70511	0.11271	0.14417
california	60971534032	E	0.85482	0.23204	0.02132	0.12893
california	60014075002	B	0.95359	0.65557	0.04867	0.18469
california	60190057022	C	0.76132	0.33998	0.11665	0.19493
california	60210101002	C	0.90065	0.57921	0.03082	0.11183
california	60290060071	E	0.89245	0.18382	0	0.06825
california	60310016011	E	0.98841	0.51681	0.02685	0.15741
california	60371012201	C	0.90128	0.42942	0.07206	0.11649
california	60371066452	B	0.94075	0.09026	0.06559	0.0999
california	60371210102	B	0.99065	0.24464	0.08461	0.13673
california	60371342012	C	0.97368	0.05799	0.03063	0.12254
california	60371959011	C	0.86366	0.77029	0.07184	0.18966
california	60372182203	C	0.95717	0.83333	0.1375	0.20625
california	60372941101	B	0.97964	0.52324	0.07027	0.21351
california	60375529002	D	0.98753	0.43357	0.06925	0.06925
california	60375766022	C	0.68557	0.84517	0.08382	0.20023
california	60376203012	B	0.95331	0.08155	0.06289	0.07256
california	60376504013	B	0.93216	0.55353	0.15649	0.19797
california	60379106034	B	0.86329	0.62524	0.08795	0.12094
california	60379200354	C	1	0.18065	0.05245	0.11189
california	60450107007	D	0.93739	0.74953	0.06261	0.10733
california	60590015073	C	0.87363	0.35637	0.10773	0.1518
california	60610214012	A	0.91587	0.2905	0.07965	0.16934
california	60650311004	E	0.85193	0.82734	0.14807	0.2897
california	60650442001	C	0.76856	0.4925	0.04135	0.2396
california	60710066012	D	0.95478	0.24711	0.06204	0.11987
california	60710091182	E	0.95332	0.45717	0.09551	0.10494
california	60730188023	D	0.92686	0.06188	0.08368	0.13854
california	60730201083	D	0.91925	0.6269	0.05228	0.26854
california	60750214003	D	0.81955	0.58706	0.04549	0.17768
california	60750257022	A	0.97104	0.36998	0.04916	0.08687
california	60790121024	D	0.60626	0.49674	0.03651	0.36115
california	60830020092	D	0.87219	0.17647	0.07235	0.2093
california	60855117051	A	0.88909	0.14168	0.02668	0.05612
california	60855120222	B	0.96803	0.06228	0.06139	0.11388
california	60952521051	C	0.89523	0.1524	0.05577	0.09829
california	60952526113	C	0.8977	0.84685	0.13268	0.20849
california	60971515026	C	0.86865	0.61808	0.06888	0.18942
california	61070030011	C	0.83758	0.82404	0.06369	0.16162
california	60290005071	D	0.88206	0.1695	0.06382	0.13585
california	60310004052	D	0.95566	0.48488	0.05516	0.05071
california	60310005004	C	0.72157	0.62794	0.08477	0.12474
california	60371374011	E	0.80162	0.61991	0.04186	0.18665
california	60372398012	B	0.77684	0.77337	0.07041	0.23491
california	60373009011	B	0.97073	0.11638	0.07596	0.06341
california	60375418021	E	1	0.39565	0.08333	0.18018
california	60375431003	D	0.98434	0.02198	0.06556	0.23288
california	60376012021	B	0.82786	0.61765	0.03515	0.23242
california	60379800211	E	1	0	0	0
california	60530147002	D	0.81639	0.03758	0.11768	0.18608
california	60590871034	B	0.92324	0.59283	0.11513	0.23769
california	60650427061	D	0.9413	0.20085	0.04031	0.10467
california	60670046014	A	0.99576	0.26074	0.10593	0.23729
california	60710012002	D	0.90655	0.15585	0.03244	0.0712
california	60730097031	E	0.92073	0.28833	0.10105	0.08449
california	60730200133	B	0.79706	0.20601	0.08439	0.12709
california	60730206011	D	0.87054	0.57451	0.06455	0.22969
california	60750134002	A	0.86125	0.55952	0.04396	0.19505
california	60816092013	C	0.89315	0.19296	0.03984	0.11089
california	60855068013	A	0.93366	0.1174	0.02624	0.09254
california	60890115004	D	0.81696	0.13565	0.0102	0.06588
california	61070015021	D	0.96454	0.09284	0.05288	0.09976
california	61110038021	C	0.90099	0.5313	0.04559	0.20815
california	61110045031	A	0.93958	0.85993	0.03533	0.216
california	61110052051	C	0.92447	0.10612	0.04613	0.06042
california	61110060002	D	0.93764	0.1139	0.09646	0.12698
california	61130110021	D	0.94288	0.42207	0.10608	0.10682
california	60014430021	D	0.91037	0.43077	0.07625	0.11773
california	60190056061	D	0.95122	0.32292	0.08224	0.0943
california	60190062023	C	0.87279	0.72816	0.00914	0.10851
california	60330004002	D	0.94972	0.27754	0.01086	0.04343
california	60371254022	A	0.8546	0.42334	0.13056	0.15232
california	60374801012	B	0.86624	0.32577	0.10987	0.19904
california	60375413002	D	1	0.45902	0.02342	0.15691
california	60377002005	A	0.90645	0.81438	0.1029	0.20975
california	60379007052	C	0.89599	0.83096	0.09669	0.2004
california	60570001036	E	0.9661	0	0.05117	0.05117
california	60590633013	C	0.79434	0.72452	0.03726	0.19076
california	60590741082	A	0.95359	0.36624	0.10343	0.21972
california	60650419102	C	0.96166	0.06487	0.04114	0.11867
california	60650435073	C	0.85127	0.51467	0.0661	0.18225
california	60670070111	C	0.59631	0.70321	0.09936	0.27794
california	60690002006	D	0.97755	0.5544	0.02936	0.07081
california	60710074073	C	0.95304	0.5394	0.05345	0.20862
california	60730011001	E	0.82661	0.76266	0.10083	0.27521
california	60730068023	C	0.83305	0.74125	0.15777	0.24555
california	60730208102	D	0.88551	0.02639	0.01806	0.15972
california	60770052062	D	0.87809	0.12191	0.11697	0.30972
california	60971503042	D	0.92712	0.51518	0.05428	0.14351
california	60971506102	C	0.93681	0.388	0.06918	0.10789
california	61110071003	B	0.91802	0.52776	0.05191	0.09589
california	61130112062	D	0.89602	0.1935	0.09675	0.10377
california	60290011011	C	0.77475	0.49338	0.04456	0.20708
california	60290061003	C	0.89341	0.18615	0.11126	0.11974
california	60371112011	A	0.99292	0.01496	0.06789	0.11738
california	60372218101	C	0.88231	0.7649	0.18632	0.31211
california	60372675021	B	0.77945	0.74245	0.07512	0.25218
california	60374047022	C	0.93054	0.65935	0.08478	0.14811
california	60375301021	E	0.9722	0.56866	0.05018	0.17958
california	60375301022	B	0.98333	0.56288	0.075	0.10152
california	60375547002	C	0.97297	0.45719	0.04631	0.16155
california	60375717033	C	0.93624	0.22819	0.11074	0.22483
california	60590218292	B	0.96776	0.11058	0.03315	0.08254
california	60590524243	B	0.84378	0.00748	0.145	0.15809
california	60610206025	D	0.94606	0.1089	0.0411	0.04024
california	60610207132	D	0.95595	0.19168	0.07504	0.1615
california	60610216031	D	0.8178	0.55501	0.02361	0.13125
california	60730028042	E	0.76606	0.30747	0.18483	0.20194
california	60730036031	C	0.85033	0.81215	0.03131	0.29006
california	60730046001	D	0.75608	0.91063	0.13008	0.19512
california	60750230031	A	0.94792	0.10572	0.09671	0.18285
california	60770032032	D	0.91729	0.26538	0.03121	0.09058
california	60830028022	B	0.75464	0.17248	0.07529	0.11978
california	60855033361	B	0.94789	0.30415	0.07778	0.19608
california	60855087031	A	0.77606	0.51466	0.04886	0.13274
california	60014061001	B	0.93264	0.66603	0.09488	0.21632
california	60014368001	B	0.93505	0.61139	0.04504	0.24687
california	60133373005	B	1	0.08115	0	0.07518
california	60133592042	B	0.98814	0.13228	0.08564	0.19433
california	60133610002	C	0.90354	0.29003	0.05795	0.17756
california	60190051001	C	0.87259	0.2418	0.09207	0.11932
california	60371210101	C	0.94582	0.21517	0.10991	0.15635
california	60372062001	E	0.6299	0.979	0.01306	0.13788
california	60372213042	C	0.95922	0.97565	0.02447	0.0938
california	60372294101	B	0.94479	0.69366	0.05518	0.16452
california	60374642001	A	0.90719	0.20958	0.11377	0.11377
california	60375024013	B	0.94382	0.20627	0.08513	0.20393
california	60376012022	C	0.98654	0.35313	0.11956	0.20428
california	60376037022	B	0.9234	0.23825	0.10913	0.21091
california	60376504011	C	0.9437	0.17192	0.04943	0.09312
california	60379200353	B	0.91451	0.13531	0.07822	0.14271
california	60390004001	E	0.98315	0.66854	0.06742	0.10674
california	60570012031	C	0.69845	0.29771	0.02181	0.08506
california	60610211061	E	0.93253	0.05357	0.02473	0.08598
california	60650432653	D	0.92605	0.34554	0.06369	0.16879
california	60670081292	D	0.88321	0.35751	0.0423	0.1553
california	60710020362	B	0.77906	0.87025	0.07261	0.20799
california	60710073024	D	0.78206	0.30782	0.07352	0.14792
california	60710109013	C	0.81656	0.45683	0.02001	0.13493
california	60730056002	A	0.55279	0.65674	0.12453	0.31835
california	60730165044	E	0.63421	0.49296	0.03521	0.47183
california	60730195021	D	0.90185	0.96364	0.03848	0.16399
california	60855005003	A	0.76103	0.60417	0.07353	0.1777
california	60990005103	C	0.95332	0.06754	0.09264	0.17079
california	60014443012	A	0.93094	0.31527	0.06089	0.14448
california	60133080013	B	0.97463	0.25279	0.02788	0.09201
california	60133551171	A	0.91759	0.12403	0.05036	0.08753
california	60190045042	D	0.94272	0.65728	0.01878	0.1662
california	60190045052	E	0.58427	0.98194	0.17869	0.32557
california	60371212102	C	0.96376	0.17101	0.05776	0.1846
california	60372071031	C	0.80234	0.96779	0.14641	0.3675
california	60374603011	B	0.96241	0.14431	0.01804	0.16122
california	60375768013	C	0.8154	0.77064	0.11181	0.19488
california	60591101161	B	0.97265	0.17966	0.16556	0.15225
california	60650420143	C	0.87832	0.2618	0.09947	0.14542
california	60650432162	D	0.71837	0.60361	0.08911	0.23329
california	60650432351	B	0.58069	0.39227	0.09569	0.09949
california	60650452331	C	0.81599	0.62589	0.0832	0.25239
california	60670074232	B	0.74304	0.9229	0.04025	0.2208
california	60710036071	C	0.93122	0.44529	0.11346	0.1803
california	60730178111	D	0.90094	0.54796	0.00472	0.08333
california	60750112002	A	0.82596	0.64159	0.01327	0.18142
california	60750153002	E	0.77024	0.6866	0.02556	0.24511
california	60816019013	C	0.88738	0	0.11262	0.19267
california	61110061003	C	1	0.45161	0.02387	0.15806
california	61150408002	D	0.76326	0.47843	0.1514	0.25794
california	60372713005	B	0.84708	0.34023	0.03008	0.08835
california	60372766041	E	0.76081	0.69527	0.16814	0.33142
california	60374334012	B	0.95153	0.10777	0.06736	0.15233
california	60375017003	B	0.94212	0.3622	0.08136	0.1986
california	60375322002	C	0.91294	0.94702	0.08378	0.21643
california	60375401013	C	0.9797	0.09129	0.0919	0.17715
california	60590320121	E	0.98302	0.04478	0.06002	0.09207
california	60590632024	B	0.7996	0.51389	0.04907	0.28361
california	60591101082	D	0.94826	0.23126	0.09049	0.17643
california	60591103031	A	0.80051	0.42887	0.08333	0.12416
california	60610234001	D	0.83745	0.22312	0.05756	0.12564
california	60670024003	D	0.76575	0.67945	0.09863	0.16164
california	60710014001	B	0.80531	0.91325	0.06467	0.15615
california	60710036072	D	0.98383	0.33306	0.08492	0.19693
california	60710051004	C	0.94268	0.20136	0.08706	0.06586
california	60710119001	B	0.69328	0.02101	0.19748	0.20588
california	60730018003	D	0.91342	0.93074	0.13636	0.44697
california	60730170363	A	0.98459	0.28003	0.05585	0.08187
california	60730198063	B	0.84004	0.29921	0.04712	0.12591
california	60750255003	C	0.90153	0.37258	0.05691	0.13363
california	60770052061	E	0.82159	0.34183	0.05247	0.1949
california	60816109002	B	0.8412	0.80347	0.05944	0.23576
california	60830013063	C	0.69921	0.72016	0.13268	0.14634
california	60830030041	D	0.90561	0.09511	0.09396	0.16754
california	60952511002	C	0.81728	0.70506	0.05561	0.2721
california	61110063022	D	0.92614	0.08189	0.05542	0.08189
california	60014219003	A	0.74185	0.52832	0.09251	0.12687
california	60371348003	D	0.97158	0.45392	0.12058	0.19432
california	60376205014	B	0.71645	0.45747	0.0775	0.11153
california	60377018024	A	0.78897	0.80966	0.22861	0.29144
california	60590112004	C	0.88625	0.64008	0.1325	0.23938
california	60590631021	C	0.80429	0.48694	0.07124	0.09729
california	60650432912	C	0.80365	0.35345	0.10788	0.16381
california	60670082081	D	0.84523	0.13796	0.04479	0.09348
california	60710018063	C	0.96181	0.03371	0.14057	0.23771
california	60730083371	B	0.94343	0.17349	0.04418	0.08998
california	60730085074	C	0.82642	0.75269	0.06836	0.38249
california	60750229021	B	0.87772	0.46154	0.08751	0.17104
california	60770032133	D	0.59259	0.62701	0.00384	0.19724
california	60816017002	C	0.94737	0.06566	0.05484	0.16097
california	60855094031	B	0.76328	0.85376	0.04533	0.20221
california	60990009083	C	0.76767	0.37171	0.07762	0.14829
california	61110054011	C	0.85119	0.11132	0.0741	0.17453
california	60014057002	C	0.78385	0.65326	0.0539	0.18504
california	60014228002	E	0.21414	1	0.96999	0.9354
california	60090001223	D	0.87345	0.18869	0.02634	0.14265
california	60133462042	B	0.91769	0.06041	0.01398	0.03697
california	60190068024	C	0.80405	0.81982	0.10811	0.20045
california	60290031233	C	0.99482	0.28074	0	0.07092
california	60310007014	D	0.87174	0.07484	0.08212	0.12266
california	60371352022	B	0.92308	0.17204	0.05467	0.07756
california	60375315022	D	1	0.57249	0.07435	0.26766
california	60379203374	D	0.83511	0.65448	0.15	0.26866
california	60411270005	C	0.91	0.15154	0.04385	0.04538
california	60411302011	A	0.82061	0.60246	0.05288	0.07649
california	60570005023	D	0.81484	0.33658	0.02729	0.08057
california	60590863043	C	0.82208	0.58255	0.04568	0.11546
california	60590992261	B	0.92658	0.22454	0.17387	0.2518
california	60610207101	C	0.95057	0.11753	0.07973	0.11296
california	60650425122	D	0.89532	0.75293	0.06205	0.28619
california	60650465001	E	0.58676	0.62162	0.99435	0.95823
california	60670074262	C	0.83948	0.3036	0.06216	0.20991
california	60670089121	C	0.90358	0.31891	0.07169	0.22497
california	60730015002	B	0.91824	0.47799	0.03564	0.09853
california	60730170403	B	0.81361	0.31594	0.10438	0.10158
california	60730201031	C	0.87736	0.24928	0.0697	0.14636
california	60770031083	C	0.98791	0.69165	0.06327	0.0688
california	60830007002	E	0.55344	0.10325	0.46356	0.49433
california	60990001012	D	0.91161	0.13984	0.03826	0.08839
california	61070029013	D	0.95876	0.57732	0	0.20619
california	60014240021	A	0.83207	0.55337	0.08565	0.17731
california	60371235201	B	0.92064	0.5419	0.08587	0.17417
california	60371242011	C	0.93519	0.40504	0.08281	0.12511
california	60372031002	B	0.97305	0.69438	0.0678	0.13659
california	60372121021	A	0.75723	0.98392	0.03055	0.21865
california	60374087061	B	0.95323	0.06199	0.07885	0.16476
california	60374821022	B	0.88509	0.2029	0.09546	0.16257
california	60375004044	C	0.97619	0.14182	0.09627	0.18944
california	60375034015	E	0.96682	0.61611	0.06477	0.11374
california	60376003042	C	0.99914	0.65683	0.09191	0.13659
california	60530127002	D	0.88544	0.74308	0.03689	0.19612
california	60590639084	E	0.47458	0.99186	0.02508	0.32542
california	60650438201	C	0.92562	0.13469	0.05535	0.09984
california	60710097172	C	0.92424	0.16795	0.06145	0.09986
california	60730101105	C	0.96086	0	0.05871	0.10959
california	60730131041	C	0.92914	0.96284	0.02589	0.16534
california	60750229032	A	0.81829	0.36588	0.09518	0.18665
california	60790113003	C	0.66563	0.47427	0.26656	0.31099
california	60871222017	D	0.6756	0.55007	0.12271	0.05501
california	61110010021	D	0.95112	0.34923	0.07114	0.05147
california	61130102011	C	0.87252	0.46112	0.0645	0.22264
california	60014340001	C	0.88889	0.66862	0.01715	0.09453
california	60014507521	A	0.92149	0.15116	0.04411	0.09259
california	60190031024	C	0.94262	0.24099	0.07526	0.16839
california	60190064043	E	0.95539	0.13038	0.04857	0.10873
california	60250104005	C	0.90653	0.81947	0.09425	0.18584
california	60270001001	D	0.89715	0.1366	0.02703	0.11454
california	60371853102	C	0.8932	0.60649	0.078	0.20684
california	60372190102	A	0.89802	0.44365	0.10316	0.23315
california	60372406003	C	0.84402	0.59096	0.10435	0.29576
california	60372755001	B	0.81794	0.72648	0.04443	0.15854
california	60374081381	C	0.95574	0.34872	0.05192	0.15513
california	60374619012	E	0.94986	0.67131	0.12256	0.25627
california	60375403003	E	1	0.75597	0.03183	0.19894
california	60375540022	C	0.91562	0.66505	0.08607	0.19668
california	60375762002	B	0.81197	0.94872	0.12943	0.21245
california	60450108021	E	0.84165	0.51768	0.00693	0.08599
california	60590320432	C	0.9229	0.06811	0.04865	0.06213
california	60591101174	B	0.78913	0.44576	0.0913	0.09345
california	60610201043	D	0.75768	0.30034	0.05802	0.15358
california	60610206061	C	0.88396	0.02472	0.09355	0.09355
california	60710008173	D	0.82418	0.62302	0.18056	0.28571
california	60710084034	C	0.96098	0.62634	0.03415	0.04098
california	60830011022	D	0.86686	0.93369	0.08443	0.27965
california	60855018004	B	0.93088	0.31059	0.11311	0.14183
california	60855100016	C	0.85657	0.02949	0	0.11528
california	61130107041	A	0.65021	0.5712	0.42453	0.44822
california	60014331043	B	0.76006	0.65044	0.04633	0.19654
california	60070010004	E	0.21444	1	0.95117	0.95117
california	60133331022	B	0.97615	0.0226	0.0523	0.13977
california	60372264101	B	0.92428	0.88015	0.08406	0.19684
california	60372717014	B	0.85375	0.82693	0.05484	0.37294
california	60375025002	D	0.98543	0.39287	0.03797	0.19217
california	60375362004	B	0.99352	0.63366	0.11791	0.25023
california	60376011001	B	0.87688	0.92199	0.16243	0.24913
california	60379200372	C	0.93863	0.99768	0.02694	0.16698
california	60411321001	D	0.93343	0.32988	0.04586	0.07101
california	60590117082	D	0.38354	1	0.38876	0.55042
california	60590422051	D	0.89983	0.12344	0.04645	0.09513
california	60670074333	C	0.90171	0.56879	0.10133	0.21191
california	60730093062	C	1	0	0.13592	0.13592
california	60730093064	D	0.80166	0.33816	0.06349	0.19117
california	60750261004	E	0.949	0.31994	0.16074	0.11515
california	60871214023	D	0.92505	0.52927	0.06638	0.15096
california	60890121012	D	0.83389	0.43782	0.0836	0.28271
california	60990031002	E	0.87779	0.68409	0.04766	0.16603
california	61070010044	C	0.67835	0.60518	0.01982	0.22104
california	61110012023	C	0.84653	0.19048	0.07054	0.08405
california	61110079011	C	0.81024	0.54967	0.07432	0.21328
california	61130108002	D	0.74673	0.56785	0.15911	0.25254
california	60014050002	A	0.89698	0.19613	0.05085	0.08071
california	60014374002	B	0.95117	0.2626	0.06442	0.18151
california	60170303021	D	0.66044	0.368	0.09657	0.09034
california	60371043101	D	0.9817	0.48358	0.02372	0.21959
california	60371853202	E	0.93446	0.74644	0.07795	0.16563
california	60372972011	B	0.79899	0.75016	0.07533	0.21118
california	60375313013	C	0.88331	0.87391	0.03273	0.09673
california	60375344041	D	0.90798	0.70456	0.0646	0.23886
california	60375727001	D	0.8405	0.35152	0.0766	0.18468
california	60376210012	B	0.94338	0.42857	0.02122	0.02204
california	60390006041	B	0.94055	0.62435	0.04349	0.2256
california	60590867011	C	0.9391	0.13108	0.03668	0.11557
california	60670006001	E	0.55128	0.90909	0.21795	0.34135
california	60670045011	D	0.87612	0.62864	0.08454	0.22747
california	60670081203	E	0.56854	0.95942	0.12013	0.51136
california	60710099051	C	0.85789	0.54496	0.05578	0.2484
california	60730031051	C	0.82995	0.44806	0.04032	0.25086
california	60730039024	D	0.8519	0.52092	0.0409	0.30748
california	60730145001	D	0.80563	0.55326	0.09857	0.10413
california	60770031142	D	0.89539	0.47002	0.05706	0.0929
california	60830010004	A	0.84534	0.94216	0.1069	0.47309
california	61110029012	B	0.91298	0.43565	0.07411	0.1978
california	60014353002	C	0.84112	0.80564	0.13761	0.22674
california	60014358003	A	0.89775	0.46033	0.06576	0.15726
california	60133601012	B	0.96035	0.1675	0.10866	0.09398
california	60190044061	D	0.6726	0.57986	0.08632	0.19734
california	60290013001	B	0.92823	0.75594	0.01781	0.23021
california	60374083012	D	0.98361	0.13617	0.01559	0.12682
california	60375024011	B	0.98128	0.10496	0.04057	0.13973
california	60375769012	C	0.93621	0.82068	0.15654	0.29381
california	60376500012	C	0.94	0.31969	0.07117	0.06135
california	60377008013	E	0.86418	0.79851	0.02985	0.10746
california	60530146011	D	0.96382	0.56671	0.09394	0.18941
california	60590117161	C	0.91562	0.25257	0.13455	0.22805
california	60590992394	C	0.96373	0.05052	0.05959	0.07513
california	60650406043	C	0.95869	0.11127	0.15178	0.21998
california	60710001174	A	0.96131	0.12649	0.23512	0.16071
california	60710023014	D	0.96865	0.52469	0.09069	0.2849
california	60730004002	C	0.60419	0.77895	0.07768	0.30456
california	60730089012	C	0.94466	0.36667	0.09216	0.07059
california	60750326013	E	0.80226	0.36656	0.08914	0.20088
california	60816034002	C	1	0.25123	0	0.10837
california	60855014021	D	0.88406	0.70767	0.08387	0.21885
california	60855107003	A	0.87162	0.26129	0.03234	0.04261
california	61070045001	D	0.90975	0.44269	0.07117	0.169
california	61130114002	E	0.85962	0.51948	0.01855	0.0705
california	60014043003	C	0.82939	0.19709	0.01858	0.03393
california	60133031031	D	0.91176	0.21766	0.09528	0.18227
california	60290031152	C	0.9194	0.47697	0.02994	0.16408
california	60372044201	B	0.8858	0.97341	0.05822	0.17913
california	60372695001	B	0.9176	0.06731	0.04396	0.09203
california	60372971101	B	0.77988	0.74523	0.05957	0.16962
california	60373005011	C	0.90832	0.16667	0.06474	0.06282
california	60374806005	B	0.95601	0.75073	0.09384	0.1129
california	60379011021	C	0.89707	0.2707	0.04731	0.10381
california	60411082002	C	0.86501	0.53122	0.04866	0.06732
california	60552014022	E	0.89328	0.15283	0.083	0.10804
california	60590012012	C	0.73966	0.89261	0.06402	0.14194
california	60590218222	B	0.87386	0.14253	0.05726	0.10583
california	60650409031	B	0.87708	0.39001	0.0585	0.25411
california	60710003033	D	0.8841	0.39144	0.08717	0.27684
california	60710025011	C	0.98841	0.13373	0.10143	0.32307
california	60710025021	D	0.97807	0.45244	0.08166	0.1879
california	60710097131	C	0.99298	0.40132	0.04674	0.18886
california	60730130001	D	0.72698	0.58368	0.00977	0.14425
california	60759802001	A	0.82623	0.43396	0.03279	0
california	60855028003	B	0.9068	0.16103	0.04078	0.09806
california	60855044231	A	0.88485	0.20411	0.06953	0.18729
california	60855120214	B	0.98971	0.37893	0.09245	0.18017
california	60952513001	D	0.82749	0.47686	0.03086	0.08696
california	60952514001	A	0.86554	0.50244	0.0642	0.09873
california	60133072041	D	0.92869	0.38739	0.07781	0.20311
california	60133400013	C	0.90798	0.45565	0	0.04989
california	60290007005	D	0.54638	0.38374	0.07243	0.27446
california	60374306002	D	1	0.2194	0.08475	0.12429
california	60374307013	A	0.93213	0.11364	0.06899	0.09903
california	60374639001	D	0.81279	0.57579	0.04069	0.03255
california	60375440023	C	1	0.15589	0.15399	0.19392
california	60375711013	D	0.97858	0.15123	0.05353	0.16568
california	60376030012	B	0.93269	0.63715	0.09818	0.24696
california	60376506042	B	0.72263	0.924	0.08133	0.208
california	60590320311	C	0.91007	0.21301	0.07631	0.08361
california	60590320612	E	0.8406	0.30111	0.01808	0.23018
california	60590758123	C	0.95276	0.2768	0.0836	0.14013
california	60730199042	D	0.90834	0.8591	0.28181	0.51026
california	60730201033	C	0.87178	0.22787	0.05752	0.17339
california	60971521003	C	0.88261	0.45021	0.03496	0.12924
california	61030002003	D	0.91606	0.31142	0.04732	0.12893
california	61070008001	D	0.69218	0.73023	0.0124	0.24961
california	60014037022	E	0.93819	0.82409	0.08832	0.14599
california	60014358001	B	0.95896	0.13486	0.13229	0.21693
california	60371066042	C	0.94348	0.56933	0.08015	0.16031
california	60371132372	C	0.85727	0.58442	0.06965	0.18487
california	60374049031	C	0.9574	0.43838	0.08384	0.22121
california	60374081401	C	0.96464	0.20077	0.10887	0.24989
california	60374315021	C	0.88731	0.35779	0.05536	0.15087
california	60374336012	A	0.92561	0.55174	0.06919	0.14909
california	60374605024	D	0.88312	0.09292	0.0151	0.08943
california	60375512023	A	0.88968	0.55711	0.13208	0.33348
california	60378003301	C	0.90871	0.10944	0.0745	0.10913
california	60379201141	C	0.75252	0.47345	0.08002	0.18935
california	60470007022	D	0.98121	0.10139	0.08978	0.10836
california	60470009024	C	0.96312	0.28945	0.06816	0.2465
california	60590320301	B	0.89543	0.12165	0.09141	0.10584
california	60590626141	E	0.57812	0.69234	0.63923	0.68506
california	60650420122	C	0.88611	0.39084	0.05571	0.19715
california	60650426172	C	0.8947	0.37101	0.06458	0.22973
california	60670040064	C	0.88308	0.64127	0.04612	0.0996
california	60670096162	D	0.91825	0.17903	0.11375	0.12463
california	60710053002	E	0.83718	0.31804	0.08218	0.22092
california	60730068011	B	0.81917	0.68508	0.06851	0.2251
california	60730100031	B	0.88392	0.08411	0.0802	0.22885
california	60730208062	D	0.89893	0.50184	0.06373	0.22723
california	60750169002	C	0.87346	0.45606	0.02121	0.10909
california	60790103002	D	0.94176	0.26127	0.02435	0.04554
california	60816062002	A	0.95501	0.71307	0.11283	0.21445
california	60855061021	B	0.89814	0.14463	0.07232	0.10738
california	60971507013	C	0.68649	0.75541	0.03919	0.07027
california	60014211001	A	0.95025	0.12562	0.02488	0.14303
california	60014377013	C	0.90229	1	0.04686	0.28614
california	60133270004	D	0.87849	0.13655	0.10263	0.24384
california	60371060202	C	0.98162	0.22201	0.11384	0.18448
california	60371255022	D	0.87006	0.41337	0.00847	0.13748
california	60374034051	A	0.92497	0.16887	0.09679	0.13288
california	60374809012	B	0.8729	0.57746	0.07354	0.17119
california	60375342031	B	0.97529	0.78153	0.10573	0.19873
california	60470022021	B	0.94012	0.64844	0.03426	0.18754
california	60590423111	D	1	0.31592	0	0.04104
california	60590524204	A	0.90662	0.01867	0.00509	0.02291
california	60590525172	B	0.71157	0.67887	0.06093	0.19479
california	60650420052	C	0.95104	0.24784	0.05972	0.14601
california	60710104091	C	0.73756	0.5	0.07232	0.19157
california	60730212051	D	0.83718	0.29078	0.04426	0.22421
california	60750202003	B	0.90593	0.72575	0.10668	0.20496
california	60750301021	A	0.63892	0.59317	0.26345	0.31665
california	60770042042	D	0.80129	0.4008	0.07809	0.10837
california	60770047044	D	0.79119	0.22543	0.06034	0.13506
california	60790119022	D	0.84835	0.29613	0	0.13156
california	60816072001	E	0.7136	0.89298	0.07632	0.24649
california	60855029101	B	0.92353	0.15691	0.05652	0.08881
california	60971505002	E	0.94925	0	0	0.09398
california	61090032001	D	0.77421	0.2445	0.05469	0.12493
california	60290009091	D	0.89897	0.18236	0.05993	0.1601
california	60290058012	C	0.8202	0.4384	0.05549	0.1121
california	60372134021	B	0.89381	0.84934	0.10884	0.16327
california	60374003022	C	0.9311	0.38381	0.08476	0.13415
california	60374033122	B	0.90716	0.36085	0.10687	0.16929
california	60374045041	C	0.94389	0.5997	0.12115	0.23965
california	60375507001	B	0.97453	0.04055	0.04505	0.09011
california	60375520012	D	0.93968	0.35789	0.10712	0.20027
california	60411200003	E	0.93477	0.49307	0.06862	0.10293
california	60590992411	C	0.97333	0.20727	0.12061	0.19818
california	60591104021	B	0.96164	0	0.0446	0.11329
california	60650317044	C	0.90631	0.42196	0.06757	0.17387
california	60650422172	C	0.90727	0	0.13231	0.14589
california	60650432222	D	0.91288	0.29886	0.06776	0.06187
california	60650490002	B	0.9264	0.10174	0.11176	0.14465
california	60730170562	C	0.75694	0.56533	0.08225	0.22957
california	60730189033	C	0.94544	0.62166	0.1145	0.17223
california	60750262005	A	0.97122	0.17073	0.05757	0.10938
california	60871001001	D	0.84073	0.17744	0.08486	0.10183
california	60971537044	A	0.80325	0.4441	0.03373	0.15303
california	60290014001	E	0.96436	0.78994	0.05446	0.19502
california	60290028083	C	0.73225	0.59884	0.14447	0.26735
california	60350403033	E	0.86076	0.7891	0.07733	0.12654
california	60372352011	D	0.88566	0.46446	0.06442	0.13173
california	60375018031	B	0.88795	0.77319	0.1107	0.20037
california	60375713001	B	0.96178	0.10728	0.11154	0.14821
california	60376012122	B	0.95453	0.83384	0.0775	0.1225
california	60379010081	B	0.93361	0.53975	0.02532	0.21013
california	60650427153	C	0.70431	0.39655	0.07403	0.09907
california	60670024002	E	0.86994	0.11429	0.05338	0.05219
california	60670065004	E	0.85204	0.62921	0.03317	0.28027
california	60710020331	C	0.8951	0.26705	0.1341	0.21768
california	60710100173	D	0.89861	0.19408	0.03206	0.12683
california	60710100182	C	0.95493	0.3173	0.04082	0.11964
california	60730047001	D	0.90078	0.96279	0.06512	0.34729
california	60730083352	B	0.96291	0.41369	0.08131	0.1184
california	60730202081	C	0.90474	0.16528	0.04745	0.24437
california	60750305003	D	0.76775	0.34126	0.06134	0.12543
california	60816139002	B	0.9271	0.21608	0.08342	0.09548
california	60830022051	C	0.89167	0.24983	0.06161	0.20988
california	60855042013	B	0.95765	0.16588	0.06452	0.10983
california	60952506012	C	0.81244	0.37456	0.06405	0.19346
california	60971513072	D	0.9181	0.30233	0.03337	0.13043
california	60990029015	D	0.875	0.36536	0.00605	0.06884
california	61030008004	D	0.95641	0.40598	0.01557	0.07783
california	61110076121	C	0.76128	0.77583	0.09189	0.23354
california	61130113003	D	0.92423	0.21841	0.04028	0.13471
california	60014279003	D	0.64444	0.73333	0	0.3537
california	60371131011	B	0.98397	0.28941	0.03013	0.09038
california	60371247002	B	0.78643	0.33577	0.06947	0.15751
california	60372016011	C	0.89978	0.37292	0.08457	0.2007
california	60372318001	D	0.99254	0.92731	0.01869	0.0893
california	60372382001	C	0.99624	0.22552	0	0.05596
california	60373106012	B	0.81874	0.54054	0.11068	0.18275
california	60375039012	D	0.99558	0.1378	0.06312	0.12624
california	60375416041	B	0.86896	0.73037	0.07863	0.20199
california	60375510006	D	0.92919	0.27578	0.03851	0.04224
california	60375714004	C	0.93546	0.17279	0.1	0.11985
california	60376009023	D	0.96673	0.8314	0.01103	0.1299
california	60450114004	D	0.92267	0.4357	0.04199	0.06824
california	60590117073	C	0.52886	0.95996	0.14542	0.36565
california	60590748021	D	0.47255	0.84775	0.22402	0.2402
california	60610219022	C	0.86599	0.0203	0.06218	0.09328
california	60610239001	C	0.91616	0.19378	0.09599	0.12104
california	60650432352	B	0.82836	0.17512	0.07181	0.14167
california	60650449281	D	0.83679	0.13491	0.02547	0.05189
california	60670055103	C	0.6762	0.87695	0.17984	0.26748
california	60730083633	A	0.45415	1	0.38901	0.40592
california	60816041011	B	0.87442	0.81895	0.14406	0.26282
california	60816096011	A	0.80391	0.21242	0.04364	0.08636
california	60855043221	E	0.86216	0.8	0.1393	0.05942
california	60133040031	C	0.82574	0.19113	0.06148	0.07528
california	60190042053	D	0.68956	0.7835	0.03261	0.23204
california	60371113014	B	0.74399	1	0.04805	0.1337
california	60371352033	C	0.92236	0.18182	0.11617	0.06188
california	60371393021	C	0.65988	0.85826	0.08042	0.20512
california	60375027001	C	0.98334	0.33805	0.08236	0.23356
california	60375326052	C	0.88323	0.93486	0.07358	0.16888
california	60375332032	B	0.98761	0.76015	0.03777	0.21813
california	60490004001	D	0.97041	0.30104	0.01014	0.05652
california	60530118012	D	0.8323	0.32609	0.03162	0.06917
california	60590117202	C	0.94348	0.6401	0.04476	0.19124
california	60590219052	C	0.95769	0.14174	0.09204	0.12057
california	60670040011	B	0.78328	0.69027	0.04693	0.08703
california	60710056005	D	0.71689	0.83211	0.05623	0.11328
california	60730065001	E	0.7729	0.95615	0.14522	0.08674
california	60730101041	C	0.80624	0.55534	0.09867	0.27008
california	60750210004	A	0.66722	0.73494	0.10982	0.25957
california	60816113001	C	0.86279	0.37285	0.0351	0.12637
california	60855120192	E	0.78433	0.71444	0.10471	0.1761
california	60971533002	C	1	0.30498	0	0.13693
california	60990039061	C	0.94849	0.44862	0.0453	0.13481
california	61010505031	E	0.93391	0.23769	0.03657	0.08298
california	61070010064	C	0.94375	0.37068	0.06458	0.2
california	61110063011	B	0.84415	0.5366	0.02729	0.11709
california	60014094003	D	0.89527	0.5978	0.08944	0.24948
california	60014276002	B	0.84837	0.81231	0.11808	0.17907
california	60190043011	C	0.93892	0.0266	0.01084	0.03842
california	60190055171	D	0.95591	0.14822	0.05205	0.07715
california	60310015002	B	0.8125	0.80556	0.0248	0.18353
california	60350403023	E	0.89057	0.32215	0.02088	0.18568
california	60371151013	A	0.99464	0.04354	0.06028	0.11052
california	60371174043	B	0.74419	0.47388	0.09256	0.22047
california	60372037101	B	0.82379	0.77236	0.05745	0.176
california	60372690001	B	0.96392	0.06186	0.06014	0.06014
california	60374301021	D	0.97755	0.44737	0.0465	0.15714
california	60375021001	A	0.91568	0.12073	0.05838	0.1827
california	60375308022	C	0.95565	0.456	0.1056	0.1712
california	60376025052	B	0.74272	1	0.05636	0.12516
california	60552008041	C	0.95514	0.25615	0.08265	0.2097
california	60590218252	D	0.97872	0.13818	0.07827	0.17173
california	60590320512	C	0.82627	0.42678	0.04519	0.05021
california	60590320573	C	0.93117	0.28298	0	0
california	60590423192	E	0.93933	0.14677	0.08023	0.13014
california	60590891062	C	0.90435	0.84181	0.09003	0.21007
california	60650438023	C	0.81669	0.09756	0.07464	0.16579
california	60670052012	E	0.36338	0.97196	0.91109	0.93475
california	60730044003	D	0.77712	0.59356	0.03576	0.11681
california	60730171041	B	0.91431	0.20063	0.06934	0.12337
california	60730202023	D	0.89559	0.9061	0.07736	0.14907
california	60730202131	B	0.88273	0.85976	0.04422	0.20152
california	60770045021	C	0.84575	0.86262	0.04041	0.15305
california	60816075001	A	0.78157	0.62558	0.0523	0.13996
california	60855033272	A	0.93676	0.34802	0.06411	0.15254
california	60855033372	E	0.95604	0.17647	0.15247	0.17857
california	60855052023	A	0.95063	0.82282	0.09325	0.1876
california	60871214011	C	0.82088	0.5557	0.07582	0.13846
california	60890108062	E	0.87114	0.66667	0.12893	0.20545
california	60971512014	D	0.89638	0.31478	0.09406	0.10714
california	61070044001	B	0.92878	0.41802	0.05533	0.16165
california	60190057044	D	0.91164	1	0.03494	0.15827
california	60290031223	C	0.75378	0.71076	0.07968	0.26215
california	60350402001	D	0.85363	0.14511	0.00221	0.15249
california	60371310201	D	0.92001	0.42936	0.09845	0.21831
california	60372211101	D	0.86258	0.83776	0.02577	0.16196
california	60372395023	B	0.93531	0.53451	0.08407	0.18142
california	60374607005	C	0.93176	0.12318	0.04043	0.11181
california	60374827013	A	0.9084	0.48916	0.11145	0.2
california	60375435011	D	0.94589	0.78069	0.13327	0.10661
california	60379201182	C	0.95375	0.13853	0.10276	0.11369
california	60590115042	E	0.4278	1	0.91498	0.96289
california	60590995142	D	0.9054	0.10112	0.09387	0.08869
california	60590999032	D	0.86646	0.91674	0.15438	0.20902
california	60650410021	D	0.96756	0.29415	0.06988	0.29794
california	60659413001	C	0.78027	0.37223	0.03263	0.11173
california	60670086002	D	0.88956	0.03121	0.07163	0.06002
california	60710044041	D	0.84118	0.2098	0.06078	0.18235
california	60710120021	D	0.43312	1	0	0.33121
california	60855035071	C	0.94067	0.15271	0.09158	0.22668
california	60855044222	B	0.97036	0.19727	0.08892	0.14917
california	60855120191	A	0.98155	0.18847	0.04921	0.01845
california	60890123021	E	0.94422	0.13772	0.01014	0.07809
california	60952523172	C	0.8217	0.39837	0.10178	0.20641
california	61110086003	D	0.76977	0.90685	0.09842	0.14148
california	60014403351	A	0.96351	0.04284	0.03399	0.13111
california	60133200012	D	0.7631	0.29532	0.06908	0.15392
california	60170304022	E	0.95447	0.91527	0.09359	0.21838
california	60372147003	C	0.91502	0.51108	0.04803	0.14039
california	60372699043	C	0.71224	0.97196	0.08082	0.24773
california	60372737001	D	0.87762	0.48069	0.01459	0.17082
california	60374070022	D	0.90196	0.40148	0.09926	0.21875
california	60375015011	C	0.93209	0.16998	0.05793	0.11501
california	60375440021	D	0.88647	0.17496	0.04374	0.11161
california	60376037041	C	0.7761	0.97891	0.05753	0.2754
california	60377006003	D	1	0	0	0.03364
california	60590525054	A	0.64876	0.47503	0.06924	0.12032
california	60610206053	C	0.94228	0.26777	0.10315	0.09193
california	60650425181	C	0.94637	0.26782	0.10193	0.25275
california	60670031022	E	0.89454	0.41737	0.07591	0.12652
california	60670040012	C	0.94768	0.60793	0.0984	0.06728
california	60670041003	B	0.81107	0.48773	0.09857	0.20785
california	60710026062	D	0.8637	0.67392	0.07536	0.19556
california	60730100032	C	0.93098	0.25854	0.10754	0.17416
california	60855040012	D	0.93343	0.48307	0.09515	0.15737
california	60952529104	D	0.70092	0.2844	0.12661	0.24495
california	60971506121	B	0.95466	0.2447	0.07461	0.16735
california	61110049021	C	0.8825	0.41967	0.09284	0.22679
california	60014045011	E	0.89465	0.11811	0.05014	0.04847
california	60014331022	A	0.96546	0.44166	0.03394	0.19177
california	60230010002	E	0.02431	1	0.9715	0.96312
california	60371972003	A	0.92727	0.56606	0.02989	0.19961
california	60372184003	D	0.93109	0.18182	0.04692	0.14516
california	60374606001	B	0.93807	0.10201	0.10763	0.11566
california	60375040025	D	0.93543	0.04996	0.15219	0.17525
california	60375323021	B	0.88389	0.54545	0.06404	0.20013
california	60375704041	D	0.91909	0.2864	0.09638	0.19139
california	60375711015	D	0.9459	0.25229	0.0841	0.10055
california	60376024023	B	0.97062	0.69317	0.02619	0.09167
california	60590758081	C	0.89966	0.08684	0.05433	0.05298
california	60650445171	C	0.91062	0.27285	0.0434	0.10009
california	60650452261	D	0.90656	0.08901	0.03008	0.11763
california	60670070161	C	0.86781	0.35664	0.12357	0.19793
california	60670071041	C	0.89181	0.38719	0.08638	0.10072
california	60670072061	D	0.96758	0.14094	0.04611	0.16611
california	60730200263	C	0.8853	0.19642	0.04444	0.04014
california	60730211002	D	0.80776	0.4158	0.00605	0.10103
california	60750162002	B	0.91213	0.81415	0.04717	0.19151
california	60770053051	A	0.85322	0.83157	0.05657	0.16919
california	60816016053	B	0.83452	0.27015	0.08902	0.12843
california	60855125031	B	0.82263	0.26666	0.10411	0.14047
california	60890127022	D	0.99009	0.18397	0.05142	0.123
california	60971539024	C	0.93682	0.52888	0.05235	0.12906
california	60014225001	E	0.7615	0.67711	0.22828	0.32879
california	60070004022	C	0.70097	0.46305	0.11566	0.162
california	60133512003	B	0.9389	0.01693	0.04133	0.08815
california	60133680012	B	0.78995	0.70979	0.04769	0.20903
california	60371154011	C	0.93731	0.6344	0.11178	0.13461
california	60371351112	B	0.88998	0.25259	0.0767	0.21987
california	60372753113	C	0.82852	0.49121	0.03832	0.16206
california	60373202023	A	0.98004	0.37924	0.07984	0.15269
california	60374307242	A	0.88667	0.78205	0.09424	0.14883
california	60375713003	C	0.92239	0.14286	0.13191	0.178
california	60377007003	B	0.88247	0.09271	0.12139	0.18353
california	60411043001	B	0.91441	0.15757	0.07909	0.12937
california	60411262003	C	1	0.2719	0	0.00365
california	60530110001	D	0.92045	0.07374	0.04221	0.03734
california	60552005051	C	0.74927	0.93473	0.06702	0.26457
california	60590320392	C	0.98373	0.19159	0.09106	0.14504
california	60590421093	D	0.76726	0.6565	0.10594	0.21669
california	60590423241	C	0.9519	0.1957	0.05369	0.01119
california	60590524261	C	0.86585	0	0.06174	0.19741
california	60590525115	B	0.50432	0.83333	0.00844	0.01266
california	60590638022	D	0.93917	0.03642	0.07377	0.08525
california	60590762061	D	0.95324	0.74939	0.07437	0.23525
california	60610218022	D	0.88412	0.26145	0.06689	0.13472
california	60710020352	C	0.84973	0.23972	0.06878	0.12169
california	60710022062	D	0.95932	0.03199	0.13588	0.2083
california	60710121031	D	0.91977	0.16968	0.06453	0.15291
california	60730027111	D	0.69307	0.89075	0.07333	0.22146
california	60730031071	C	0.96794	0.24046	0.08975	0.11847
california	60730054001	E	0.74047	0.36465	0.0186	0.09488
california	60730166053	D	0.80038	0.3403	0.03992	0.10932
california	60730175011	D	0.87862	0.2337	0.03623	0.01993
california	60750604001	B	0.78227	0.78345	0.12588	0.17084
california	60855029081	A	0.92005	0.31073	0.06441	0.06554
california	60890119001	D	0.83155	0.0868	0.10162	0.1976
california	60890123011	E	0.92097	0.3959	0.04711	0.10942
california	60971541002	D	0.91733	0.46359	0.05012	0.17384
california	61110070001	B	0.86452	0.9563	0.03312	0.19549
california	61130109013	D	0.78153	0.56083	0.06926	0.18863
california	60014224002	A	0.57878	0.89598	0.39959	0.57878
california	60014430023	A	0.92706	0.31463	0.04214	0.082
california	60050002001	D	0.94876	0.10504	0.04953	0.08967
california	60070026012	D	0.89073	0.30476	0.01633	0.05578
california	60133040032	E	0.89189	0.08408	0	0.06907
california	60133671001	C	0.92751	0.13573	0.07455	0.16812
california	60190012021	D	0.8234	0.66207	0.04804	0.20983
california	60371233013	D	0.97445	0.49635	0.1618	0.1618
california	60372722022	B	0.89325	0.91886	0.06315	0.18305
california	60373106022	B	0.91683	0.56235	0.08272	0.14938
california	60374073011	A	0.94854	0.18389	0.12417	0.1482
california	60374326023	C	1	0.17822	0.10962	0.18175
california	60375507002	B	0.93941	0.04286	0.00619	0.13808
california	60375551042	C	0.92978	0.59227	0.05553	0.16385
california	60375704033	C	0.9539	0.81948	0.09635	0.21281
california	60376027003	A	0.94531	0.16865	0.06837	0.03555
california	60590013015	D	0.67123	0.67896	0.1049	0.24841
california	60590218172	C	0.91726	0.34219	0.13075	0.13381
california	60590753011	B	0.82868	0.86122	0.06772	0.2468
california	60670074301	C	0.92538	0.4445	0.03455	0.16766
california	60670096322	A	0.80183	0.2127	0.14069	0.16268
california	60690004001	D	0.77801	0.6756	0.02976	0.19147
california	60710071094	C	0.79317	0.85851	0.08174	0.32696
california	60770051091	C	0.83867	0.62188	0.02206	0.19273
california	60816106013	C	0.82572	0.87447	0.0752	0.29048
california	60971529043	C	0.91997	0.20419	0.0172	0.12715
california	60014010003	B	0.93063	0.44116	0.04071	0.11805
california	60014366013	A	0.90161	0.65744	0.04639	0.20733
california	60133031033	B	0.77418	0.32586	0.04439	0.09937
california	60133462031	B	0.91548	0.07449	0.02759	0.05058
california	60290058021	D	0.96605	0.47428	0.01646	0.19444
california	60330006005	D	0.90317	0.32765	0	0.10144
california	60371203003	B	0.95677	0.18729	0.06518	0.14191
california	60371288022	B	0.79873	0.60263	0.02326	0.21234
california	60372213031	C	0.86397	0.77725	0.0727	0.25909
california	60372976013	B	0.73941	0.98567	0.11051	0.09416
california	60374621002	C	0.89557	0.79418	0.10472	0.20913
california	60376006012	E	0.92074	0.35524	0.08689	0.16557
california	60376200023	A	0.8414	0.62727	0.05556	0.10707
california	60377018011	E	0.75319	0.60095	0.08201	0.12434
california	60530016002	D	0.90739	0.3254	0.08411	0.16653
california	60552010041	C	0.91557	0.09254	0.09041	0.15008
california	60590218201	B	0.86212	0.02713	0.04235	0.10118
california	60590320423	C	0.87354	0.02224	0.12079	0.19231
california	60590742004	C	0.95528	0.40592	0.08333	0.21632
california	60650435121	B	0.79279	0.49769	0.06344	0.13068
california	60670040111	C	0.85335	0.2905	0.06634	0.13617
california	60710071063	D	0.71906	0.67787	0.0445	0.13592
california	60710099042	C	0.90463	0.45899	0.07663	0.13708
california	60710100042	D	0.84632	0.32016	0.0906	0.24932
california	60730083243	B	1	0.2691	0.05556	0
california	60730102006	C	0.61608	0.84563	0.09966	0.21631
california	60750215002	B	0.80366	0.38186	0.05958	0.18416
california	60855014011	B	0.81188	0.7397	0.05277	0.16988
california	60855048022	A	0.91796	0.12691	0.09737	0.22867
california	60133671003	B	0.79257	0.7879	0.07608	0.18444
california	60190022004	C	0.77764	0.52369	0.17308	0.15264
california	60310008002	C	0.83732	0.41986	0.061	0.28944
california	60371175302	B	0.91122	0.65299	0.09204	0.24602
california	60371394022	D	0.80196	0.30263	0.0311	0.07177
california	60371977002	C	0.84966	0.79829	0.13846	0.28547
california	60372073022	A	0.7572	0.78916	0.03927	0.14202
california	60372397011	C	0.89144	0.77597	0.03565	0.17179
california	60372412023	D	0.93319	0.80642	0.08128	0.25241
california	60374619013	C	0.90285	0.80669	0.08577	0.22636
california	60374809011	B	0.91721	0.8473	0.13704	0.2149
california	60376506022	B	0.64613	0.87665	0.07021	0.14822
california	60379107153	B	0.94794	0.3347	0.0718	0.21017
california	60530106072	D	0.8805	0.85313	0.05553	0.1632
california	60530140001	D	0.88915	0.61625	0.0657	0.15839
california	60590878013	C	0.87517	0.32349	0.0349	0.11812
california	60670090082	D	0.96596	0.41661	0.05378	0.20014
california	60670099001	D	0.94032	0.58691	0.08032	0.14549
california	60710100201	C	0.93001	0.1917	0.06429	0.21742
california	60730024012	B	0.91276	0.79978	0.07405	0.21119
california	60816105004	C	0.97884	0.22685	0.04698	0.14362
california	60830029306	C	0.8979	0.73423	0.06607	0.10886
california	60855028002	B	0.92919	0.21921	0.03899	0.08559
california	60855059003	B	0.7256	0.29677	0	0.0232
california	60190014131	C	0.93616	0.20718	0.0769	0.13249
california	60250116001	B	0.71983	0.73566	0.10705	0.22064
california	60371098003	D	0.78939	0.26104	0.06121	0.15262
california	60372942003	D	0.95248	0.18588	0.03564	0.21174
california	60373016014	E	0.96511	0.98055	0.08451	0.18444
california	60374023033	D	0.90757	0.51528	0.06041	0.21761
california	60377017012	A	0.8652	0.79526	0.03547	0.09894
california	60530124011	B	0.76011	0.50762	0.10366	0.07239
california	60590524211	B	0.94331	0.23094	0.07902	0.12743
california	60590746015	D	0.93715	0.56223	0.0397	0.17817
california	60590755041	C	0.92843	0.29976	0.08149	0.15823
california	60730083291	B	0.63362	0.67991	0.13319	0.21888
california	60730105011	D	0.90984	0.42828	0.05914	0.12101
california	60730133112	B	0.69833	0.35288	0.06085	0.12579
california	60750165001	A	0.78522	0.81006	0.06408	0.33883
california	60770014004	C	0.73198	0.44786	0.14892	0.24709
california	60855120341	B	0.84929	0.18791	0.08109	0.13138
california	60971518002	D	0.68782	0.07868	0	0.17513
california	60971530012	D	0.76846	0.33221	0.06823	0.22148
california	61070020042	D	0.86494	0.40946	0.08822	0.17798
california	60014097002	A	0.88511	0.58696	0.0383	0.17598
california	60250117001	C	0.80688	0.53221	0.10386	0.19002
california	60371232052	B	0.96176	0.8598	0.08039	0.21569
california	60371394011	D	0.90753	0.3984	0.02169	0.03311
california	60372260012	D	0.91844	0.77895	0.05789	0.15368
california	60372407002	B	0.9894	0.78107	0.11631	0.17104
california	60372678002	B	0.83931	0.32802	0.14741	0.03586
california	60374024031	B	0.98321	0.01164	0.09579	0.24888
california	60374027051	D	0.93843	0.13819	0.02935	0.18029
california	60375545182	B	0.95088	0.14804	0.10158	0.15534
california	60377003002	A	0.83333	0.67161	0.05085	0.24082
california	60379102082	C	0.91506	0.34793	0.05308	0.13376
california	60591102032	B	0.90196	0.09528	0.13145	0.22147
california	60710034033	C	0.97643	0.20778	0.12319	0.22433
california	60710035051	D	0.76491	0.71764	0.02595	0.2215
california	60730132061	C	0.76006	0.84168	0.07166	0.25637
california	60750313012	A	0.96774	0.15947	0.08534	0.13459
california	60770051221	B	0.85035	0.27457	0.06867	0.14918
california	60816041013	B	0.9588	0.67241	0.09315	0.15158
california	60855044183	B	0.91679	0.0287	0.08048	0.16841
california	60855120213	B	0.85518	0.10635	0.05936	0.08162
california	60871103002	A	0.89294	0.91832	0.09802	0.20849
california	60990013005	C	0.95658	0.28908	0.02357	0.01985
california	61110047151	D	0.8851	0.42877	0.09765	0.26881
california	60014077003	B	0.92559	0.1398	0.05073	0.04284
california	60190078022	D	0.92157	1	0.03656	0.16728
california	60371041051	C	0.90116	0.23438	0.08197	0.2045
california	60372094011	B	0.79771	1	0.06504	0.22317
california	60372718012	B	0.83292	0.83229	0.09788	0.28055
california	60373019004	A	0.83826	0.76543	0.05558	0.13569
california	60374083021	B	0.95841	0.17176	0.0723	0.13683
california	60374317005	A	0.85005	0.30504	0.02263	0.07166
california	60375009004	C	0.93637	0.87616	0.05634	0.19718
california	60375341012	C	1	0.80849	0.05979	0.11785
california	60379005051	C	0.95133	0.33017	0.05551	0.19211
california	60570004024	C	0.87996	0.01933	0	0.04578
california	60590627011	C	0.87811	0.17389	0.03304	0.04984
california	60590637022	A	0.9622	0.93884	0.09917	0.24463
california	60590994123	C	0.94611	0.02343	0.11145	0.13411
california	60670081114	C	0.86985	0.15401	0.10412	0.07158
california	60710049004	D	0.89742	0.78235	0.07875	0.17371
california	60710055002	B	0.68044	0.79633	0.03041	0.14515
california	60730133061	B	0.87052	0.23057	0.10696	0.26356
california	60816127002	B	0.94326	0.0983	0.03723	0.08245
california	60855029023	B	0.88557	0.41355	0.06417	0.19074
california	60855038043	A	0.96107	0.44284	0.09855	0.20456
california	60971512013	D	0.94662	0.19281	0.06536	0.04248
california	60971528022	A	0.80999	0.9419	0.04648	0.22018
california	61110059012	C	0.93009	0.10563	0.00745	0.03862
california	60014382032	B	0.97446	0.30202	0.09578	0.28656
california	60133040042	C	0.81933	0.41712	0.09715	0.16345
california	60170315021	D	0.88827	0.3516	0.04477	0.10884
california	60190059041	D	0.89946	0.11924	0.09002	0.13644
california	60371974202	A	0.90707	0.5455	0.09769	0.21285
california	60372317202	C	0.87882	0.97765	0.04	0.12353
california	60374024062	C	0.91426	0.29476	0.13441	0.2203
california	60375031041	D	1	0.62162	0.04826	0.14286
california	60375411001	D	0.96639	0.1756	0.08904	0.22918
california	60375438022	C	0.85979	0.28704	0.13228	0.21296
california	60375511012	C	0.96995	0.22117	0.12768	0.24413
california	60375712001	C	0.86891	0.62518	0.10506	0.17227
california	60590219132	C	0.98614	0.22736	0.10228	0.2013
california	60590320443	C	1	0.06889	0.02526	0.03215
california	60590626361	C	0.87201	0.5282	0.09835	0.17538
california	60590992021	B	0.94376	0.18845	0.12452	0.27095
california	60590994172	D	0.78737	0.60947	0.10421	0.23211
california	60591101043	C	0.88733	0.75369	0.08702	0.09557
california	60670093203	B	0.91834	0.52034	0.09047	0.21372
california	60710020152	C	0.89398	0.31993	0.09983	0.15246
california	60710020382	B	0.85106	0.19765	0.1125	0.19458
california	60710052002	C	0.83243	0.4749	0.14043	0.22592
california	60730154044	B	0.90271	0.29366	0.0768	0.06328
california	60730172003	E	0.71743	0.7749	0.01628	0.0249
california	60770031111	C	0.84009	0.82373	0.06323	0.26973
california	60816061002	B	0.96362	0.31771	0.08261	0.16203
california	60855035102	C	0.82417	0.1226	0.08753	0.11396
california	60855124022	A	0.81961	0.56392	0.08669	0.32574
california	60952535004	A	0.85581	0.65831	0.06337	0.17674
california	61110014011	C	0.87508	0.18848	0.08302	0.06554
california	61110079013	C	0.97835	0.46676	0.06268	0.1434
california	60014018001	A	0.76732	0.79548	0.13599	0.35992
california	60170305023	C	0.94778	0.24286	0.02081	0.07285
california	60170315023	E	0.91053	0.11947	0.01771	0.14073
california	60190027013	D	0.74979	0.41728	0.10839	0.20456
california	60371272103	C	0.90943	0.66935	0.06699	0.16647
california	60372113201	C	0.9744	0.8802	0.03827	0.20882
california	60372374013	B	0.95617	0.30826	0.0746	0.1344
california	60372623021	C	0.83101	0.2619	0.01316	0.05576
california	60374802021	B	0.95548	0.53911	0.05897	0.08063
california	60375336023	E	1	0.5814	0.08859	0.25028
california	60375765022	C	0.83157	0.98988	0.08324	0.28796
california	60377022023	C	0.88235	0.04566	0.03539	0.09589
california	60470011011	C	0.93831	0.66427	0.1011	0.13187
california	60730029041	E	0.44612	0.75424	0.63493	0.63204
california	60730083244	B	0.87979	0.21053	0.02079	0.09942
california	60730116022	D	0.87362	0.72462	0.08376	0.17917
california	60730170351	C	0.86068	0.19813	0.08163	0.125
california	60750605023	B	0.90201	0.45499	0.11605	0.17354
california	60855107001	A	0.79049	0.28098	0	0.10663
california	60971506033	D	0.94746	0.24168	0.03678	0.08056
california	61110039002	B	0.86174	0.43842	0.06211	0.13553
california	60014068003	B	0.87082	0.40423	0.02212	0.02876
california	60014279001	C	0.98465	0.65339	0.06056	0.13227
california	60014403341	A	0.94979	0.30104	0.08599	0.21318
california	60290031031	C	0.82951	0.42772	0.08175	0.19242
california	60371152012	C	0.91599	0.61222	0.19194	0.23094
california	60371253103	E	0.90686	0.97125	0.11455	0.29965
california	60371431002	B	0.82818	0.575	0.06797	0.11484
california	60371999002	B	0.94974	0.65475	0.03139	0.16391
california	60372094032	C	0.90814	1	0.05561	0.18471
california	60372114201	A	0.90043	0.89267	0.07227	0.22579
california	60372327003	D	0.95753	0.44537	0.07452	0.12295
california	60372761002	B	0.70759	0.91596	0.15799	0.3215
california	60375548021	B	0.89348	0.53314	0.10743	0.13093
california	60375743007	C	0.88188	0.14944	0.053	0.25543
california	60376500041	B	0.89814	0.44046	0.08712	0.22362
california	60470006034	B	0.77235	0.58367	0.07619	0.28027
california	60530128001	C	0.90085	0.22203	0.05254	0.06525
california	60590423112	C	0.92083	0.24317	0.07163	0.1263
california	60590626481	E	0.89091	0.2595	0.01157	0
california	60590758053	D	0.89336	0.74692	0.10758	0.1899
california	60610208052	C	0.73397	0.45406	0.16026	0.28632
california	60650432721	A	0.86849	0.0962	0.0556	0.0962
california	60650445051	C	0.81381	0.61843	0.07746	0.23154
california	60670090042	C	0.88563	0.54421	0.06815	0.24074
california	60710074041	C	0.87946	0.45287	0.02567	0.19978
california	60730191071	D	0.91215	0.22551	0.03064	0.09694
california	60730192073	C	0.81366	0.99554	0.1523	0.25111
california	60770024013	D	0.90698	0.61847	0.04137	0.18906
california	60952520002	C	0.91678	0.27178	0.05592	0
california	60971508004	D	0.85006	0.24505	0.10145	0.1947
california	61070043003	E	0.97095	0.55923	0.05096	0.19972
california	61110030101	C	0.8908	0.4644	0.06709	0.17902
california	61110059064	C	0.80626	0.2334	0.09298	0.09298
california	61130115001	D	1	0.39968	0.04494	0.07705
california	60014079002	B	0.83496	0.36735	0.07986	0.11535
california	60014377011	C	0.95277	0.70466	0.04235	0.13844
california	60014422004	A	0.96927	0.12874	0.08804	0.14535
california	60290003002	D	0.69656	0.66832	0.09689	0.33043
california	60374808041	B	0.91104	0.64515	0.09795	0.22885
california	60375433064	B	0.94212	0.23228	0.10928	0.1824
california	60379201023	C	0.83018	0.35128	0.05036	0.1204
california	60470006011	D	0.85482	0.40517	0.0665	0.21921
california	60552007043	D	0.92955	0.46553	0.07854	0.12955
california	60590525261	A	0.92364	0.30499	0.10078	0.23948
california	60590639051	C	0.86184	0.31423	0.12829	0.25329
california	60650433042	D	1	0.1454	0.01777	0.0517
california	60670030001	B	0.89476	0.577	0.09955	0.32263
california	60710024014	D	0.97961	0.19368	0.08053	0.24771
california	60730120022	B	0.94405	0.77738	0.09566	0.19595
california	60730132051	C	0.94382	0.62167	0.07554	0.18089
california	60730137023	D	0.89979	0.27789	0.11088	0.2176
california	60816020004	B	0.98327	0.15173	0.04839	0.08961
california	60830029225	E	0.3945	0.99371	0.74027	0.71802
california	61110085003	E	0.89735	0.36544	0.03646	0.09035
california	60014369001	C	0.93529	0.92011	0.10319	0.15074
california	60230008003	D	0.77122	0.57881	0.02319	0.09067
california	60230105011	C	0.87178	0.21729	0.08125	0.10723
california	60310010021	D	0.76664	0.94627	0.02313	0.12053
california	60371395042	C	0.8263	0.92866	0.11104	0.26923
california	60374050022	C	1	0.27011	0.16322	0.27586
california	60374622011	C	0.86144	0.81669	0.06158	0.10411
california	60374822022	A	0.92819	0.51388	0.09219	0.18282
california	60376207022	A	0.81891	0.47948	0.03043	0.10373
california	60376707021	B	0.94154	0.01427	0.06459	0.09315
california	60379203221	C	0.98978	0.08347	0.10118	0.07841
california	60552014013	C	0.91591	0.09432	0.02614	0.07614
california	60590525252	C	0.91489	0.24155	0.10263	0.10763
california	60590758153	B	0.96459	0.32712	0.16962	0.16403
california	60590993056	C	0.81117	0.5832	0.08481	0.1664
california	60610214035	D	0.91825	0.14253	0.01879	0.20394
california	60710013081	D	0.93348	0.43457	0.07688	0.16249
california	60730007002	A	0.78407	0.66804	0.093	0.32961
california	60730083293	B	0.66853	0.58778	0.07022	0.10625
california	60730100034	C	0.93605	0.13502	0.14312	0.18331
california	60730134151	C	0.917	0.23819	0.12821	0.19028
california	60816106012	C	0.94662	0.60443	0.07209	0.08198
california	60855033322	D	0.94231	0.01775	0	0
california	60952518043	D	0.74359	0.29709	0.08171	0.39461
california	60952526043	B	0.87643	0.67288	0.02165	0.21973
california	60070007003	E	0.93452	0.23929	0.06548	0.12369
california	60133922001	B	0.93616	0.47639	0.08274	0.21961
california	60371244003	B	0.89708	0.6475	0.08109	0.23047
california	60371375021	C	0.93253	0.60073	0.00952	0.01071
california	60371893001	C	0.88037	0.02725	0.02064	0.04377
california	60373012043	C	0.82508	0.94567	0.05369	0.12549
california	60375013001	B	0.90909	0.15944	0.03935	0.09362
california	60376023013	C	0.96996	0.33692	0.03394	0.10265
california	60450105001	E	0.76272	0.75374	0.06662	0.15943
california	60590016011	C	0.89261	0.5316	0.07322	0.15621
california	60590114033	B	0.79007	0.78645	0.09651	0.17556
california	60650424051	C	0.71835	0.97971	0.07021	0.26087
california	60730010001	B	0.83975	0.73883	0.04777	0.09014
california	60730074006	A	0.94898	0.22727	0.02041	0.0872
california	60730100151	E	0.9195	0.34589	0.08802	0.20136
california	60855037033	C	0.87408	0.61905	0.078	0.19683
california	60990036034	D	0.97257	0.40233	0.05286	0.16198
california	61010505033	D	0.86715	0.26935	0.00955	0.07839
california	61110056001	C	0.94033	0.603	0.12746	0.23274
california	60070012003	E	0.73326	0.6846	0.25211	0.47257
california	60190020005	C	0.80945	0.63227	0.03924	0.30378
california	60290022002	A	0.83613	0.62225	0	0.11401
california	60371318002	B	0.9392	0.63095	0.10623	0.25664
california	60371831011	C	0.93875	0.55755	0.0359	0.151
california	60372244102	A	0.79062	0.77617	0.13534	0.26894
california	60372383202	B	0.99034	0.80625	0.10625	0.175
california	60372737002	C	0.86308	0.68154	0.02738	0.25254
california	60372751011	B	0.879	0.57846	0.10263	0.2095
california	60375503007	D	0.98234	0	0.12207	0.1748
california	60375715043	B	0.97413	0.02743	0.08584	0.09381
california	60376015021	C	0.95828	0.56125	0.06214	0.20187
california	60376206025	B	0.93761	0.30203	0.11506	0.09052
california	60390010003	D	0.84385	0.83209	0.05975	0.17925
california	60590116016	C	0.9762	0.49406	0.0581	0.07961
california	60590750033	D	0.94626	0.9485	0.08008	0.21842
california	60590758141	C	0.90738	0.21943	0.06797	0.09033
california	60590883021	B	0.82144	0.38943	0.11745	0.21186
california	60650408212	C	0.98272	0.28303	0.1217	0.17854
california	60670080101	D	0.80674	0.22575	0.01844	0.06255
california	60710100261	D	0.85911	0.5397	0.08222	0.20104
california	60750112001	B	0.86915	0.81699	0.04938	0.14089
california	60930005003	D	0.88418	0.26975	0.01631	0.04894
california	60971503062	D	0.9057	0.59823	0.05599	0.2554
california	61030008003	E	0.94344	0.19757	0.03158	0.0996
california	60014086004	C	0.95443	0.36555	0.09496	0.09916
california	60190026013	E	0.82465	0.67692	0.11498	0.16599
california	60190064032	C	0.71751	0.20056	0	0.05932
california	60190071003	D	1	0.6412	0.02456	0.22647
california	60230012001	E	0.49129	0.57998	0.54433	0.571
california	60270003001	C	0.91757	0.03597	0.02248	0.1223
california	60371219002	B	0.96742	0.38944	0.12871	0.17409
california	60372426003	B	0.90617	0.96711	0.05839	0.16201
california	60374043021	D	0.85041	0.37322	0.04413	0.29918
california	60374607002	D	0.91604	0	0.04197	0.06569
california	60375334032	C	0.96629	0.71579	0.09397	0.1665
california	60375402033	C	0.98835	0.37411	0.17217	0.29968
california	60375545162	B	0.95296	0.07507	0.10551	0.13543
california	60375774003	D	0.88503	0.73262	0.05775	0.10909
california	60670074031	A	0.88764	0.52913	0.0426	0.20579
california	60710009011	D	0.72507	0.85486	0.10231	0.18427
california	60730091061	E	0.88252	0.40111	0.10998	0.10444
california	60730131022	B	0.88207	0.54716	0.08204	0.27575
california	60730213021	D	0.51157	0.03816	0.0454	0.27413
california	60790110021	E	0.69556	0.52431	0.25687	0.35677
california	60816074001	A	0.91378	0.35588	0.06557	0.12093
california	60830025022	D	0.92011	0.27473	0.07473	0.19081
california	61110047102	C	0.94622	0.6017	0.07946	0.1937
california	60014034004	B	0.77117	0.99406	0.13373	0.19019
california	60050002004	D	0.76935	0.40923	0	0.01935
california	60190055103	C	0.40945	0.88214	0.10559	0.21608
california	60372193002	C	0.86798	0.77283	0.04441	0.17192
california	60372716002	C	0.87415	0.52268	0.06349	0.12245
california	60372780011	A	0.92616	0.2153	0.121	0.15302
california	60375433223	A	0.82658	0.13766	0.04012	0.10489
california	60376203032	A	0.85605	0.22097	0.03071	0.04944
california	60552008043	B	0.98805	0.82515	0	0.13225
california	60590117223	C	0.98044	0.12713	0.15096	0.17367
california	60590320312	C	0.95706	0.11266	0.07249	0.12115
california	60590320541	B	0.82881	0.37538	0.03532	0.04188
california	60590891043	A	0.93083	0.64922	0.07684	0.17261
california	60590994152	D	0.81981	0.27566	0.1285	0.16511
california	60590995101	A	0.89746	0.03335	0.05575	0.00348
california	60591101143	D	0.95361	0.16949	0.13253	0.17169
california	60650494001	D	0.94411	0.5799	0.03673	0.21907
california	60830029224	A	0.79078	0.70685	0.1589	0.25205
california	60855029082	A	0.92911	0.35726	0.0369	0.08666
california	60855073014	B	0.91542	0.04279	0.04876	0.12338
california	60855076003	A	0.88842	0.07509	0.05711	0.14648
california	60971503043	D	0.88918	0.67397	0.06894	0.09472
california	60971534014	D	0.88982	0.32842	0.07649	0.14105
california	61010506011	D	0.87931	0.32767	0.06279	0.11969
california	60070028005	C	0.69295	0.64634	0.03862	0.17378
california	60150002031	E	0.76727	0.4605	0.02859	0.11683
california	60190025011	C	0.8565	0.77885	0.0551	0.33805
california	60290061001	C	0.89676	0.52941	0.0826	0.09661
california	60371031011	C	0.98397	0.13594	0.05352	0.11127
california	60371323003	C	0.94784	0.76144	0.10603	0.17914
california	60372380002	B	1	0.25894	0.03188	0.08792
california	60375326031	B	0.82068	0.75207	0.05418	0.20661
california	60376203057	C	0.89167	0.32825	0.02511	0.04843
california	60530105062	C	0.79332	0.79322	0.03721	0.15518
california	60590626041	E	0.90423	0.1194	0.05846	0.07463
california	60710074072	C	0.61676	0.75505	0.04404	0.19633
california	60710088001	D	0.84173	0.26805	0.02374	0.04748
california	60710099082	D	0.92034	0.26173	0.09568	0.11257
california	60730095112	B	0.74749	0.98767	0.09403	0.16956
california	60730178084	C	0.8911	0.24981	0.03493	0.08808
california	60770054034	C	0.9475	0.10446	0.04459	0.15211
california	60830029262	E	0.09554	1	0.98635	0.99599
california	60855029011	B	0.95267	0.37135	0.05495	0.08215
california	60855035043	C	0.98121	0.55286	0.04229	0.18716
california	60855044213	A	0.82202	0.30677	0.10689	0.08412
california	60855045051	B	0.9889	0.15775	0.05132	0.0208
california	60971510002	D	0.88392	0.28471	0.03869	0.11092
california	61070023042	D	0.73832	0.39564	0.02648	0.1433
california	61110061004	C	0.82507	0.94196	0.0478	0.15364
california	60014022002	B	0.87143	0.79459	0.0959	0.2048
california	60014333004	B	0.99194	0.19933	0.05355	0.11801
california	60014506043	C	0.9039	0.19862	0.06621	0.07115
california	60190011001	D	0.94371	0.53968	0.10835	0.22084
california	60372410022	D	0.92683	0.73827	0.11257	0.19606
california	60374052022	B	0.95332	0.31293	0.12121	0.20162
california	60375551021	B	0.92952	0.44465	0.1277	0.22104
california	60411242004	A	0.90162	0.03725	0.04867	0.06279
california	60470005053	D	0.81883	0.51016	0.03664	0.14379
california	60590996033	C	1	0.26912	0.07365	0.07365
california	60590999051	C	0.84061	0.9171	0.04276	0.14223
california	60650307002	C	0.96449	0.77117	0.03502	0.16612
california	60670027004	D	0.88207	0.55781	0.14064	0.323
california	60710038042	B	0.95821	0.39501	0.07198	0.30129
california	60710084023	D	0.97083	0.08023	0.01378	0.13047
california	60730076005	C	0.82045	0.65993	0	0.09988
california	60730099021	E	NA	NA	NA	NA
california	60730162013	D	0.93466	0.15562	0.05602	0.05322
california	60730203071	C	0.91803	0.1396	0.07419	0.1216
california	60750312013	A	0.88259	0.59524	0.10832	0.19419
california	60855029062	A	0.90914	0.30548	0.07102	0.10131
california	60855050081	A	0.59872	0.99734	0.12138	0.39691
california	61070010034	C	0.80229	0.31867	0.08614	0.07169
california	61110059061	B	0.94906	0.14879	0.06233	0.06233
california	60190055102	C	0.66921	0.32	0.14462	0.13538
california	60310010011	C	0.94489	0.18841	0.01449	0.11462
california	60372043004	D	0.917	0.66572	0.14011	0.20651
california	60374002072	C	0.95554	0.07128	0.08961	0.12984
california	60376010022	C	0.77597	0.70776	0.1105	0.19767
california	60590320203	B	0.84459	0.26066	0.14745	0.19357
california	60590524163	B	0.94842	0.17813	0.12655	0.20014
california	60590741113	B	0.93037	0.29631	0.09448	0.20497
california	60590992202	D	0.82811	0.47346	0.0392	0.14053
california	60650435051	D	0.84705	0.48434	0.02986	0.08958
california	60659410003	A	0.84887	0.2333	0.04335	0.02505
california	60670096063	C	0.80068	0.6262	0.11922	0.25706
california	60710100132	D	0.96548	0.37804	0.12733	0.16072
california	60730133092	C	0.92982	0.38506	0.06609	0.04023
california	60730200193	C	0.77991	0.35493	0.05479	0.08822
california	60770032093	D	0.8944	0.18676	0.05263	0.10979
california	60855043082	A	0.9242	0.25864	0.10106	0.08577
california	60855044212	A	0.97415	0.2232	0.05996	0.15842
california	60990038043	D	0.87239	0.38459	0.08111	0.09265
california	61110011011	D	0.90198	0.20145	0.10245	0.13556
california	60014042003	E	0.74748	0.281	0.21779	0.22699
california	60014064002	D	0.8345	0.5469	0.06036	0.17788
california	60014415241	A	0.84938	0.52201	0.037	0.04661
california	60133270005	E	0.89012	0.33831	0.1094	0.12434
california	60371221202	C	0.96461	0.44908	0.04401	0.22913
california	60371247001	A	0.98216	0.23429	0.03026	0.14663
california	60371252001	B	0.77966	0.83321	0.0619	0.21887
california	60371349051	B	0.64408	0.86809	0.08291	0.2763
california	60371902011	B	0.72207	1	0.08552	0.31862
california	60371926201	C	0.94356	0.99086	0.0736	0.14873
california	60372371012	C	0.85799	0.39499	0.0289	0.19653
california	60372742024	B	0.91263	0.72312	0	0.07124
california	60374338011	D	0.97882	0.84937	0.05489	0.19432
california	60375550014	C	0.84406	0.64122	0.06107	0.19578
california	60590219122	D	0.96547	0.10417	0.03646	0.07292
california	60590992391	C	1	0.11908	0.06169	0.12195
california	60591100121	C	0.98909	0.05556	0.06151	0.07738
california	60670093091	E	0.87739	0.17994	0.0638	0.08468
california	60710097162	B	0.75407	0.94431	0.02566	0.28849
california	60710109015	C	0.79528	0.0343	0.01393	0.08039
california	60730154052	B	0.959	0.041	0.08858	0.18521
california	60730186034	D	0.90922	0.42659	0.10388	0.23269
california	60770038031	E	0.68588	0.5	0.07345	0.22316
california	60790117042	D	0.6452	0.85409	0.172	0.40569
california	60990023011	C	0.9212	0.45356	0.04644	0.20732
california	60990035001	C	0.93633	0.24877	0.02869	0.11181
california	60990038041	C	0.67662	0.68099	0.10634	0.25856
california	60014417003	A	0.99009	0.61354	0.0322	0.23369
california	60290002001	B	0.4986	0.78796	0.09686	0.2199
california	60290031212	B	0.67211	0.937	0.04348	0.36462
california	60374809031	A	0.88928	0.6347	0.07111	0.1242
california	60375302041	C	0.89401	0.61257	0.10359	0.23832
california	60375361031	C	0.87177	0.72465	0.09046	0.21272
california	60375730021	E	0.84939	0.87021	0.07049	0.29458
california	60375771003	C	0.76818	0.8	0.14432	0.22273
california	60376023014	B	1	0.29032	0.14213	0.18274
california	60411270003	B	0.88691	0.05331	0	0
california	60590882021	D	0.98483	0.53931	0.04854	0.1517
california	60650432572	B	0.82429	0.20256	0.04387	0.07599
california	60710070002	C	0.94335	0.52627	0.08862	0.20146
california	60710079011	D	0.81188	0.15375	0.08663	0.10396
california	60730186103	C	0.93434	0.68235	0.1302	0.26196
california	60730211001	E	0.97708	0.14451	0.06152	0.24246
california	60750252004	D	0.85439	0.30478	0.08137	0.08779
california	60770048003	E	0.97151	0.51524	0.0812	0.13869
california	60830020053	C	0.84599	0.21201	0.03717	0.16676
california	60952521081	D	0.91541	0.27691	0.05345	0.11533
california	60971535023	D	0.85813	0.23529	0.07266	0.09689
california	61070006004	D	0.85347	0.78315	0.04472	0.22725
california	60014355003	B	0.92085	0.74123	0.03928	0.14962
california	60014431043	A	0.85531	0.33681	0.03161	0.07113
california	60014506012	A	0.82993	0.0769	0.08009	0.15348
california	60070035021	E	0.97943	0.42383	0.06408	0.14757
california	60190057032	D	0.91484	0.20085	0.06115	0.1787
california	60190058051	E	0.95146	0.05902	0.07368	0.12442
california	60230002001	A	0.95734	0.31229	0.04266	0.18089
california	60310010032	C	0.90238	0.45165	0.07352	0.31743
california	60371881003	B	0.95345	0.52482	0.0636	0.25018
california	60372657003	C	0.79003	0.64083	0.115	0.20667
california	60374636024	A	0.84378	0.84383	0.00406	0.15341
california	60375511011	E	0.94	0.8154	0.11636	0.28346
california	60379108131	C	0.84924	0.02388	0.08254	0.15512
california	60590218291	C	0.85256	0.03757	0.0455	0.09841
california	60590219121	C	0.94239	0.04228	0.05814	0.07875
california	60650314011	D	1	0.43421	0.11654	0.11278
california	60650433161	B	0.66175	0.17445	0	0
california	60670014002	D	0.74384	0.70062	0.07882	0.17488
california	60670079061	D	0.8808	0.35187	0.04813	0.10963
california	60690005013	D	0.89169	0.0974	0.09824	0.26784
california	60710001132	B	0.99364	0.34511	0.06275	0.15471
california	60730079082	E	0.61366	0.86279	0.13968	0.42751
california	60730083051	E	NA	NA	NA	NA
california	60730168043	D	0.87582	0.32988	0.0784	0.21795
california	60730170061	B	0.90842	0.08599	0.10698	0.06644
california	60730201072	D	0.78533	0.29981	0.08606	0.1899
california	60750329021	A	0.98111	0.29503	0.02434	0.12853
california	60855055002	A	0.84534	0.4632	0.07466	0.18402
california	60952529142	D	0.89447	0.56327	0.02748	0.19017
california	60971512032	B	0.86937	0.17338	0.10875	0.14677
california	60990006011	C	0.98891	0.56577	0.05784	0.16323
california	61010501014	E	0.89858	0.80132	0.04665	0.06897
california	61070010033	D	0.93094	0.33573	0.06667	0.17256
california	60014370001	A	0.94844	0.13646	0.0346	0.1194
california	60070005014	E	0.38087	0.8468	0.68406	0.77179
california	60070007004	A	1	0.9001	0.31091	0.35984
california	60070027001	D	0.98833	0.20236	0.10667	0.16667
california	60170309011	D	0.9421	0.06697	0.07603	0.1007
california	60371943002	B	0.74776	0.42222	0.03333	0.04111
california	60373201001	B	0.92218	0.22861	0.10875	0.27115
california	60374303022	E	0.94333	0.13889	0.02333	0.10222
california	60375501005	D	1	0.02468	0.09574	0.06283
california	60375526013	C	0.83572	0.28625	0.08412	0.19397
california	60590320401	C	0.92083	0.10349	0.09897	0.11708
california	60590524172	C	0.94606	0	0.02766	0.02766
california	60590758122	C	0.93114	0.26312	0.05247	0.0967
california	60590762084	E	0.93803	0.7315	0.14482	0.27907
california	60670082073	C	0.87915	0.3852	0.03474	0.13897
california	60730074005	C	0.81067	0.60356	0.18015	0.35972
california	60730104011	C	0.75921	0.76527	0.03792	0.16168
california	60730163022	B	0.87786	0.68709	0.04273	0.13039
california	60770003001	B	0.7643	0.70631	0.03398	0.22249
california	60830031022	C	0.93216	0.35164	0.06533	0.10279
california	60952523161	D	0.63843	0.36308	0.07037	0.17542
california	60990039093	E	0.76259	0.39378	0.21244	0.2215
california	61110084013	D	0.95675	0.36762	0.06607	0.11751
california	60014062012	D	0.69239	0.6	0.05217	0.33043
california	60373108001	D	0.87723	0.62801	0.01532	0.1116
california	60374061024	C	0.84471	0.81811	0.14922	0.11656
california	60375333001	D	0.92899	0.91612	0.03169	0.24138
california	60375519005	C	0.92999	0.17257	0.06916	0.14739
california	60376211022	C	0.88709	0.311	0.04811	0.08477
california	60670071023	B	0.92176	0.04771	0.01972	0.02099
california	60670081412	C	0.8283	0.48728	0.03339	0.19237
california	60710099131	C	0.88357	0.50086	0.03551	0.1986
california	60730080065	B	0.71714	0.75718	0.09051	0.24195
california	60730097061	C	0.97733	0.09488	0.09572	0.04702
california	60730189062	D	0.63282	0.70674	0.13115	0.28233
california	60855004002	D	0.86355	0.43128	0.0434	0.20796
california	60014422002	A	0.97531	0.05018	0.01416	0.06516
california	60070017023	C	0.83392	0.14436	0.15767	0.26279
california	60133400012	B	0.90515	0.48159	0.1139	0.22391
california	60371286022	C	1	0.55388	0.07602	0.0944
california	60371342011	C	0.96126	0.18188	0.03468	0.16702
california	60372048202	B	0.90114	0.55532	0.05548	0.19915
california	60372187022	B	0.91496	0.81383	0.08815	0.16185
california	60373117006	B	0.87915	0.43303	0.06647	0.15509
california	60374816052	A	1	0.65851	0.08936	0.21277
california	60375350021	B	0.90938	0.69216	0.10668	0.24807
california	60375702041	B	0.85081	0.56842	0.04105	0.12842
california	60377001021	A	0.9629	0.97599	0.12086	0.32285
california	60650449194	D	0.70522	0	0.11745	0
california	60670060025	B	0.6185	0.68992	0.0913	0.21964
california	60670067023	D	0.93949	0.30399	0.05826	0.1463
california	60670081131	C	0.83973	0.48575	0.07058	0.25552
california	60670082091	B	0.8449	0.44883	0.09232	0.17297
california	60710127001	E	0.90057	0.34035	0.08936	0.14513
california	60730095073	C	0.82921	0.23283	0.04424	0.08731
california	60730174032	B	0.94959	0.15651	0.07605	0.20742
california	60790102012	D	0.90384	0.06426	0.04638	0.09683
california	60816077022	C	0.92148	0.24051	0.10408	0.13572
california	60855023012	C	0.74887	0.35376	0.05879	0.11908
california	60855046021	E	0.93869	0.3016	0.06569	0.19929
california	60855110004	A	0.73618	0.37921	0.07512	0.07512
california	60855120522	B	0.81164	0.57351	0.05018	0.17641
california	60952523051	E	0.9223	0.39598	0.07828	0.18543
california	61030001001	D	0.6505	0.48264	0.00781	0.1123
california	61070038021	C	0.71178	0.58888	0.05236	0.12388
california	60014359004	B	1	0.23264	0.043	0.14443
california	60014403051	B	0.95522	0.05751	0.07062	0.12528
california	60133540022	E	0.90659	0.09341	0.11377	0.11377
california	60371112042	B	0.94132	0.05439	0.06124	0.13523
california	60372404023	C	0.88259	0.5315	0.029	0.13715
california	60372722011	A	0.83564	0.72438	0.11931	0.17034
california	60374027031	B	0.8202	0.61944	0.0806	0.22601
california	60379001032	C	0.96411	0.3075	0.04345	0.19836
california	60379200311	C	0.92044	0.17194	0.13003	0.15483
california	60530004001	D	0.84378	0.80203	0.03738	0.18882
california	60650434052	C	0.69565	0.7149	0.03065	0.19672
california	60659409002	B	0.80348	0.18316	0.01738	0
california	60730041002	C	0.68882	0.69779	0.17414	0.29778
california	60730083052	A	0.67873	0.96129	0.38892	0.42728
california	60730091032	B	0.85954	0.46839	0.08497	0.18653
california	60730198041	C	0.95858	0.28496	0.06575	0.16042
california	60770038021	D	0.87252	0.53987	0.03567	0.13158
california	60816092011	C	0.91689	0.15466	0.01757	0.03866
california	60855050061	A	0.68353	0.74994	0.06863	0.27327
california	60990009101	D	0.74198	0.50834	0.10783	0.12452
california	61110075143	C	0.8721	0.3506	0.0678	0.12649
california	60014239011	A	0.86652	0.62217	0.11235	0.27697
california	60014429002	B	0.91718	0.11559	0.0596	0.1161
california	60014513003	B	0.92867	0.24966	0.10158	0.15801
california	60133710006	B	0.76522	0.16467	0.11149	0.2024
california	60170308011	C	0.87963	0.19459	0.07797	0.12837
california	60190053051	D	0.87462	0.54791	0.0948	0.10092
california	60230005001	E	0.5672	0.61442	0.07948	0.26517
california	60373023021	A	0.96194	0.88541	0.09189	0.18973
california	60374033213	B	0.85145	0.20531	0.07246	0.14251
california	60374827012	C	0.93472	0.47653	0.03163	0.14082
california	60375711021	D	0.92944	0.28021	0.03137	0.14771
california	60375717011	C	0.93722	0.72229	0.18262	0.21851
california	60375737004	B	0.90946	0.11968	0.02161	0.1277
california	60379200132	B	0.8916	0.00355	0.08124	0.15189
california	60470005052	D	0.97201	0.22973	0.1139	0.2056
california	60590015031	D	0.87195	0.34864	0.08346	0.24935
california	60670004002	D	0.67254	0.90956	0.07935	0.4937
california	60670079031	C	0.9561	0.09279	0.07524	0.19227
california	60710017021	C	0.86354	0.71436	0.03769	0.22187
california	60710097112	C	0.94086	0.13603	0.06858	0.08391
california	60730040004	C	0.90166	0.59924	0.0133	0.07502
california	60730173031	A	0.92953	0.25054	0.04466	0.06536
california	60750253003	B	0.87947	0.74707	0.11944	0.21429
california	60750479021	C	0.83942	0.32801	0.04948	0.09178
california	60830027031	C	0.89474	0.44286	0.03294	0.21391
california	60855078063	A	0.77238	0.69077	0.04962	0.07131
california	61110013011	C	0.94252	0.24792	0.04294	0.09141
california	60014364012	B	0.91357	0.41611	0.07649	0.20041
california	60190030042	D	0.88166	0.18299	0.0661	0.15565
california	60290023012	C	0.73533	0.63882	0.05812	0.20465
california	60371347202	B	0.88568	0.70477	0.06868	0.26602
california	60371863011	D	0.86667	0.37386	0.12157	0.21176
california	60372284202	C	0.90869	0.69517	0.05553	0.19297
california	60372653032	E	0.39198	0.97154	0.83894	0.90201
california	60374037021	A	0.94667	0.17962	0.09608	0.11597
california	60375421053	C	0.92707	0.63808	0.04866	0.15388
california	60375731002	B	0.87729	0.76741	0.10529	0.25097
california	60376002023	B	0.89325	0.64714	0.05441	0.18044
california	60377018023	B	0.71784	0.86621	0.05306	0.17857
california	60590111022	E	0.83557	0.30545	0.07886	0.19883
california	60670070171	E	0.87213	0.14754	0.0341	0.10492
california	60710084014	B	0.97113	0.43261	0.19968	0.18845
california	60750257012	B	0.98861	0.25898	0.07659	0.17568
california	61130105053	B	0.80966	0.35115	0.07794	0.14491
california	60014039001	A	0.67489	0.66933	0.06469	0.27943
california	60050004023	D	0.90918	0.16724	0.01996	0.12575
california	60190082005	A	0.92239	0.8918	0	0.14754
california	60270008001	E	0.67673	0.52766	0.00521	0.07986
california	60290018021	E	0.36755	0.9835	0.11549	0.39047
california	60371134211	D	0.88484	0.98568	0.07757	0.24463
california	60371397014	A	1	0.39369	0.12209	0.07545
california	60375329004	C	0.92985	0.76883	0.05346	0.16039
california	60610205013	D	0.86767	0.12359	0.03441	0.07105
california	60650317021	D	0.88996	0.22297	0.12741	0.15541
california	60710008041	B	0.91297	0.03339	0.02498	0.0967
california	60710071061	D	0.99151	0	0.02716	0.1528
california	60730085101	C	0.921	0.66616	0.22036	0.25785
california	60730133012	C	0.86695	0.10575	0.10105	0.23326
california	60730185142	C	0.95438	0.10739	0.11156	0.12421
california	60750158012	A	0.90273	0.60213	0.04493	0.22047
california	60770007003	D	0.91388	0.48038	0.05455	0.2201
california	61070012001	E	0.81119	0.81279	0.0724	0.14991
california	60070008005	D	0.88931	0.57905	0.11445	0.12195
california	60133451052	B	0.91977	0.02895	0.07279	0.09926
california	60290009092	E	0.95573	0.09046	0.07479	0.10399
california	60290038031	D	0.92289	0.17126	0.05766	0.14622
california	60371973002	D	0.8595	0.81694	0.05039	0.26453
california	60372182102	C	0.8658	0.54104	0.07336	0.19423
california	60373007011	C	0.82274	0.58435	0	0.15159
california	60374034085	B	0.83406	0.07205	0.14774	0.26346
california	60374066011	B	0.91347	0.09112	0.07278	0.10029
california	60374067022	C	0.92109	0.48362	0.0794	0.13249
california	60374086302	C	0.9272	0.28384	0.10301	0.22301
california	60374828003	B	0.964	0.36432	0.06584	0.12189
california	60375437022	C	0.97197	0.5411	0.13528	0.21947
california	60590740062	C	0.80822	0.54123	0.08927	0.14879
california	60590751003	C	0.81014	0.71391	0.08308	0.17143
california	60590992492	B	0.9811	0.63485	0.06312	0.15023
california	60650427201	E	0.83676	0.46897	0.02971	0.1443
california	60650427241	C	0.79037	0.28774	0.09923	0.19224
california	60670084021	C	0.97651	0.1007	0.07823	0.06739
california	60790107031	D	0.94228	0.50127	0.09097	0.13237
california	60855006001	A	0.76898	0.80366	0.13753	0.33537
california	60871205005	C	0.94819	0.07167	0.11945	0.07679
california	61110055031	D	0.75315	0.72778	0.05929	0.11172
california	60014076001	D	0.94855	0.24108	0.06205	0.0485
california	60014323001	B	0.85723	0.60903	0.1061	0.29132
california	60014415012	A	0.90621	0.19288	0.05007	0.17066
california	60133230003	B	0.93676	0.25639	0.09633	0.17469
california	60133560013	C	0.95356	0.07937	0.16685	0.32073
california	60170308071	D	0.79207	0.22015	0.04332	0.14307
california	60170314061	D	0.83396	0	0.01389	0.06111
california	60230109012	A	0.91881	0.74208	0.14573	0.20541
california	60290047023	D	0.9631	0.71125	0.01661	0.18266
california	60371200202	D	0.97603	0.83548	0.07082	0.2196
california	60371251002	A	0.80226	0.80825	0.08213	0.2675
california	60371286021	B	0.92034	0.67542	0.05932	0.23305
california	60374027063	C	0.86538	0.61947	0.04094	0.20533
california	60374326014	A	0.91007	0.5301	0.09898	0.2352
california	60374631023	D	0.95205	0.2415	0.0518	0.1036
california	60374642004	A	0.86245	0.24856	0.05172	0.0819
california	60375019002	B	0.98935	0.00655	0.04914	0.13432
california	60375336011	D	0.9096	0.71236	0.1175	0.18911
california	60375715032	D	0.86401	0.31319	0.1456	0.25962
california	60378004082	C	0.85895	0.20634	0.03634	0.10009
california	60411032001	C	0.91673	0.47438	0.0823	0.21894
california	60590218283	C	0.94626	0	0.08851	0.16017
california	60590626191	D	0.89766	0.08153	0.02515	0.01995
california	60590870012	C	0.87059	0.68182	0.09076	0.20112
california	60650409012	B	0.98083	0.33212	0.07664	0.24777
california	60650419093	C	0.88866	0.28776	0.12303	0.20574
california	60650432741	C	0.87511	0.17823	0.05224	0.21598
california	60650467001	E	0.70848	0.91138	0.08263	0.08347
california	60670090071	B	0.83806	0.79583	0.09982	0.21325
california	60710054002	C	0.87827	0.50401	0.17468	0.27083
california	60730078004	C	0.55585	0.97933	0.12661	0.29716
california	60730185114	C	0.7262	0.86008	0.06138	0.24628
california	60750119011	B	0.89655	0.6561	0.01957	0.13141
california	60816128002	B	0.87645	0.1601	0.0233	0.0448
california	60830027061	D	0.99359	0.31641	0.03445	0.23663
california	60971513085	C	0.91849	0.51141	0.03701	0.11104
california	60014013002	B	0.78173	0.94641	0.11748	0.25091
california	60133141023	B	0.97262	0.27831	0.06411	0.11555
california	60133591021	C	0.70353	0.37081	0.03757	0.15653
california	60170305042	C	0.90931	0.33652	0.01671	0.10979
california	60290004003	C	0.89302	0.57663	0.02939	0.18195
california	60371862031	A	0.83489	0.17503	0.04853	0.11559
california	60372409004	C	0.97678	0.60157	0.0865	0.2595
california	60372698001	A	0.81787	0.60282	0.10668	0.34692
california	60372974003	D	0.82083	0.1562	0.05972	0.06279
california	60373107023	B	0.9647	0.92095	0.07982	0.23599
california	60374628002	C	0.86616	0.81285	0.1326	0.25
california	60411041011	B	0.9037	0.26726	0.00147	0.08971
california	60411170002	D	0.94464	0.19738	0.06832	0.05183
california	60590218091	C	0.94734	0.22956	0.04831	0.14026
california	60590740044	B	0.93556	0.51498	0.04092	0.14393
california	60590887021	B	0.95323	0.44841	0.07321	0.18774
california	60610219021	D	0.95838	0.08561	0.03582	0.06922
california	60670093251	C	0.95128	0.05256	0.03462	0.05385
california	60710008172	B	0.94576	0.07893	0.05196	0.11118
california	60710020371	C	1	0.12669	0.06056	0.08924
california	60710061004	D	0.78264	0.74258	0.06528	0.30638
california	60710086012	D	0.96636	0.51091	0.09636	0.15091
california	60710092011	C	0.81714	0.29308	0.03183	0.06915
california	60710097171	D	0.87461	0.36702	0.07891	0.11776
california	60730168071	D	0.92996	0.33771	0.02952	0.13653
california	60816096034	D	0.95228	0.18257	0.03942	0
california	60855026043	C	0.60675	0.88972	0.02784	0.24839
california	60855035042	D	0.93345	0.37543	0.07257	0.19143
california	60855125051	C	0.9294	0.27061	0.09817	0.20909
california	60952529031	D	0.98071	0.31557	0.09613	0.06479
california	60971532001	D	0.79135	0.32705	0.01527	0.10433
california	61070039023	D	0.91941	0.50942	0.04565	0.23623
california	60014040001	A	0.81864	0.75082	0.13965	0.20865
california	60014328001	D	0.98558	0	0.02311	0.09628
california	60133031022	C	0.72439	0.43764	0.05076	0.10277
california	60133601022	B	0.95342	0.14801	0.09892	0.09319
california	60133750003	B	0.99019	0.57754	0.05213	0.17234
california	60170316004	D	0.62415	0.92467	0.05131	0.3155
california	60190014072	D	0.85921	0.85824	0.09354	0.17743
california	60190038071	D	0.76068	0.46804	0.02995	0.20234
california	60371288011	B	0.81117	0.93535	0.03202	0.22054
california	60373018011	C	0.91233	0.85934	0.08767	0.14933
california	60375512024	E	0.86174	0.59668	0.11887	0.17831
california	60376025061	A	0.81914	0.90967	0.08859	0.15692
california	60590019021	D	0.7718	0.39959	0.05594	0.16782
california	60590320542	C	0.80914	0.41667	0.01894	0.12247
california	60590746012	D	0.89927	0.77788	0.02015	0.27839
california	60650419101	C	0.88345	0.39736	0.05468	0.1961
california	60650432711	D	0.90626	0.32034	0.05188	0.14236
california	60650507004	D	0.77512	0.58808	0.00941	0.26032
california	60670024004	D	0.97951	0.17882	0	0.06284
california	60670096143	B	0.76755	0.19365	0.14166	0.17643
california	60690008012	D	0.90497	0.08647	0.02997	0.11901
california	60730186082	B	0.90516	0.08643	0.08403	0.04802
california	60750170002	B	0.85709	0.49722	0.04044	0.0682
california	60855042023	B	0.9576	0.25301	0.0327	0.11704
california	60855120221	B	0.93862	0.38841	0.07997	0.14409
california	60855130002	A	0.68234	1	0.63475	0.76197
california	61070016012	C	1	0.37808	0.08687	0.22804
california	61110083032	C	0.85892	0.54407	0.10807	0.16526
california	60014427001	B	0.941	0.17275	0.08098	0.10049
california	60014506072	C	0.8976	0.42917	0.07778	0.17361
california	60070011004	E	0.5086	0.70833	0.48034	0.64128
california	60290022003	D	0.75857	0.82596	0.00737	0.18584
california	60290028173	D	0.81039	0.87649	0.06796	0.20288
california	60371230101	C	0.90675	0.54846	0.08987	0.17797
california	60371238001	C	0.97384	0.56096	0.07725	0.10158
california	60371871022	B	0.85939	0.59785	0.04988	0.14479
california	60372038003	B	0.82958	0.58001	0.02317	0.17886
california	60372400102	B	0.89448	0.92869	0.06311	0.17377
california	60376206021	B	0.88592	0.11312	0.07421	0.08778
california	60590639021	C	0.96182	0.15457	0.03093	0.13043
california	60610203001	D	0.82832	0.47482	0.07026	0.17037
california	60670023001	D	0.94144	0.26276	0.02703	0.04955
california	60670031012	C	0.86719	0.39453	0.16797	0.18945
california	60730034041	C	0.87574	0.4921	0.04404	0.22257
california	60750127001	C	0.73146	0.68956	0.01374	0.20604
california	60830010002	C	0.78659	0.92073	0.28415	0.42317
california	61110043041	C	0.88692	0.29156	0.08374	0.24022
california	60014233001	A	0.9001	0.32679	0.08145	0.09617
california	60014419212	A	0.86916	0.73831	0.05012	0.28242
california	60133131031	B	0.8826	0.30438	0.09738	0.17264
california	60230006003	D	0.86859	0.05742	0.0609	0.11645
california	60371152021	A	0.76955	0.57194	0.25856	0.28922
california	60372014022	D	1	0.39587	0.06308	0.17564
california	60373105011	E	0.92291	0.6167	0.08137	0.18951
california	60374027061	B	0.82298	0.37428	0.08382	0.16546
california	60374308031	A	1	0.22676	0.09193	0.10112
california	60376207024	C	0.94978	0.19647	0.0292	0.04623
california	60376210021	C	0.80104	0.60656	0.03893	0.15574
california	60379203362	C	0.72835	0.68226	0.05161	0.18065
california	60530131001	B	0.41965	1	0.23421	0.07558
california	60590218025	C	0.71017	0.6104	0.04518	0.07398
california	60590626224	A	1	0	0	0.22947
california	60590882022	B	0.95449	0.14167	0.08407	0.16104
california	60650305013	D	0.99777	0.11236	0.06404	0.21966
california	60650426182	C	0.93088	0.32688	0.09223	0.21651
california	60670027003	D	0.81257	0.7497	0.05575	0.13049
california	60670078011	E	0.82468	0.74145	0.03942	0.13681
california	60710008191	D	0.84211	0.13523	0	0.00329
california	60710045042	C	0.98294	0.1835	0.06081	0.07139
california	60710121011	D	0.8854	0.18447	0.01774	0.15689
california	60730119024	C	0.9697	0.20126	0.07477	0.21803
california	60750104004	E	0.92364	0.75784	0.06272	0.12195
california	60855031182	B	0.90682	0.71054	0.08761	0.19419
california	60952532031	D	0.88292	0.71756	0.08208	0.1207
california	60990005041	C	0.82826	0.3047	0.08683	0.1867
california	61110040004	E	0.9904	0.17742	0.1146	0.11588
california	60014327003	D	0.94268	0.28769	0.11996	0.13482
california	60371894002	E	0.84929	0.44937	0.06182	0.08037
california	60371912012	B	0.90289	0.93778	0.08104	0.14397
california	60372392021	C	0.7659	0.78577	0.06003	0.20489
california	60374072004	D	0.84528	0.111	0.06925	0.18635
california	60375008002	C	1	0.09043	0.08821	0.17555
california	60375545161	B	0.95122	0.21171	0.11171	0.16
california	60379108051	D	0.86065	0.08301	0.06519	0.1573
california	60379200281	B	0.86469	0.13602	0.07441	0.12392
california	60390001044	C	0.74409	0.05785	0.0185	0.17266
california	60450102001	E	0.91884	0.07821	0.01238	0.03989
california	60470022013	E	0.92147	0.90744	0.10206	0.2318
california	60590639022	D	0.64927	0.97963	0.23361	0.61553
california	60650432503	C	0.75043	0.20378	0.11448	0.14654
california	60670080103	B	0.91272	0.06697	0.03762	0.05568
california	60710028012	D	0.89915	0.52979	0.0345	0.25316
california	60710111022	C	0.92373	0.40808	0.0571	0.17409
california	60730025013	C	0.92356	0.57005	0.1333	0.24277
california	60730093012	A	0.92665	0.08875	0.16617	0.14746
california	60830019063	D	0.9328	0.30504	0.01326	0.06278
california	60830029073	D	0.75739	0.53298	0.04246	0.08264
california	60855123073	C	0.78115	0.05232	0.04412	0.05401
california	60952531015	D	0.91697	0.45756	0.04428	0.1024
california	60971520001	E	0.70796	0.97359	0.0524	0.1714
california	60990036051	D	0.88784	0.51855	0.09705	0.20124
california	60372127011	C	0.91233	0.6	0.07367	0.16492
california	60372167002	A	0.8214	0.72041	0.06275	0.33709
california	60372690003	E	0.99764	0.31122	0.04959	0.05785
california	60375403001	B	1	0.34555	0.0467	0.18103
california	60375439052	A	0.95644	0.67243	0.08466	0.207
california	60376023021	C	0.94303	0.32967	0.04795	0.06593
california	60470003042	D	0.49442	0.83961	0.02187	0.13973
california	60590017062	D	0.95647	0.22264	0.11567	0.17164
california	60590626391	D	0.91572	0.16255	0.06217	0.09139
california	60590762022	C	0.90111	0.31046	0.06863	0.17729
california	60590863033	D	0.90008	0.48867	0.04045	0.20227
california	60650317042	D	0.91563	0.29926	0.03524	0.13896
california	60650432573	C	0.85594	0.47249	0.08254	0.16746
california	60650464042	C	0.6924	0.50973	0.03309	0.21897
california	60670091081	C	0.80405	0.23961	0.1198	0.15433
california	60710020141	D	0.93557	0	0.10067	0.14452
california	60710051003	C	0.75255	0.21907	0.23837	0.43927
california	60730165023	A	0.7489	0.91004	0.09996	0.22631
california	60730179005	D	0.8404	0.31588	0.01247	0.10973
california	60730207052	C	0.83628	0.07522	0.04779	0.20088
california	60730209033	B	0.90849	0.26404	0.02808	0.07372
california	60750258002	E	0.95238	0.38348	0.05409	0.16226
california	60855018001	C	0.93371	0.38193	0.1425	0.22862
california	60855032182	C	0.9017	0.42305	0.03935	0.27337
california	60855110002	A	0.9105	0.27069	0.04909	0.12763
california	60014419241	A	0.8049	0.51783	0.0318	0.07048
california	60190045032	C	0.88667	0.63176	0.09782	0.22001
california	60190066041	E	0.8995	0.59306	0.04282	0.17622
california	60190075004	D	0.88661	0.60512	0.00972	0.25883
california	60290009032	D	0.89852	0.24857	0.0114	0.23147
california	60290045002	E	0.95907	0.54677	0.04195	0.22971
california	60371907002	C	0.58292	0.92939	0.03941	0.39737
california	60374051021	A	0.92506	0.43498	0.10283	0.20088
california	60374053021	C	0.96736	0.25869	0.06711	0.16324
california	60374083031	B	0.90932	0.22293	0.07188	0.19449
california	60374632003	B	0.96598	0.63757	0.03402	0.18639
california	60375705021	C	0.92087	0.51387	0.04841	0.14472
california	60375754021	C	0.83744	0.86193	0.08057	0.18758
california	60590113003	C	0.61544	0.80037	0.06737	0.35059
california	60590525214	B	0.63164	1	0.16397	0.27829
california	60590995144	C	0.86834	0.19279	0	0.01881
california	60610212041	E	0.90261	0.12938	0.04734	0.10219
california	60670096142	C	0.714	0.19505	0.09316	0.12664
california	60710013053	C	0.94538	0.92819	0.0556	0.2278
california	60730170312	B	0.7644	0.42408	0.13874	0.13089
california	60730208061	D	0.67963	0.65416	0.0648	0.20941
california	60855031084	C	0.9496	0.87732	0.07029	0.08621
california	60952521062	C	0.92963	0.08133	0.03718	0.07668
california	60971505005	D	0.40541	0.64241	0.09599	0.09283
california	61110091002	E	0.92946	0.48047	0.03957	0.11624
california	60133500002	C	0.87728	0.07404	0.04564	0.03043
california	60371201071	C	0.87373	0.90926	0.02214	0.16662
california	60372216012	C	0.91867	0.61555	0.06812	0.12632
california	60372361001	C	0.9267	0.51309	0.07679	0.1082
california	60372739022	E	0.78808	0.70751	0.05077	0.16336
california	60373016012	C	0.88736	0.68468	0.06965	0.20722
california	60374615011	B	0.99705	0.49851	0.05709	0.11516
california	60374804003	A	0.98087	0.44008	0.11178	0.20493
california	60375348021	D	0.99614	0.31791	0.06171	0.20275
california	60375766013	C	0.86554	0.99242	0.27056	0.31494
california	60376512014	C	0.96408	0.20673	0.07793	0.06563
california	60470006014	D	0.90667	0.31139	0.03966	0.17722
california	60530112041	E	0.95462	0.55124	0.04969	0.1646
california	60590626324	C	0.90014	0.3046	0.03951	0.02802
california	60590864062	D	0.81536	0.76809	0.11004	0.13294
california	60650432292	C	0.85086	0.28886	0.07257	0.18352
california	60730083123	E	0.80589	0.21837	0.14211	0.17504
california	60750171011	A	0.85032	0.40318	0.02611	0.11529
california	60855013003	E	0.74163	0.76402	0.55732	0.65771
california	60855033303	A	0.79004	0.153	0.02793	0.05818
california	60952531055	D	0.67264	0.64984	0.18404	0.26059
california	60990008014	A	0.90751	0.33775	0.02233	0.12212
california	60133320001	C	0.91627	0.25903	0.08373	0.15228
california	60170305021	D	0.95866	0.05405	0.04293	0.13196
california	60230111001	D	0.93949	0.34507	0.00697	0.08288
california	60250105003	D	0.97539	0.38678	0.05485	0.05485
california	60371044011	C	1	0.39939	0.0343	0.17759
california	60371352023	C	0.91686	0.10136	0.00617	0.04933
california	60374810023	B	0.57557	0.94206	0.18656	0.32677
california	60375018032	B	0.86716	0.88145	0.04932	0.23213
california	60411192012	B	0.97982	0.39869	0.12636	0.10893
california	60590626472	B	0.9072	0.38636	0	0
california	60590754011	C	0.94165	0.11856	0.07759	0.1347
california	60590878061	C	0.97302	0.3618	0.12342	0.15672
california	60590992462	C	0.93862	0.12545	0.11105	0.12581
california	60650436011	C	0.65258	0.66287	0.049	0.15978
california	60650442002	A	0.93884	0.76857	0.022	0.19538
california	60710098002	E	0.86503	0.83147	0.00813	0.19882
california	60750176012	B	0.69481	1	0.10553	0.22419
california	60855039022	C	0.85919	0.24201	0.0574	0.14619
california	60971506094	D	0.66971	0.51029	0.05634	0.12134
california	60971513084	C	0.84921	0	0	0.18182
california	60971514013	B	0.84969	0.28392	0.11065	0.20251
california	60133132062	B	0.92511	0.66482	0.06911	0.19834
california	60190013043	A	0.9025	1	0.035	0.11313
california	60230012003	E	0.63928	0.81244	0.20958	0.31165
california	60290004002	D	0.60218	0.77316	0.02929	0.22343
california	60371851001	B	0.89571	0.12263	0	0.05182
california	60372172001	E	0.96281	0.77094	0.03297	0.06932
california	60372970004	C	0.85772	0.33439	0.12916	0.13154
california	60374335032	D	0.88617	0.86913	0.01849	0.06401
california	60374819011	B	0.84116	0.25	0.07182	0.20787
california	60376018021	B	0.88156	0.76301	0.10262	0.2333
california	60530119001	C	0.90401	0.37869	0.03586	0.13819
california	60530142013	C	0.93306	0.64048	0.06158	0.19398
california	60650437011	D	0.88753	0.13629	0.06814	0.1169
california	60650451101	C	0.80461	0.37454	0.08485	0.18298
california	60670061022	B	0.69752	0.88232	0.09776	0.22812
california	60670064005	D	0.7607	0.73433	0	0.13369
california	60670084022	D	0.92136	0.31575	0.07877	0.14619
california	60710110022	D	0.87822	0.35506	0.06175	0.16467
california	60730085014	C	0.99288	0.50938	0.09903	0.15631
california	60730170322	C	0.86896	0.30069	0.10093	0.0769
california	60750201004	A	0.82928	0.93619	0.02776	0.151
california	60770053023	D	0.79535	0.71804	0.03083	0.25023
california	60816026003	A	0.97275	0.13774	0.0642	0.12729
california	60816057001	B	0.91921	0.16749	0.14877	0.22266
california	60816098001	D	0.9776	0.43887	0.01567	0.14263
california	60855012003	C	0.70667	0.78391	0.13519	0.1824
california	60990039041	D	0.74347	0.49321	0.09811	0.26013
california	60014035013	E	0.79395	0.91304	0.12476	0.2949
california	60133141031	C	0.87224	0.82768	0.0832	0.21215
california	60190030041	D	0.90748	0.37745	0.08722	0.16475
california	60190075001	D	0.99492	0.74298	0	0.18628
california	60371317021	C	0.89541	0.30713	0.1025	0.18957
california	60371351113	C	0.85049	0.78428	0	0.05393
california	60374002043	C	0.9007	0.15272	0.08095	0.07987
california	60374016031	C	0.84489	0.24479	0.07183	0.0837
california	60375515023	C	0.9165	0.04063	0.13544	0.19756
california	60375520021	C	0.8798	0.66194	0.07777	0.16251
california	60377005022	A	0.83041	0.753	0.05622	0.21751
california	60377008023	C	0.75417	0.84377	0.08401	0.24392
california	60590117114	D	0.49458	0.85637	0.34824	0.48374
california	60590635006	C	0.86279	0.6653	0.16949	0.29863
california	60590756031	C	0.88199	0.13276	0.02562	0.0722
california	60610211033	C	0.9156	0.5	0.03002	0.22153
california	60650412022	C	0.94435	0.16982	0.04991	0.17499
california	60650429031	E	0.79975	0.31181	0.07029	0.18431
california	60650432563	C	0.90779	0.15502	0.07903	0.22796
california	60670038004	D	0.8685	0.12843	0.02425	0.12839
california	60730204031	C	0.86544	0.24214	0.12822	0.20172
california	60790117012	E	0.87484	0.52743	0.06192	0.09816
california	60816121002	C	0.79832	0.9328	0.01747	0.27375
california	60816135022	C	0.99221	0.39196	0.04935	0.04351
california	60855043191	A	0.87689	0.55301	0.09243	0.16738
california	60871220014	D	1	0.33427	0.02528	0.03371
california	60871221002	C	0.92555	0.38574	0.07131	0.08023
california	60990004022	E	1	0.34393	0.07009	0.08972
california	60014083003	B	0.86364	0	0.04731	0.07421
california	60133902001	C	0.93425	0.2403	0.04202	0.03361
california	60290049025	A	0.91438	0.28091	0.09332	0.20133
california	60371033001	B	0.97607	0.08747	0.04823	0.14202
california	60372398021	C	0.79296	0.81438	0	0.14608
california	60374064121	A	0.95968	0.16835	0.12601	0.1371
california	60374801013	A	0.83501	0.23458	0.11406	0.11334
california	60374803021	B	0.81295	0.19151	0.10786	0.15857
california	60376514024	C	0.78859	0.50047	0.06735	0.18709
california	60730079072	A	0.63338	0.78418	0.11594	0.42596
california	60730178013	C	0.95975	0.3085	0.04202	0.15807
california	60730200164	D	0.90125	0.6844	0.05686	0.12207
california	60730203062	C	0.88568	0.15046	0.08081	0.1958
california	60830023053	C	0.92778	0.26413	0.04292	0.16244
california	60855120453	B	0.9841	0.15029	0.02457	0.09249
california	60930009003	E	0.78336	0.85213	0.08962	0.17212
california	60014280001	E	0.93889	1	0.09815	0.08704
california	60133462012	C	0.87255	0.11086	0.0557	0.09982
california	60190055223	D	0.92628	0.28888	0.06484	0.126
california	60290063011	D	0.94879	0.33797	0.04502	0.17149
california	60372375001	C	0.94634	0.74987	0.03603	0.15389
california	60372377101	C	0.89446	0.77307	0.10013	0.27547
california	60372651001	B	0.84881	0.49354	0.03498	0.05627
california	60375748002	D	0.89345	0.65983	0.20119	0.29848
california	60590524162	C	0.9486	0.33105	0.04526	0.14745
california	60590633024	C	0.99313	0.14038	0.13447	0.20936
california	60650422132	A	0.72715	0.67936	0.46537	0.49515
california	60650432471	C	0.883	0.48307	0.09745	0.15122
california	60650452071	C	0.72559	0.60673	0.05684	0.26643
california	60650464041	C	0.83233	0.46047	0.08948	0.20199
california	60710008143	C	0.80425	0.08501	0.05593	0.08949
california	60710097122	C	0.84608	0.4627	0.03992	0.16815
california	60730016001	B	0.96375	0.91507	0.11238	0.21906
california	60730086001	B	0.95278	0.43919	0.11804	0.22631
california	60730101111	C	0.90314	0.51564	0.09449	0.22278
california	60750218003	C	0.79299	0.27212	0	0.1202
california	60816004023	A	0.8081	0.24582	0.20744	0.23002
california	60952518033	D	0.69939	0.48186	0.09969	0.22393
california	60952523142	C	0.80404	0.45758	0.03232	0.13434
california	60014240013	A	0.833	0.74125	0.1751	0.28016
california	60133601021	B	0.94938	0.10165	0.09902	0.11146
california	60190038031	D	0.9245	0.27483	0.04387	0.09023
california	60190052043	A	0.92496	0.47782	0.07029	0.21004
california	60290005031	D	0.87708	0.07382	0.04994	0.19427
california	60371344221	C	0.94501	0.23008	0.04708	0.06215
california	60371975002	D	0.86858	0.70637	0.02772	0.29877
california	60376212041	B	0.74487	0.65621	0.03991	0.1518
california	60411191005	E	0.87198	0.05456	0.02833	0.08604
california	60650301041	C	0.91888	0.29348	0.15829	0.30279
california	60650424081	D	0.92602	0.27243	0.03849	0.182
california	60670001003	C	0.91617	0.21649	0.01031	0.06038
california	60670091032	C	0.80123	0.44622	0.07704	0.12096
california	60730091072	E	0.69207	0.5666	0.49365	0.54194
california	60730131042	C	0.9437	0.49296	0.01665	0.10243
california	60730166091	B	0.91296	0.36906	0.02971	0.11653
california	60750309001	B	0.91603	0	0.00954	0.0458
california	60830019035	E	0.95011	0.69626	0.12252	0.135
california	60855065012	E	0.81936	0.41146	0.10184	0.16728
california	60855079052	A	0.94129	0.27098	0.05044	0.19166
california	60890101001	D	0.52381	0.9496	0.07085	0.2439
california	60990016042	C	0.93515	0.90641	0.06264	0.2196
california	61070006002	E	0.86998	0.89355	0.01715	0.16913
california	61130106021	A	0.5705	0.86514	0.38853	0.50666
california	60110003004	D	0.98842	0.20255	0.06474	0.14632
california	60133430012	D	0.88993	0.24067	0	0.02052
california	60190013041	D	0.72828	0.94313	0.04581	0.21169
california	60290032025	D	0.90653	0.10237	0.0319	0.11424
california	60372063001	B	0.55456	1	0.04595	0.04978
california	60374033212	B	0.7885	0.32506	0.05814	0.12137
california	60376503003	B	0.82094	0.62687	0.13608	0.26866
california	60378004062	D	0.81338	0.28169	0.04225	0.04225
california	60590116013	D	0.36777	1	0.27675	0.35301
california	60650303001	B	0.71096	0.82498	0.10216	0.20432
california	60650419051	C	0.90294	0.55388	0.1042	0.16459
california	60650435031	D	0.7557	0.65255	0.03753	0.14482
california	60670079041	C	0.90451	0.55846	0.08652	0.15745
california	60670090072	B	0.69515	0.89177	0.13878	0.1826
california	60710002032	C	0.80566	0.62566	0.12774	0.18796
california	60730017001	D	0.90704	0.82774	0.05984	0.13814
california	60730147003	D	0.94075	0.49453	0.0531	0.25942
california	60730203041	B	0.82739	0.16701	0.11716	0.11922
california	60730209032	D	0.96216	0.46486	0.01622	0.09189
california	60770055011	D	0.48619	0.35894	0.01987	0.27606
california	60816011002	B	0.9669	0.54846	0.0591	0.1383
california	60830004001	D	0.95686	0.26978	0.05004	0.0302
california	60830013046	E	0.70458	0.27844	0.08829	0.12564
california	60830024043	D	0.89076	0.43936	0.04904	0.17893
california	60855063021	B	0.84031	0.61731	0.07689	0.21046
california	60855068011	A	0.88181	0.4525	0.11884	0.12646
california	60855085053	A	0.72047	0.65809	0.07353	0.1875
california	60855091052	A	0.68963	0.57572	0.11273	0.18899
california	60090003001	C	0.98547	0.24371	0	0.15897
california	60330008021	A	0.76899	0.76903	0.05052	0.15946
california	60371276041	B	0.89388	0.72583	0.08083	0.14129
california	60372771001	C	0.88025	0.08493	0.05865	0.08898
california	60374081352	B	0.86553	0.24817	0.08802	0.14059
california	60375003001	A	0.98808	0.13189	0.05337	0.12328
california	60375349003	B	0.97267	0.46598	0.09972	0.23299
california	60376099002	D	0.80922	0.35182	0.04717	0.07023
california	60376704073	A	0.91046	0.07722	0.0347	0.08058
california	60590423113	C	0.91174	0.17814	0.03239	0.13117
california	60590886021	B	0.92058	0.66324	0.10735	0.17184
california	60650402042	C	0.84868	0.53913	0.08402	0.30519
california	60650425182	B	0.72035	0.55812	0.08928	0.21596
california	60730153021	C	0.82532	0.31119	0.04977	0.14228
california	60816085012	C	0.92514	0.18238	0.06594	0.13089
california	60871007002	D	0.75158	0.77352	0.13053	0.29474
california	60990009081	D	0.88299	0.40456	0.07621	0.14459
california	60014302001	A	0.92212	0.06348	0.08058	0.08816
california	60133480002	C	0.87441	0.13468	0.0788	0.13704
california	60190018004	D	0.82811	0.39543	0.05334	0.17951
california	60371957101	B	0.92977	0.68983	0.07535	0.18727
california	60372141004	D	0.844	0.85157	0.02969	0.10827
california	60372611022	B	0.88492	0.07364	0.03488	0.07623
california	60372621001	E	0.95431	0.1269	0.05584	0.07783
california	60590320142	B	0.92373	0.44204	0.07186	0.15322
california	60590320451	C	0.87268	0.11472	0.0683	0.11804
california	60590995121	C	0.81698	0.65452	0.11662	0.24125
california	60610210391	B	0.85972	0.06513	0.01403	0.01403
california	60650425152	E	0.69875	0.8377	0.07637	0.17119
california	60650429041	C	0.81414	0.36192	0.0992	0.15553
california	60710038041	C	0.66667	0.59802	0.04254	0.17761
california	60710080023	A	0.87483	1	0.11185	0.09454
california	60750201003	B	0.79398	0.80972	0.0089	0.20671
california	60750303014	B	0.9455	0.31681	0.06387	0.12269
california	60770034101	D	0.86614	0.4154	0.06958	0.2499
california	60770038033	E	0.80229	0.60294	0.0433	0.17239
california	60816037001	B	0.93931	0.08489	0.10416	0.14534
california	60871012001	E	0.67224	0.79705	0.53151	0.53234
california	61070004012	C	0.97749	0.24392	0.08298	0.18148
california	61070023033	D	0.81907	0.30072	0.05417	0.16793
california	60014043001	B	0.97653	0.06379	0.05259	0.1319
california	60014084003	D	0.94945	0.45873	0.11851	0.18109
california	60014416022	C	0.98639	0.41742	0.05172	0.16697
california	60190026012	C	0.95472	0.60619	0.04247	0.20129
california	60190072012	D	0.9359	0	0.05128	0.1358
california	60230005002	E	0.68091	0.78782	0.06974	0.09332
california	60372772001	B	0.7797	0.91873	0.13243	0.30982
california	60375351013	C	0.966	0.57108	0.04362	0.18982
california	60375521003	A	0.9417	0.02406	0.07603	0.15784
california	60375534003	D	0.9898	0.3998	0.13659	0.24626
california	60377020024	A	0.96246	0.67631	0.11692	0.09231
california	60590219131	B	0.94706	0.15822	0.09804	0.14706
california	60590219142	C	0.98479	0.26285	0.02163	0.10598
california	60590741021	B	0.97943	0.45486	0.04358	0.13663
california	60590756045	C	0.95021	0.09977	0.12471	0.18291
california	60650457032	D	0.9797	0.04252	0.0693	0.21556
california	60730200152	C	0.88694	0.09271	0.02853	0.04041
california	60790119012	C	0.83173	0.33637	0.11376	0.28172
california	60830029062	D	0.934	0.19649	0.07649	0.13965
california	60871105021	D	0.92169	0.26667	0.06463	0.22805
california	60952531083	D	0.70401	0.26198	0.11203	0.16863
california	60971530034	D	0.939	0.2755	0.1325	0.216
california	61110074022	E	0.87288	0.11784	0.02279	0.05948
california	60014001001	A	0.81518	0.10851	0.07833	0.08411
california	60014213002	B	0.96072	0.25796	0.00743	0.03715
california	60014330003	A	0.98614	0.54608	0.05973	0.10922
california	60014443022	A	0.96765	0.23074	0.06599	0.14261
california	60070030021	E	0.62625	0.68501	0	0.01495
california	60133010002	D	0.8	0.04107	0.08304	0.10714
california	60190085013	D	1	0.57383	0.00648	0.14508
california	60290008004	C	0.90637	0.59976	0.05077	0.20307
california	60290028071	E	0.83624	0	0.0708	0.12507
california	60371254021	B	0.86157	0.67233	0.04954	0.21373
california	60372011103	D	0.95582	0.30254	0.09371	0.21419
california	60372213021	B	0.85051	0.7909	0.09565	0.23481
california	60374061011	C	0.78655	0.55918	0.10811	0.20224
california	60470021002	E	0.9967	0.60561	0	0.2371
california	60590889022	B	0.88403	0.53443	0.12972	0.23396
california	60590994161	B	0.92415	0.80421	0.10225	0.11965
california	60650419092	D	0.94941	0.08795	0.06353	0.14706
california	60650425211	C	0.89522	0.22381	0.05858	0.22144
california	60650427291	B	0.72696	0.4986	0.11407	0.22842
california	60650434011	C	0.67786	0.63921	0.03949	0.23036
california	60670016003	E	0.47178	0.48561	0.49627	0.53994
california	60670096393	C	0.85115	0.43566	0.12466	0.12668
california	60710103001	E	0.86996	0.66577	0.03466	0.16046
california	60710108022	E	0.89407	0.29989	0.09534	0.1536
california	60730120021	C	0.90348	0.77638	0.03543	0.16535
california	60730198062	B	0.87879	0.03636	0	0
california	60730206023	C	0.84444	0.57523	0.06858	0.13182
california	60750168013	A	0.72034	0.77495	0.06026	0.33616
california	60816025002	B	0.93416	0.21319	0.0813	0.14963
california	60990029022	D	0.88437	0.24882	0.04413	0.17427
california	61070003021	E	0.87822	0.54359	0.05812	0.12991
california	61110059062	C	0.80511	0.45225	0.09317	0.17346
california	60014039003	C	0.88536	0.61932	0.08508	0.0995
california	60014376002	C	0.85167	0.26711	0.05853	0.17807
california	60014425001	A	0.91541	0.47568	0.07518	0.18582
california	60070035022	D	0.88193	0.65685	0.04379	0.23487
california	60133340061	B	0.88199	0.22881	0.0678	0.1477
california	60133530012	B	0.84299	0.07206	0.03688	0.06443
california	60372091021	B	0.936	1	0.04466	0.23174
california	60375357021	D	0.98864	0.5947	0.08485	0.21591
california	60376205222	A	0.84188	0.51121	0.09428	0.10297
california	60379203381	B	0.85794	0.07593	0.06941	0.11156
california	60530138001	C	0.88769	0.35171	0.07868	0.23403
california	60590320534	D	0.86792	0.48348	0.10864	0.21919
california	60650472011	E	0.78481	0.28442	0.03177	0.03732
california	60650487001	C	0.84177	0.25753	0.06372	0.19277
california	60670064002	D	0.91687	0.39968	0.04956	0.14309
california	60730163011	B	0.69097	0.65131	0.07873	0.2477
california	60816137001	B	0.81901	0.6115	0.07248	0.09582
california	60855067023	B	0.71521	0.58648	0.10377	0.20519
california	60890108031	E	1	0.57036	0.19967	0.2856
california	60890108072	D	0.75588	0.23114	0.07516	0.16381
california	61130103103	C	1	0.02829	0.0297	0.10891
california	60014037011	C	0.86982	0.84588	0.0738	0.15755
california	60133451013	B	0.98315	0.06948	0.10157	0.09603
california	60133892001	B	0.93043	0.8237	0.11425	0.24965
california	60190030011	A	0.80902	0.48242	0.07279	0.2153
california	60290002007	D	0.87982	0.60531	0.06135	0.1575
california	60371343034	B	0.84476	0.20817	0.09407	0.1696
california	60371832211	D	0.7527	0.43598	0.05541	0.15135
california	60374815004	C	0.90091	0.2399	0.0691	0.12647
california	60375362005	B	0.87396	0.7216	0.09206	0.25612
california	60375718001	C	0.94794	0.08653	0.03145	0.02061
california	60375730031	C	0.8797	0.358	0.05628	0.18395
california	60411090021	B	0.95983	0.1419	0.01763	0.03359
california	60670095021	D	0.91542	0.15847	0.05003	0.09593
california	60710020212	C	0.93512	0.19258	0.12152	0.16529
california	60730187001	D	0.62367	1	0.07246	0.63572
california	60816014003	A	0.9543	0.23402	0.08147	0.17485
california	60990039091	C	0.72182	0.45712	0.0691	0.14955
california	61130112032	D	0.85498	0.15391	0.01335	0.07562
california	60133390023	E	0.66458	0.77142	0.04613	0.24053
california	60371836102	B	0.94449	0.77941	0.05246	0.18193
california	60371975001	B	0.80727	0.7643	0.054	0.25263
california	60372169005	C	0.91622	0.625	0.05186	0.1742
california	60372171004	C	0.90109	0.32333	0.03888	0.19509
california	60372282203	B	0.86504	0.55054	0.11831	0.18609
california	60374068002	B	0.98465	0	0.0942	0.12971
california	60375303023	C	0.96958	0.52056	0.12958	0.25408
california	60590014032	B	0.89725	0.19116	0.08184	0.19355
california	60590421061	D	0.85798	0.1713	0.05417	0.12738
california	60650420051	C	0.91887	0.05277	0.1154	0.1584
california	60650430081	C	0.90392	0.49808	0.03604	0.17516
california	60710091093	D	0.97699	0.1619	0.02403	0.16876
california	60730017004	D	0.82338	0.85455	0.24416	0.17143
california	60730170441	B	0.89744	0.26025	0.05983	0.10167
california	60750168021	A	0.86471	0.62269	0.04706	0.19664
california	60816068001	B	0.99864	0.0585	0.06077	0.07225
california	60816100003	B	0.88114	0.58681	0.03916	0.19321
california	60855119152	B	0.87339	0.92513	0.03957	0.23319
california	60855126031	C	0.87346	0.5669	0.06886	0.20428
california	60855126041	C	0.95357	0.52211	0.05174	0.12277
california	60990029013	E	0.79724	0.4235	0.03005	0.17213
california	60014403071	B	0.94144	0.35331	0.05608	0.13468
california	60070003003	D	0.69558	0.51712	0.09002	0.08674
california	60190056021	E	0.94376	0.43621	0.0679	0.09739
california	60350403032	D	0.70497	0.43206	0	0.07939
california	60372087101	B	0.8961	0.83969	0.07443	0.12311
california	60372220022	B	0.69908	0.5976	0	0.09655
california	60374088001	C	0.80714	0.75859	0.21789	0.28078
california	60374811032	B	0.91452	0.46935	0.03871	0.22581
california	60375032012	C	0.99014	0.08333	0.04902	0.09041
california	60375361043	C	0.85614	0.61549	0.05652	0.18493
california	60375760013	B	0.86993	0.56241	0.0951	0.0979
california	60376707012	B	0.86313	0.19255	0.03009	0.04394
california	60377028031	A	0.95367	0.97604	0.0655	0.16933
california	60390008002	E	0.9468	0.72233	0.02672	0.21851
california	60590626432	E	0.93778	0.07323	0.08879	0.13545
california	60590753013	B	0.85976	0.44024	0.12137	0.16613
california	60591101023	B	0.94197	0.58904	0.05393	0.08675
california	60670085061	C	0.62953	1	0.08082	0.27161
california	60670094062	E	0.96136	0.19118	0.0497	0.14458
california	60730095022	B	0.75107	0.61775	0.11817	0.21068
california	60730168044	E	0.82545	0.85344	0.07652	0.08431
california	60750106003	A	0.91948	0.91794	0.08512	0.1342
california	60750477011	B	0.83983	0.64558	0.05835	0.26781
california	60816068002	A	0.87799	0.31042	0.07645	0.15598
california	60855026042	C	0.67971	0.65176	0.0647	0.23882
california	60952526042	A	0.66395	0.69707	0.10803	0.27199
california	61110002002	C	0.91362	0.35851	0.05882	0.1808
[truncated: 46,953 more rows]
