# Supplementary material for: Insights into population behavior during the COVID-19 pandemic from cell phone mobility data and manifold learning
Source: Nat Comput Sci. 2021 Sep 22;1(9):588–97. doi: 10.1038/s43588-021-00125-9 (PMC10766515; doi:10.1038/s43588-021-00125-9)
Supplement: Supplementary file 7 — Source information and data to reproduce each panel for Extended Data Fig. 1. [file 43588_2021_125_MOESM7_ESM.csv]

state	cbg	cluster	stayathome	pop2018	area	popdensity	medianincome2018
california	60090004001	C	NA	439	29576501	1.48428646106583e-05	33333
california	60133040033	D	NA	1320	5209059	0.000253404693630846	133672
california	60133551101	E	NA	2429	659664	0.00368217759344151	92685
california	60250115004	E	NA	2177	760505	0.00286257158072597	62750
california	60310016012	E	NA	1910	204025355	9.36158155441024e-06	45556
california	60371831013	C	NA	1347	309802	0.00434793836063034	91181
california	60374034022	A	NA	1516	558167	0.00271603301520871	95417
california	60375326041	D	NA	974	90010	0.0108210198866793	55577
california	60375544031	C	NA	2529	484779	0.00521681013410234	38288
california	60375718003	C	NA	985	321768	0.0030612118047786	79276
california	60590018024	D	NA	1065	69285	0.0153712924875514	49280
california	60590320463	C	NA	2381	3356195	0.000709434344547918	250001
california	60590626281	A	NA	1258	1160248	0.00108425095324448	95714
california	60650309002	C	NA	1749	713394	0.0024516606531594	66023
california	60650427312	B	NA	5581	8898419	0.000627190066010603	87594
california	60650427331	C	NA	8211	13908366	0.000590364101721223	93199
california	60650433061	C	NA	2376	1144284	0.00207640760510503	51042
california	60650464012	D	NA	1795	9789865	0.00018335288586717	54000
california	60650489021	B	NA	5074	1001740	0.00506518657535888	39631
california	60670071011	E	NA	321	75516031	4.25075306195581e-06	108594
california	60670088012	C	NA	3285	1819308	0.00180563159179204	99904
california	60710074032	D	NA	1763	499569	0.00352904203423351	41179
california	60710108043	D	NA	243	770074	0.000315554089606973	83750
california	60730083131	C	NA	1011	1203075	0.000840346611807244	180000
california	60750101001	E	NA	897	557238	0.00160972510848147	101213
california	60750612001	B	NA	1752	229616	0.0076301303045084	47692
california	60816018002	A	NA	3126	927403	0.0033707029198741	101396
california	60816055003	A	NA	1665	381805	0.00436086483938136	125536
california	60952510002	C	NA	763	208471	0.00365998148423522	52650
california	60971534032	E	NA	985	3535223	0.000278624573329603	59219
california	60014075002	B	NA	2404	233033	0.0103161354829574	23000
california	60190057022	C	NA	1303	682836	0.00190821807871876	71923
california	60210101002	C	NA	2790	4827066	0.000577990854071604	41513
california	60290060071	E	NA	967	66865008	1.44619738922337e-05	100729
california	60310016011	E	NA	1639	1491764438	1.09869893546826e-06	35906
california	60371012201	C	NA	1013	332117	0.00305012992409302	43170
california	60371066452	B	NA	1982	1924110	0.00103008663745836	116842
california	60371210102	B	NA	1631	869584	0.00187560948683508	63942
california	60371342012	C	NA	914	311045	0.00293848157019081	102344
california	60371959011	C	NA	2088	290879	0.00717824249945854	59063
california	60372182203	C	NA	960	79298	0.0121062321874448	46719
california	60372941101	B	NA	1850	321972	0.00574584125327668	32292
california	60375529002	D	NA	722	160882	0.00448776121629517	104167
california	60375766022	C	NA	859	82283	0.0104395804722725	77027
california	60376203012	B	NA	1447	248478	0.00582345318297797	250001
california	60376504013	B	NA	1278	259981	0.00491574384281928	110156
california	60379106034	B	NA	2092	647375	0.00323151187487932	29904
california	60379200354	C	NA	858	337381	0.00254311890711095	95263
california	60450107007	D	NA	559	3358325	0.000166452025935548	NA
california	60590015073	C	NA	1838	1048064	0.00175370969711773	90341
california	60610214012	A	NA	1494	1255051	0.00119038987260279	60000
california	60650311004	E	NA	466	320853	0.00145237850355147	28472
california	60650442001	C	NA	3869	2493906	0.00155138164790493	53177
california	60710066012	D	NA	951	758129	0.00125440393389516	54009
california	60710091182	E	NA	7109	7039593	0.00100985951886707	70816
california	60730188023	D	NA	1422	10100687	0.00014078250320993	125652
california	60730201083	D	NA	2104	256339	0.0082078809701216	50625
california	60750214003	D	NA	1407	139793	0.0100648816464344	206528
california	60750257022	A	NA	1485	250262	0.00593378139709584	55375
california	60790121024	D	NA	767	598394	0.00128176418881205	76596
california	60830020092	D	NA	1161	646985	0.00179447746083758	96250
california	60855117051	A	NA	1087	12368189	8.78867552881024e-05	243750
california	60855120222	B	NA	2248	459437	0.00489294506102034	64516
california	60952521051	C	NA	1811	1718825	0.00105362675083269	140875
california	60952526113	C	NA	1319	222253	0.00593467804709048	47802
california	60971515026	C	NA	1626	1091437	0.00148977907107785	68523
california	61070030011	C	NA	1256	525495	0.00239012740368605	28567
california	60290005071	D	NA	3651	17063106	0.000213970422501038	69516
california	60310004052	D	NA	1124	2411965	0.000466010078919056	44750
california	60310005004	C	NA	1451	5339559	0.000271745288328118	47917
california	60371374011	E	NA	884	360183	0.00245430794901481	76450
california	60372398012	B	NA	1690	122422	0.013804708304063	43514
california	60373009011	B	NA	1435	1623469	0.000883909702002317	175360
california	60375418021	E	NA	1332	212044	0.0062817151157307	45644
california	60375431003	D	NA	1022	250521	0.00407949832548968	44063
california	60376012021	B	NA	1394	242918	0.00573856198387933	60600
california	60379800211	E	NA	12	6879980	1.74419111683464e-06	NA
california	60530147002	D	NA	1623	4754312	0.000341374314517011	130162
california	60590871034	B	NA	2823	322581	0.00875129037358059	53770
california	60650427061	D	NA	1414	3241243	0.000436252388358417	59258
california	60670046014	A	NA	708	355737	0.00199023435852891	36875
california	60710012002	D	NA	1264	350353	0.00360778985765785	63636
california	60730097031	E	NA	1148	542032	0.00211795613543112	110625
california	60730200133	B	NA	2927	2363253	0.00123854703664821	88462
california	60730206011	D	NA	1859	410175	0.00453221186079113	57645
california	60750134002	A	NA	1615	120083	0.0134490310868316	141250
california	60816092013	C	NA	1506	443007	0.003399494816109	157955
california	60855068013	A	NA	1448	616575	0.00234845720309776	200781
california	60890115004	D	NA	1275	14283746	8.92622985594955e-05	58750
california	61070015021	D	NA	1664	7623024	0.000218286076496676	73333
california	61110038021	C	NA	2676	707786	0.00378080380227922	62813
california	61110045031	A	NA	1500	224423	0.00668380691818575	48603
california	61110052051	C	NA	2168	6776397	0.000319934029839161	140625
california	61110060002	D	NA	1835	1209534	0.00151711320227459	119871
california	61130110021	D	NA	1348	406674	0.0033146943251843	76094
california	60014430021	D	NA	1495	365915	0.00408564830630064	58311
california	60190056061	D	NA	1824	1154268	0.00158022227073782	82000
california	60190062023	C	NA	1751	564996	0.0030991369850406	32587
california	60330004002	D	NA	1658	1625748	0.00101983825291497	61648
california	60371254022	A	NA	1011	326868	0.00309299166636073	65139
california	60374801012	B	NA	628	283399	0.00221595700761118	56339
california	60375413002	D	NA	427	114147	0.00374079038432898	41071
california	60377002005	A	NA	2031	181146	0.0112119505812991	69891
california	60379007052	C	NA	1996	736563	0.00270988360805525	43807
california	60570001036	E	NA	899	10786535	8.33446514566541e-05	81103
california	60590633013	C	NA	671	270750	0.00247830101569714	96750
california	60590741082	A	NA	1866	1657506	0.00112578777995374	86161
california	60650419102	C	NA	3160	5901634	0.000535444929319575	74417
california	60650435073	C	NA	2118	1613740	0.00131247908585026	35385
california	60670070111	C	NA	2335	539052	0.00433167857646387	52647
california	60690002006	D	NA	579	23338700	2.48085797409453e-05	NA
california	60710074073	C	NA	580	356985	0.00162471812541143	49500
california	60730011001	E	NA	1210	624270	0.00193826389222612	75385
california	60730068023	C	NA	1743	308011	0.00565888880591927	83214
california	60730208102	D	NA	720	7595740	9.47899743803764e-05	112188
california	60770052062	D	NA	607	10504268	5.77860351620884e-05	NA
california	60971503042	D	NA	2174	673300	0.00322887271647111	96480
california	60971506102	C	NA	2067	738558	0.0027986969202148	87167
california	61110071003	B	NA	1387	447441	0.00309985003609414	62961
california	61130112062	D	NA	2708	96502079	2.80615716061413e-05	92344
california	60290011011	C	NA	3052	2325489	0.00131241214213441	29643
california	60290061003	C	NA	3065	6707569	0.000456946473454093	78558
california	60371112011	A	NA	869	485031	0.0017916380602477	75938
california	60372218101	C	NA	1272	182496	0.00697001578116781	31477
california	60372675021	B	NA	1491	196678	0.00758091906568096	84728
california	60374047022	C	NA	1958	413360	0.00473679117476292	47591
california	60375301021	E	NA	1136	281634	0.00403360389725672	92639
california	60375301022	B	NA	1320	325321	0.00405753086951042	40139
california	60375547002	C	NA	1857	357219	0.00519849168157349	57344
california	60375717033	C	NA	298	76616	0.00388952699175107	NA
california	60590218292	B	NA	1478	657397	0.00224826094430002	165781
california	60590524243	B	NA	1069	467620	0.00228604422394252	151833
california	60610206025	D	NA	1168	12762306	9.15195106589671e-05	NA
california	60610207132	D	NA	1226	711160	0.00172394397885145	74883
california	60610216031	D	NA	2880	2948081	0.000976906672510016	35104
california	60730028042	E	NA	1753	690703	0.0025379938989696	99688
california	60730036031	C	NA	2172	259423	0.00837242650034885	40559
california	60730046001	D	NA	1476	194461	0.0075902108906156	56994
california	60750230031	A	NA	2554	275111	0.00928352555877446	83385
california	60770032032	D	NA	1634	852879	0.00191586379779547	75972
california	60830028022	B	NA	1461	1812583	0.000806032054807973	105313
california	60855033361	B	NA	1530	295194	0.00518303217545072	106125
california	60855087031	A	NA	1228	242227	0.0050696247734563	85057
california	60014061001	B	NA	1054	538610	0.00195688902916767	26875
california	60014368001	B	NA	2398	532868	0.00450017640391241	77250
california	60133373005	B	NA	838	486841	0.00172130120511625	162847
california	60133592042	B	NA	1518	519421	0.00292248484370097	90227
california	60133610002	C	NA	2157	8936756	0.000241362749525667	83929
california	60190051001	C	NA	1651	754640	0.00218779815541185	42623
california	60371210101	C	NA	646	242887	0.0026596730166703	71458
california	60372062001	E	NA	689	101634	0.00677922742389358	9175
california	60372213042	C	NA	1226	53574	0.0228842348900586	31578
california	60372294101	B	NA	1939	236581	0.00819592444025513	28879
california	60374642001	A	NA	668	445098	0.00150079308377032	153854
california	60375024013	B	NA	2138	365260	0.00585336472649619	66406
california	60376012022	C	NA	1263	243934	0.0051776300146761	46875
california	60376037022	B	NA	953	1486758	0.000640992010804717	70446
california	60376504011	C	NA	1396	2471544	0.000564829110871585	128750
california	60379200353	B	NA	946	341519	0.00276997765863685	79861
california	60390004001	E	NA	534	235350619	2.26895515409713e-06	60500
california	60570012031	C	NA	917	3921928	0.000233813573324141	131250
california	60610211061	E	NA	849	1131365	0.00075042095168226	106563
california	60650432653	D	NA	1256	2043360	0.000614673870487824	78586
california	60670081292	D	NA	1584	650891	0.00243358719048197	63563
california	60710020362	B	NA	3553	459292	0.00773581947867587	66875
california	60710073024	D	NA	2285	1167753	0.00195674941533013	80402
california	60710109013	C	NA	1749	2338493	0.000747917569135336	46509
california	60730056002	A	NA	1847	5334481	0.000346237993911685	80298
california	60730165044	E	NA	426	147349	0.00289109529077225	57774
california	60730195021	D	NA	2183	238951	0.00913576423618231	44668
california	60855005003	A	NA	816	363796	0.00224301531627615	124044
california	60990005103	C	NA	2828	1948553	0.00145133337404731	97697
california	60014443012	A	NA	1938	2052133	0.000944383234419991	142143
california	60133080013	B	NA	1076	707679	0.00152046337393084	55469
california	60133551171	A	NA	7506	7870555	0.000953681157173795	250001
california	60190045042	D	NA	1065	531794	0.00200265516346555	41811
california	60190045052	E	NA	3050	1263162	0.002414575485963	30907
california	60371212102	C	NA	883	1213148	0.000727858431122996	85966
california	60372071031	C	NA	683	43546	0.0156845634501447	43309
california	60374603011	B	NA	887	495659	0.00178953675813412	52778
california	60375768013	C	NA	1914	188307	0.0101642530548519	52894
california	60591101161	B	NA	1353	380110	0.00355949593538712	133319
california	60650420143	C	NA	3961	1497246	0.00264552384845243	130027
california	60650432162	D	NA	2379	2363621	0.00100650654229252	61641
california	60650432351	B	NA	3156	12781319	0.000246922872357696	86105
california	60650452331	C	NA	3245	2326606	0.00139473550743014	48371
california	60670074232	B	NA	3528	613194	0.00575348095382538	26275
california	60710036071	C	NA	3411	971840	0.00350983701020744	51731
california	60730178111	D	NA	1272	558549	0.00227732929429647	73021
california	60750112002	A	NA	1356	52945	0.0256114836150722	137917
california	60750153002	E	NA	1330	123757	0.0107468668438957	125313
california	60816019013	C	NA	737	199673	0.00369103484196662	86528
california	61110061003	C	NA	1550	91953	0.0168564375278675	48428
california	61150408002	D	NA	535	17965728	2.97789212883553e-05	49653
california	60372713005	B	NA	532	310848	0.00171144739551163	132167
california	60372766041	E	NA	2266	478080	0.00473979250334672	81974
california	60374334012	B	NA	965	254316	0.00379449189197691	51071
california	60375017003	B	NA	1143	381715	0.00299438062428775	83603
california	60375322002	C	NA	2435	754786	0.00322607997498629	46277
california	60375401013	C	NA	1654	424095	0.00390006955988635	113000
california	60590320121	E	NA	1716	1134880	0.00151205413788242	152125
california	60590632024	B	NA	1019	203597	0.00500498533868377	124135
california	60591101082	D	NA	1315	1246457	0.00105499026440543	122112
california	60591103031	A	NA	2376	647674	0.003668512245358	87788
california	60610234001	D	NA	4465	15886955	0.000281048193313319	81905
california	60670024003	D	NA	730	561476	0.00130014461882609	73750
california	60710014001	B	NA	1268	427243	0.00296786606217071	25093
california	60710036072	D	NA	2473	855591	0.00289039973538759	50595
california	60710051004	C	NA	1321	365810	0.00361116426560236	39493
california	60710119001	B	NA	476	73421245	6.48313713557976e-06	NA
california	60730018003	D	NA	924	130314	0.00709056586399005	49167
california	60730170363	A	NA	1307	392652	0.00332864724998217	144205
california	60730198063	B	NA	5242	9511154	0.000551142374521535	112404
california	60750255003	C	NA	1564	102781	0.0152168202294198	208478
california	60770052061	E	NA	667	23808616	2.80150681585187e-05	NA
california	60816109002	B	NA	2002	266072	0.00752427914248775	63636
california	60830013063	C	NA	1025	325192	0.00315198405864843	69761
california	60830030041	D	NA	1522	659289	0.00230854754136653	134375
california	60952511002	C	NA	1007	261261	0.00385438316472799	71474
california	61110063022	D	NA	1209	639930	0.00188926913881206	117344
california	60014219003	A	NA	1135	206314	0.00550132322576267	102171
california	60371348003	D	NA	1302	319156	0.00407950970685182	73203
california	60376205014	B	NA	1058	203542	0.00519794440459463	180667
california	60377018024	A	NA	748	626778	0.00119340500145187	85733
california	60590112004	C	NA	1600	660425	0.00242268236362948	72269
california	60590631021	C	NA	1881	501825	0.00374831863697504	82750
california	60650432912	C	NA	1752	1546300	0.00113302722628209	37845
california	60670082081	D	NA	1027	1321422	0.000777193054149242	77500
california	60710018063	C	NA	1750	502755	0.00348082067806387	102750
california	60730083371	B	NA	1856	703886	0.00263679061666236	143068
california	60730085074	C	NA	1302	335332	0.00388271921558336	88646
california	60750229021	B	NA	1257	87066	0.014437323409827	143403
california	60770032133	D	NA	1303	260222	0.00500726302925963	49417
california	60816017002	C	NA	1404	504830	0.00278113424321059	107574
california	60855094031	B	NA	2537	284050	0.00893152613976413	74263
california	60990009083	C	NA	1868	581589	0.00321189018361764	50688
california	61110054011	C	NA	1633	553715	0.00294917060220511	106932
california	60014057002	C	NA	1243	141504	0.0087842039800995	56042
california	60014228002	E	NA	1966	62051	0.0316836150908124	12898
california	60090001223	D	NA	1367	79158167	1.72692225174946e-05	54265
california	60133462042	B	NA	2218	2056804	0.00107837207628923	197039
california	60190068024	C	NA	444	289878	0.00153167884420342	15268
california	60290031233	C	NA	987	505721	0.00195166900326465	120873
california	60310007014	D	NA	962	741339	0.00129765195140145	85833
california	60371352022	B	NA	1573	564784	0.00278513555624805	111250
california	60375315022	D	NA	538	156229	0.00344366282828412	64750
california	60379203374	D	NA	1340	187326	0.00715330493364509	51563
california	60411270005	C	NA	1300	1192635	0.00109002335165411	163807
california	60411302011	A	NA	1059	644591	0.00164290224343809	118438
california	60570005023	D	NA	1539	4913777	0.000313201026420206	52083
california	60590863043	C	NA	1992	589501	0.00337912912785559	55208
california	60590992261	B	NA	2220	650955	0.00341037398898541	116367
california	60610207101	C	NA	1505	1806081	0.000833295959594282	107679
california	60650425122	D	NA	1789	977174	0.00183078960348925	42134
california	60650465001	E	NA	4956	3731152	0.00132827609274562	2499
california	60670074262	C	NA	1110	264270	0.00420024974457941	55000
california	60670089121	C	NA	809	1180542	0.000685278456844399	76134
california	60730015002	B	NA	954	235005	0.00405948809599796	93534
california	60730170403	B	NA	1073	487137	0.00220266577985249	115417
california	60730201031	C	NA	3874	39823817	9.72784703184027e-05	91042
california	60770031083	C	NA	1628	449493	0.00362185840491398	40833
california	60830007002	E	NA	2470	15531177	0.000159034952727665	122750
california	60990001012	D	NA	758	329496067	2.30048269438069e-06	67054
california	61070029013	D	NA	194	2844464	6.82026561067393e-05	NA
california	60014240021	A	NA	1331	175931	0.00756546600655939	66250
california	60371235201	B	NA	2888	502129	0.00575151007012142	53098
california	60371242011	C	NA	1111	405239	0.00274159199879577	60104
california	60372031002	B	NA	2050	263742	0.00777274760940616	38750
california	60372121021	A	NA	622	69557	0.00894230630993286	17263
california	60374087061	B	NA	1839	1304766	0.00140944813092922	123977
california	60374821022	B	NA	1058	381649	0.00277218072102901	72714
california	60375004044	C	NA	966	232439	0.00415592908246895	110764
california	60375034015	E	NA	1266	284630	0.00444787970347469	97167
california	60376003042	C	NA	1186	123869	0.00957463126367372	55227
california	60530127002	D	NA	515	952305	0.000540793128251978	38142
california	60590639084	E	NA	1475	485396	0.00303875598480416	77321
california	60650438201	C	NA	4878	4290423	0.00113695083212075	83417
california	60710097172	C	NA	2864	2787497	0.0010274450519588	93824
california	60730101105	C	NA	511	952774	0.000536328657163189	NA
california	60730131041	C	NA	2395	164047	0.0145994745408328	48171
california	60750229032	A	NA	809	142860	0.00566288674226515	187321
california	60790113003	C	NA	1283	1351120	0.000949582568535733	109056
california	60871222017	D	NA	709	199519	0.00355354627880052	79286
california	61110010021	D	NA	1729	2590223	0.000667510094690689	65000
california	61130102011	C	NA	2403	2407327	0.000998202570735093	59253
california	60014340001	C	NA	2740	541901	0.00505627411648991	51161
california	60014507521	A	NA	6642	17421842	0.000381245565193393	207734
california	60190031024	C	NA	1063	323554	0.00328538667424912	53204
california	60190064043	E	NA	2244	93446357	2.40137772305024e-05	102644
california	60250104005	C	NA	2260	1903413	0.00118734084510298	20773
california	60270001001	D	NA	1554	774232935	2.00714788760569e-06	45556
california	60371853102	C	NA	1141	196020	0.0058208346087134	61375
california	60372190102	A	NA	1677	242182	0.00692454435094268	67396
california	60372406003	C	NA	1792	163301	0.010973600896504	43889
california	60372755001	B	NA	1148	158779	0.00723017527506786	41406
california	60374081381	C	NA	1560	236850	0.00658644711842939	41579
california	60374619012	E	NA	359	339188	0.00105841008526245	50938
california	60375403003	E	NA	377	474766	0.000794075397143014	NA
california	60375540022	C	NA	2893	535849	0.00539890902101152	46210
california	60375762002	B	NA	819	103178	0.00793773866521933	21558
california	60450108021	E	NA	721	269728070	2.67306254035778e-06	44792
california	60590320432	C	NA	1336	2319595	0.000575962614163248	211500
california	60591101174	B	NA	1862	355572	0.00523663280573273	81955
california	60610201043	D	NA	293	1539405	0.000190333278117195	71181
california	60610206061	C	NA	2063	2375174	0.000868567944916878	176115
california	60710008173	D	NA	1008	2751900	0.000366292379810313	43750
california	60710084034	C	NA	1025	702646	0.00145877155779724	84593
california	60830011022	D	NA	2428	211181	0.0114972464378898	60847
california	60855018004	B	NA	1114	388079	0.00287054955305492	152895
california	60855100016	C	NA	746	480160	0.00155364878373875	250001
california	61130107041	A	NA	2617	857147	0.00305315190976577	71985
california	60014331043	B	NA	2137	294173	0.00726443283374069	55000
california	60070010004	E	NA	471	240810	0.00195589884141024	11484
california	60133331022	B	NA	1109	545267	0.00203386597758529	98864
california	60372264101	B	NA	2403	142837	0.0168233720954655	36293
california	60372717014	B	NA	1641	210382	0.00780009696647052	83269
california	60375025002	D	NA	2581	2981316	0.000865725069063461	51477
california	60375362004	B	NA	1111	325912	0.00340889565281426	70938
california	60376011001	B	NA	1730	194417	0.00889839880257385	34817
california	60379200372	C	NA	4306	225746	0.0190745350969674	48088
california	60411321001	D	NA	676	17009767	3.97418730074316e-05	120882
california	60590117082	D	NA	1299	178209	0.00728919414844368	45575
california	60590422051	D	NA	1787	584223	0.00305876352009421	92813
california	60670074333	C	NA	2704	742335	0.0036425602995952	78295
california	60730093062	C	NA	412	193597	0.00212813215080812	51743
california	60730093064	D	NA	1449	1071724	0.0013520272010331	110990
california	60750261004	E	NA	1294	268958	0.00481116010678247	125347
california	60871214023	D	NA	934	249142	0.00374886610848432	98194
california	60890121012	D	NA	1567	1099947	0.00142461409504276	48480
california	60990031002	E	NA	1301	3765433	0.000345511392713667	38214
california	61070010044	C	NA	1312	339205	0.00386786751374538	NA
california	61110012023	C	NA	2665	1376925	0.00193547215716179	115676
california	61110079011	C	NA	2274	602318	0.00377541431602575	85600
california	61130108002	D	NA	1081	547169	0.00197562361902812	36357
california	60014050002	A	NA	1239	261851	0.0047316985613956	154917
california	60014374002	B	NA	2639	545616	0.00483673499310871	79091
california	60170303021	D	NA	642	1271833	0.000504783253776243	26296
california	60371043101	D	NA	1644	302796	0.00542939801054175	83438
california	60371853202	E	NA	1129	378813	0.00298036234236945	30375
california	60372972011	B	NA	3040	247197	0.0122978838739952	60577
california	60375313013	C	NA	1375	129490	0.0106185805853734	31429
california	60375344041	D	NA	1997	221769	0.00900486542303027	41188
california	60375727001	D	NA	953	273343	0.00348646206414651	64125
california	60376210012	B	NA	1225	317181	0.00386214811101548	198929
california	60390006041	B	NA	3679	992471	0.00370690932027233	35432
california	60590867011	C	NA	1445	439971	0.00328430737480425	122500
california	60670006001	E	NA	624	236139	0.00264251140218261	36750
california	60670045011	D	NA	1798	1111436	0.00161772697663203	32625
california	60670081203	E	NA	1232	718557	0.00171454734975792	50200
california	60710099051	C	NA	3281	2190609	0.00149775701642785	42067
california	60730031051	C	NA	2902	836695	0.00346840844035162	66146
california	60730039024	D	NA	709	150992	0.00469561301260994	40260
california	60730145001	D	NA	1258	499244	0.0025198099526484	90724
california	60770031142	D	NA	1367	849107	0.00160992666413067	93527
california	60830010004	A	NA	1319	309004	0.00426855315788792	28591
california	61110029012	B	NA	1997	471973	0.00423117424089937	61042
california	60014353002	C	NA	2042	441184	0.00462845434104591	64393
california	60014358003	A	NA	1399	315192	0.0044385644305693	138929
california	60133601012	B	NA	2043	1881482	0.00108584615744397	110060
california	60190044061	D	NA	2711	662674	0.00409100100501906	41681
california	60290013001	B	NA	1516	404736	0.00374565148640101	26250
california	60374083012	D	NA	962	486912	0.00197571635120925	79737
california	60375024011	B	NA	1553	292097	0.00531672697768207	85417
california	60375769012	C	NA	1712	202035	0.00847377929566659	41736
california	60376500012	C	NA	815	279786	0.00291294060460495	137321
california	60377008013	E	NA	670	649613	0.00103138330051892	NA
california	60530146011	D	NA	3268	2831434	0.00115418547633461	69256
california	60590117161	C	NA	1754	386956	0.00453281510042485	86806
california	60590992394	C	NA	772	326380	0.0023653410135425	119609
california	60650406043	C	NA	2082	1374181	0.00151508425745953	78214
california	60710001174	A	NA	672	382189	0.0017582923632025	112656
california	60710023014	D	NA	2106	661992	0.00318130732697676	62674
california	60730004002	C	NA	811	267827	0.00302807409260455	83819
california	60730089012	C	NA	510	222880	0.00228822684852836	NA
california	60750326013	E	NA	1593	138634	0.0114906877100855	115121
california	60816034002	C	NA	812	3315526	0.00024490834938408	82708
california	60855014021	D	NA	1252	246374	0.00508170505004587	47455
california	60855107003	A	NA	1948	594280	0.00327791613380898	160789
california	61070045001	D	NA	3077	84181887	3.65518059722277e-05	49412
california	61130114002	E	NA	1617	219219986	7.37615228202779e-06	42434
california	60014043003	C	NA	1238	492260	0.0025149311339536	205903
california	60133031031	D	NA	2414	27598248	8.74693205162878e-05	83571
california	60290031152	C	NA	1737	471140	0.0036868022243919	38241
california	60372044201	B	NA	2233	179877	0.0124140384818515	24058
california	60372695001	B	NA	728	277154	0.00262669851418345	197188
california	60372971101	B	NA	2199	278539	0.00789476518548569	43889
california	60373005011	C	NA	1560	631635	0.00246978080695338	121050
california	60374806005	B	NA	682	227628	0.00299611647073295	51314
california	60379011021	C	NA	2283	1306860	0.00174693540241495	73750
california	60411082002	C	NA	2466	988152	0.00249556748354504	61133
california	60552014022	E	NA	759	5621803	0.000135010067055	184625
california	60590012012	C	NA	2015	304175	0.00662447604175228	48509
california	60590218222	B	NA	4838	2437823	0.00198455753350428	170778
california	60650409031	B	NA	1094	386236	0.00283246512494951	63750
california	60710003033	D	NA	2478	246169	0.0100662552961583	59576
california	60710025011	C	NA	1331	663801	0.00200511900403886	73286
california	60710025021	D	NA	2645	653803	0.00404556112468129	76250
california	60710097131	C	NA	2118	6183595	0.000342519197974641	51408
california	60730130001	D	NA	1331	409458	0.00325063864914106	39426
california	60759802001	A	NA	305	1011464	0.000301543109789375	164250
california	60855028003	B	NA	1030	487811	0.00211147350100756	175114
california	60855044231	A	NA	2675	556890	0.00480346208407405	135000
california	60855120214	B	NA	2531	351076	0.0072092652303205	69141
california	60952513001	D	NA	713	340348	0.00209491461680398	93750
california	60952514001	A	NA	1651	736612	0.00224134279647901	60000
california	60133072041	D	NA	1221	504704	0.00241923979203652	72230
california	60133400013	C	NA	1804	880957	0.00204777304681159	62602
california	60290007005	D	NA	787	326689	0.00240901897523333	53393
california	60374306002	D	NA	1062	744839	0.00142581148409254	127396
california	60374307013	A	NA	1232	485694	0.00253657652760792	115288
california	60374639001	D	NA	1106	561941	0.00196817815393431	81563
california	60375440023	C	NA	1052	196511	0.00535338988657123	89250
california	60375711013	D	NA	1177	306075	0.00384546271338724	110938
california	60376030012	B	NA	1976	326561	0.00605093688468617	61273
california	60376506042	B	NA	3000	268781	0.0111615032312552	63162
california	60590320311	C	NA	1507	421999	0.00357109850971211	124007
california	60590320612	E	NA	1438	2723089	0.000528076754009876	125781
california	60590758123	C	NA	1256	389472	0.00322487881028675	118929
california	60730199042	D	NA	1462	517335	0.0028260218233833	67813
california	60730201033	C	NA	3668	12023905	0.000305058963789218	104516
california	60971521003	C	NA	944	238070	0.00396522031335322	72563
california	61030002003	D	NA	3529	86619150	4.07415681174429e-05	55545
california	61070008001	D	NA	1290	55130874	2.33988672118639e-05	53729
california	60014037022	E	NA	1370	91310	0.0150038330960464	85800
california	60014358001	B	NA	1406	407864	0.00344722750720829	87708
california	60371066042	C	NA	2882	637615	0.00451996894677823	58875
california	60371132372	C	NA	1163	756590	0.00153716015279081	69830
california	60374049031	C	NA	990	204304	0.00484572010337536	62250
california	60374081401	C	NA	2333	717100	0.00325338167619579	51917
california	60374315021	C	NA	1445	385638	0.00374703737702197	52672
california	60374336012	A	NA	3830	775406	0.00493934790290506	57202
california	60374605024	D	NA	861	443861	0.00193979646781312	168625
california	60375512023	A	NA	2294	482209	0.00475727329850749	68750
california	60378003301	C	NA	953	28245680	3.37396727570375e-05	151750
california	60379201141	C	NA	6723	2835168	0.0023712880506552	103750
california	60470007022	D	NA	1292	4025818	0.000320928566567093	130500
california	60470009024	C	NA	2142	1523923	0.00140558282800378	63105
california	60590320301	B	NA	1455	832697	0.00174733426444433	143333
california	60590626141	E	NA	7484	2917452	0.00256525214467967	41771
california	60650420122	C	NA	4631	1646489	0.00281265164844709	91297
california	60650426172	C	NA	2973	492139	0.00604097622826072	36842
california	60670040064	C	NA	1496	519094	0.00288194431066435	62651
california	60670096162	D	NA	1011	298785	0.00338370400120488	91250
california	60710053002	E	NA	937	297593	0.00314859556508386	26761
california	60730068011	B	NA	2861	672628	0.00425346551139709	68693
california	60730100031	B	NA	2045	445608	0.00458923538177052	77250
california	60730208062	D	NA	2997	826642	0.00362551140638874	57308
california	60750169002	C	NA	1320	141161	0.00935102471645851	134231
california	60790103002	D	NA	2218	1042933339	2.12669392861359e-06	89708
california	60816062002	A	NA	4015	332225	0.0120851832342539	63373
california	60855061021	B	NA	1369	453034	0.00302184824980024	181944
california	60971507013	C	NA	740	548958	0.00134800840865786	74919
california	60014211001	A	NA	804	311737	0.00257909712353683	158333
california	60014377013	C	NA	1003	121078	0.00828391615322354	65435
california	60133270004	D	NA	1218	612765	0.00198771143913246	94766
california	60371060202	C	NA	3171	1063568	0.00298147368104343	73036
california	60371255022	D	NA	1062	286783	0.00370314837350889	75781
california	60374034051	A	NA	1746	3498214	0.000499111832495096	111625
california	60374809012	B	NA	1659	521899	0.00317877597006317	50469
california	60375342031	B	NA	1570	146675	0.0107039372762911	36848
california	60470022021	B	NA	2890	3706981	0.000779610146369782	62500
california	60590423111	D	NA	804	2185996	0.000367795732471606	NA
california	60590524204	A	NA	3535	987802	0.00357865240199959	223568
california	60590525172	B	NA	6910	1467042	0.00471015826404425	110895
california	60650420052	C	NA	3349	2989513	0.00112024935165025	109167
california	60710104091	C	NA	2088	91108607	2.2917703044236e-05	47500
california	60730212051	D	NA	2734	4864914	0.000561983212858439	97902
california	60750202003	B	NA	2381	140618	0.016932398412721	83281
california	60750301021	A	NA	3196	744980	0.00429004805498134	148186
california	60770042042	D	NA	1255	534384	0.00234849845803767	78939
california	60770047044	D	NA	1044	29684804	3.51695096251941e-05	72222
california	60790119022	D	NA	1543	576617	0.00267595301560655	86287
california	60816072001	E	NA	2280	484261	0.00470820487299204	100417
california	60855029101	B	NA	867	375602	0.00230829441802759	135781
california	60971505002	E	NA	532	2270199	0.000234340689957136	88158
california	61090032001	D	NA	1865	6110877	0.000305193509867733	80979
california	60290009091	D	NA	1168	826497	0.00141319327232888	93958
california	60290058012	C	NA	901	953852	0.000944590984764932	66477
california	60372134021	B	NA	1911	127447	0.0149944682887789	40588
california	60374003022	C	NA	1640	638494	0.0025685441053479	69531
california	60374033122	B	NA	2227	3989689	0.000558188871363156	76163
california	60374045041	C	NA	2633	305206	0.00862696015150423	46000
california	60375507001	B	NA	1021	376010	0.00271535331507141	75806
california	60375520012	D	NA	1503	301851	0.00497927785563076	87857
california	60411200003	E	NA	1603	1305012	0.00122834119533	80766
california	60590992411	C	NA	1650	623791	0.00264511671377112	77604
california	60591104021	B	NA	1121	641649	0.00174706108791567	87105
california	60650317044	C	NA	1110	774632	0.00143293847917463	76150
california	60650422172	C	NA	1693	2546420	0.000664854972863864	161974
california	60650432222	D	NA	2376	6833541	0.000347696750484119	123875
california	60650490002	B	NA	7024	6483167	0.00108342111193495	85444
california	60730170562	C	NA	1921	494259	0.00388662624251658	115439
california	60730189033	C	NA	2096	524314	0.00399760448891313	49286
california	60750262005	A	NA	1216	168133	0.00723236961215228	102222
california	60871001001	D	NA	766	2584272	0.000296408427595857	145208
california	60971537044	A	NA	1601	12483014	0.000128254282178967	51250
california	60290014001	E	NA	1928	367638	0.00524428921928636	37181
california	60290028083	C	NA	1945	675085	0.00288111867394476	49596
california	60350403033	E	NA	569	555820	0.00102371271274873	28816
california	60372352011	D	NA	1040	180726	0.00575456768810243	38542
california	60375018031	B	NA	2186	374854	0.0058316037710682	31985
california	60375713001	B	NA	1282	486185	0.00263685634069336	104714
california	60376012122	B	NA	2955	277617	0.0106441608402944	42574
california	60379010081	B	NA	1975	2085456	0.000947035084892705	62841
california	60650427153	C	NA	10387	18111114	0.000573515245942353	85574
california	60670024002	E	NA	1686	689832	0.00244407333959573	150278
california	60670065004	E	NA	2412	482645	0.00499746190264066	40529
california	60710020331	C	NA	5205	1991858	0.00261313808514462	94167
california	60710100173	D	NA	2870	32388861	8.86107109478163e-05	82727
california	60710100182	C	NA	2474	5545788	0.000446104322776132	52829
california	60730047001	D	NA	645	134180	0.00480697570427784	28646
california	60730083352	B	NA	701	290875	0.00240996991834981	161083
california	60730202081	C	NA	2529	655697	0.00385696442106644	66786
california	60750305003	D	NA	1451	481098	0.00301601752657463	NA
california	60816139002	B	NA	995	366841	0.0027123467660376	250001
california	60830022051	C	NA	1477	341412	0.00432615139479573	66900
california	60855042013	B	NA	1302	673257	0.00193388260352287	156282
california	60952506012	C	NA	2264	1136077	0.00199282266959018	86784
california	60971513072	D	NA	989	2725661	0.00036284776426709	84360
california	60990029015	D	NA	1322	18437149	7.17030599470667e-05	47174
california	61030008004	D	NA	1606	11409233	0.000140763187148514	45066
california	61110076121	C	NA	3417	760738	0.00449169096324884	51451
california	61130113003	D	NA	3823	3583627	0.00106679629325262	84790
california	60014279003	D	NA	540	110705	0.00487782846303238	88533
california	60371131011	B	NA	1560	1097147	0.00142186963096103	88790
california	60371247002	B	NA	1238	323697	0.0038245643302224	108375
california	60372016011	C	NA	2282	540413	0.00422269634520265	60870
california	60372318001	D	NA	963	145101	0.00663675646618562	17266
california	60372382001	C	NA	1358	291711	0.00465529239555588	54028
california	60373106012	B	NA	2331	754713	0.00308859129231907	71651
california	60375039012	D	NA	1616	601975	0.00268449686448773	84261
california	60375416041	B	NA	2213	352689	0.00627464990402309	53882
california	60375510006	D	NA	805	467124	0.00172331115506803	117800
california	60375714004	C	NA	1360	343943	0.00395414356448598	122868
california	60376009023	D	NA	1632	196405	0.0083093607596548	44583
california	60450114004	D	NA	381	262279	0.00145265156569912	74861
california	60590117073	C	NA	1898	250550	0.00757533426461784	61275
california	60590748021	D	NA	2040	580637	0.00351338271587928	46763
california	60610219022	C	NA	2380	12849901	0.0001852154347337	104063
california	60610239001	C	NA	3313	4164427	0.000795547622758185	106630
california	60650432352	B	NA	6155	2339696	0.00263068364437089	116288
california	60650449281	D	NA	1060	4315186	0.00024564410433293	78375
california	60670055103	C	NA	2202	230034	0.00957249797855969	50161
california	60730083633	A	NA	1419	79447	0.0178609639130489	51832
california	60816041011	B	NA	1541	294089	0.00523991036726977	84231
california	60816096011	A	NA	3300	2379877	0.00138662628362726	223875
california	60855043221	E	NA	1565	811761	0.00192790735204081	81997
california	60133040031	C	NA	2391	1726217	0.00138510975155499	104896
california	60190042053	D	NA	2116	570831	0.00370687646606439	31938
california	60371113014	B	NA	1436	304098	0.00472216193463949	72892
california	60371352033	C	NA	1713	513803	0.00333396262769972	107283
california	60371393021	C	NA	2462	169815	0.0144981303182875	50541
california	60375027001	C	NA	1627	627343	0.00259347757128078	82583
california	60375326052	C	NA	829	96089	0.00862741833092237	23233
california	60375332032	B	NA	1059	270837	0.00391010090940307	43854
california	60490004001	D	NA	690	921219815	7.49006902331991e-07	44779
california	60530118012	D	NA	506	272551	0.0018565332726719	96150
california	60590117202	C	NA	3195	964843	0.00331141957810753	47955
california	60590219052	C	NA	2173	893679	0.00243152183278336	99375
california	60670040011	B	NA	1172	411638	0.00284716182665352	52127
california	60710056005	D	NA	1227	255467	0.00480296868088638	25329
california	60730065001	E	NA	1026	1811129	0.000566497472018835	28466
california	60730101041	C	NA	1581	961651	0.00164404758067116	62857
california	60750210004	A	NA	1202	68636	0.017512675563844	113000
california	60816113001	C	NA	1282	378833	0.00338407688876101	135208
california	60855120192	E	NA	1891	346354	0.00545973195054771	84904
california	60971533002	C	NA	482	4266704	0.000112967761532087	NA
california	60990039061	C	NA	905	390378	0.00231826588588496	63333
california	61010505031	E	NA	711	4947632	0.000143705109838404	81023
california	61070010064	C	NA	960	661900	0.00145037014654782	79000
california	61110063011	B	NA	2528	2661947	0.000949680816334811	98015
california	60014094003	D	NA	1912	192794	0.0099173210784568	42500
california	60014276002	B	NA	2312	271454	0.00851709681935061	44948
california	60190043011	C	NA	1015	3198154	0.000317370583155158	210341
california	60190055171	D	NA	3785	2031558	0.00186310211177825	142083
california	60310015002	B	NA	1008	733117	0.00137495106510966	17778
california	60350403023	E	NA	1341	111160946	1.20635893113036e-05	66618
california	60371151013	A	NA	1493	1133559	0.00131709068517827	130833
california	60371174043	B	NA	2150	866683	0.00248072247869175	65074
california	60372037101	B	NA	1375	132268	0.0103955605286237	41579
california	60372690001	B	NA	582	354408	0.00164217512020045	207212
california	60374301021	D	NA	1871	700925	0.00266932981417413	42127
california	60375021001	A	NA	925	340278	0.00271836557167963	79766
california	60375308022	C	NA	1250	251664	0.00496694004704686	47885
california	60376025052	B	NA	1526	162169	0.00940993654767557	33088
california	60552008041	C	NA	1464	458445	0.00319340378889507	72538
california	60590218252	D	NA	1252	1360112	0.00092051242838825	136184
california	60590320512	C	NA	1195	330517	0.00361554776305001	66094
california	60590320573	C	NA	523	433505	0.00120644513904107	129308
california	60590423192	E	NA	1022	459962	0.00222192268056926	92340
california	60590891062	C	NA	1966	155958	0.0126059580143372	51806
california	60650438023	C	NA	2666	3750243	0.000710887267838377	75938
california	60670052012	E	NA	2452	1474005	0.00166349503563421	26181
california	60730044003	D	NA	839	212955	0.00393979948815477	75952
california	60730171041	B	NA	2221	1747215	0.00127116582675858	109444
california	60730202023	D	NA	1771	528212	0.00335282045845229	51000
california	60730202131	B	NA	1583	141377	0.0111970122438586	33375
california	60770045021	C	NA	2326	1218718	0.00190856293252418	29886
california	60816075001	A	NA	5373	1962150	0.00273832275819891	118281
california	60855033272	A	NA	1357	463952	0.00292487153843501	93625
california	60855033372	E	NA	1456	392224	0.00371216447744146	112188
california	60855052023	A	NA	1823	8412718	0.000216695721882036	53601
california	60871214011	C	NA	910	614036	0.0014819977981747	63490
california	60890108062	E	NA	954	1226926	0.000777553006456787	22005
california	60971512014	D	NA	1988	8972118	0.000221575329258933	77331
california	61070044001	B	NA	3452	2778361	0.00124245913328038	30929
california	60190057044	D	NA	973	639674	0.0015210873038454	47604
california	60290031223	C	NA	1255	648624	0.00193486519154395	35074
california	60350402001	D	NA	905	805503915	1.12352029971201e-06	58929
california	60371310201	D	NA	2895	584038	0.00495686924480941	66394
california	60372211101	D	NA	815	94546	0.00862014257610052	32875
california	60372395023	B	NA	1130	126041	0.00896533667616093	39643
california	60374607005	C	NA	1583	2648352	0.000597730211089764	158315
california	60374827013	A	NA	655	218081	0.00300347118731114	46397
california	60375435011	D	NA	1013	1646761	0.000615146946035278	54375
california	60379201182	C	NA	4389	2313039	0.00189750367373832	121448
california	60590115042	E	NA	1482	1208761	0.00122604882189283	16231
california	60590995142	D	NA	1353	517261	0.0026157007777505	151319
california	60590999032	D	NA	2306	367557	0.0062738568439725	48750
california	60650410021	D	NA	1846	379501	0.0048642823075565	57135
california	60659413001	C	NA	1808	1316877	0.00137294523330577	53438
california	60670086002	D	NA	2499	2193975	0.00113902847571189	100326
california	60710044041	D	NA	1530	771838	0.00198228125591121	22813
california	60710120021	D	NA	157	7552228	2.07885672943137e-05	71250
california	60855035071	C	NA	1769	211216	0.00837531247632755	139500
california	60855044222	B	NA	2058	417065	0.00493448263460132	105000
california	60855120191	A	NA	1138	287578	0.00395718726745439	154605
california	60890123021	E	NA	986	22757460	4.33264520732982e-05	51438
california	60952523172	C	NA	5620	20876922	0.000269196771439775	105242
california	61110086003	D	NA	1138	290666	0.00391514659437292	49600
california	60014403351	A	NA	3501	1130399	0.00309713649782068	202398
california	60133200012	D	NA	2157	1581987	0.00136347517394264	81944
california	60170304022	E	NA	1186	3232750	0.000366870311654164	38125
california	60372147003	C	NA	812	195538	0.0041526455215866	115000
california	60372699043	C	NA	1324	125356	0.0105619196528287	78086
california	60372737001	D	NA	1165	229644	0.00507306962080438	88589
california	60374070022	D	NA	1632	2283769	0.000714608176220975	61932
california	60375015011	C	NA	2365	6236663	0.000379209202100546	104074
california	60375440021	D	NA	663	1112377	0.000596020953327874	81875
california	60376037041	C	NA	817	153248	0.00533122781373982	36861
california	60377006003	D	NA	773	856756	0.000902240544565781	129505
california	60590525054	A	NA	1762	376550	0.00467932545478688	39097
california	60610206053	C	NA	1871	3415491	0.000547798252140029	123245
california	60650425181	C	NA	1452	445547	0.00325891544550855	74663
california	60670031022	E	NA	1067	331970	0.0032141458565533	60625
california	60670040012	C	NA	1189	555800	0.00213925872616049	NA
california	60670041003	B	NA	2242	909048	0.00246631641013456	30288
california	60710026062	D	NA	2163	481604	0.00449124176709496	53885
california	60730100032	C	NA	1246	334718	0.00372253658303408	37734
california	60855040012	D	NA	2186	496186	0.00440560596228027	94600
california	60952529104	D	NA	1090	277775	0.0039240392403924	107457
california	60971506121	B	NA	2922	2763442	0.00105737699579003	115554
california	61110049021	C	NA	2359	9935633	0.000237428254445389	49495
california	60014045011	E	NA	1795	1087927	0.0016499268792851	189044
california	60014331022	A	NA	2357	690305	0.00341443275074061	85993
california	60230010002	E	NA	1193	1039787	0.0011473503707971	NA
california	60371972003	A	NA	1037	207251	0.00500359467505585	61736
california	60372184003	D	NA	682	151265	0.0045086437708657	70769
california	60374606001	B	NA	1245	2280115	0.000546025090839716	160192
california	60375040025	D	NA	1301	381073	0.00341404402830954	81842
california	60375323021	B	NA	1499	657626	0.00227941109384361	49565
california	60375704041	D	NA	1463	478161	0.00305963890823384	50481
california	60375711015	D	NA	547	347510	0.00157405542286553	107813
california	60376024023	B	NA	1069	260741	0.0040998538779862	46555
california	60590758081	C	NA	1491	622845	0.00239385400862173	138625
california	60650445171	C	NA	2258	7915178	0.000285274696286047	70763
california	60650452261	D	NA	4123	1328042	0.00310457048798155	43063
california	60670070161	C	NA	2703	4026403	0.000671318792480534	85800
california	60670071041	C	NA	5997	1351409	0.00443759069238106	108038
california	60670072061	D	NA	1800	7506440	0.000239794096802213	79138
california	60730200263	C	NA	1395	1090036	0.00127977424598821	82188
california	60730211002	D	NA	1653	497713285	3.3211892264439e-06	40262
california	60750162002	B	NA	1060	91272	0.0116136383556841	115156
california	60770053051	A	NA	1980	531562	0.00372487122856788	50393
california	60816016053	B	NA	2258	305836	0.00738304189173282	88523
california	60855125031	B	NA	5859	10577344	0.000553919774189059	150285
california	60890127022	D	NA	1439	102298927	1.40666187046126e-05	63462
california	60971539024	C	NA	1108	300706	0.00368466209520262	64583
california	60014225001	E	NA	1174	155310	0.00755907539759191	83250
california	60070004022	C	NA	2395	1064890	0.00224905858821099	71471
california	60133512003	B	NA	2734	5099999	0.000536078536485988	210294
california	60133680012	B	NA	1971	290431	0.00678646563211227	42134
california	60371154011	C	NA	2979	970437	0.00306975105030002	70263
california	60371351112	B	NA	1369	436172	0.00313867006593729	141285
california	60372753113	C	NA	1592	239851	0.00663745408607844	75398
california	60373202023	A	NA	1002	254255	0.0039409254488604	48516
california	60374307242	A	NA	2345	320509	0.00731648721252757	46473
california	60375713003	C	NA	1736	509636	0.00340635276942759	95223
california	60377007003	B	NA	2076	1142683	0.00181677683136968	209118
california	60411043001	B	NA	1631	9871317	0.000165226180052773	119750
california	60411262003	C	NA	548	394082	0.00139057353545709	107813
california	60530110001	D	NA	1232	2477397	0.000497296153987431	87734
california	60552005051	C	NA	1716	216759	0.00791662629925401	69924
california	60590320392	C	NA	2427	960035	0.00252803283213633	143000
california	60590421093	D	NA	1246	289594	0.00430257532959937	70515
california	60590423241	C	NA	894	1076236	0.000830672826406104	163854
california	60590524261	C	NA	1312	395444	0.00331778962381526	165588
california	60590525115	B	NA	948	176288	0.00537756398620439	134844
california	60590638022	D	NA	1220	646174	0.00188803634934244	126452
california	60590762061	D	NA	1237	610787	0.00202525594028688	48680
california	60610218022	D	NA	3229	2296893	0.00140581211227515	58105
california	60710020352	C	NA	2457	745505	0.00329575254357784	85833
california	60710022062	D	NA	1229	248025	0.00495514565064006	86128
california	60710121031	D	NA	1720	99183075	1.73416684247791e-05	42361
california	60730027111	D	NA	2032	1007074	0.00201772660201733	53667
california	60730031071	C	NA	3064	859849	0.0035634163672924	77292
california	60730054001	E	NA	1075	580572	0.00185162219328524	138784
california	60730166053	D	NA	1052	458521	0.00229433330207341	79333
california	60730175011	D	NA	552	323003	0.00170896245545707	151250
california	60750604001	B	NA	1557	4397436	0.000354069962587289	64153
california	60855029081	A	NA	2655	624776	0.00424952302905361	114559
california	60890119001	D	NA	1417	36282409	3.90547386200293e-05	73490
california	60890123011	E	NA	1316	8792963	0.000149665135631755	53750
california	60971541002	D	NA	1277	73164040	1.74539295533708e-05	99844
california	61110070001	B	NA	2174	492136	0.0044174780954858	76908
california	61130109013	D	NA	1776	648049	0.00274053350904021	46875
california	60014224002	A	NA	971	122567	0.00792219765516003	79087
california	60014430023	A	NA	2634	748706	0.00351806984316941	109881
california	60050002001	D	NA	1171	70508263	1.66079825282322e-05	44609
california	60070026012	D	NA	735	2605842	0.000282058543841108	46188
california	60133040032	E	NA	333	494803	0.000672995111185664	86705
california	60133671001	C	NA	1945	563125	0.00345394006659267	72115
california	60190012021	D	NA	1811	650995	0.00278189540626272	37960
california	60371233013	D	NA	822	207046	0.00397013224114448	81000
california	60372722022	B	NA	2502	139376	0.0179514407071519	60000
california	60373106022	B	NA	1620	466896	0.00346972345019019	97679
california	60374073011	A	NA	1498	219337	0.00682967306017681	62961
california	60374326023	C	NA	1414	348366	0.00405894949564538	64716
california	60375507002	B	NA	1615	501335	0.00322139886503037	104750
california	60375551042	C	NA	1837	363642	0.00505167169908866	71125
california	60375704033	C	NA	1889	185181	0.0102008305387702	38068
california	60376027003	A	NA	1097	192040	0.00571235159341804	66319
california	60590013015	D	NA	1735	431397	0.00402181749061769	59016
california	60590218172	C	NA	979	313364	0.00312416231602864	106042
california	60590753011	B	NA	2658	541881	0.00490513599849413	54886
california	60670074301	C	NA	2171	451083	0.00481286149112248	72472
california	60670096322	A	NA	2637	675839	0.00390181685283033	104899
california	60690004001	D	NA	1008	701949	0.00143600176081168	67684
california	60710071094	C	NA	2092	425494	0.00491663807245226	40054
california	60770051091	C	NA	1541	450645	0.0034195430993354	46250
california	60816106013	C	NA	1649	198690	0.00829936081332729	60565
california	60971529043	C	NA	1337	699787	0.00191058136261462	95882
california	60014010003	B	NA	1474	234687	0.00628070579111753	88438
california	60014366013	A	NA	1746	353990	0.00493234272154581	66591
california	60133031033	B	NA	3492	2548951	0.00136997533495152	65208
california	60133462031	B	NA	2827	2018093	0.00140082741479208	143125
california	60290058021	D	NA	972	883484	0.00110018970349208	36109
california	60330006005	D	NA	1114	255689766	4.35684234620481e-06	57344
california	60371203003	B	NA	1212	980312	0.00123634108324697	85987
california	60371288022	B	NA	1978	324215	0.00610088984161744	93294
california	60372213031	C	NA	1513	138753	0.0109042687365318	39141
california	60372976013	B	NA	1285	442073	0.00290675974330031	70948
california	60374621002	C	NA	3285	349122	0.00940931823259491	56815
california	60376006012	E	NA	1220	264089	0.0046196547376074	68750
california	60376200023	A	NA	990	247567	0.00399891746476711	83750
california	60377018011	E	NA	1134	907815	0.00124915318649725	61429
california	60530016002	D	NA	1177	346894	0.00339296730413325	80577
california	60552010041	C	NA	3285	1121633	0.00292876546963222	56477
california	60590218201	B	NA	1275	857230	0.00148734878620674	144191
california	60590320423	C	NA	1664	904834	0.0018390113545689	228594
california	60590742004	C	NA	3444	430381	0.0080022119935592	85116
california	60650435121	B	NA	3673	1595111	0.00230266106872813	37401
california	60670040111	C	NA	1432	498497	0.00287263514123455	114306
california	60710071063	D	NA	1236	326752	0.00378268533933993	61806
california	60710099042	C	NA	2597	2135600	0.00121605169507398	37350
california	60710100042	D	NA	1468	884049	0.00166054144057626	87863
california	60730083243	B	NA	576	257776	0.00223449816895289	225114
california	60730102006	C	NA	883	521039	0.0016946908004967	79712
california	60750215002	B	NA	1477	107526	0.0137362126369436	226302
california	60855014011	B	NA	2331	418116	0.00557500789254657	47467
california	60855048022	A	NA	914	331716	0.00275536905063367	93750
california	60133671003	B	NA	1735	417589	0.00415480292823805	31307
california	60190022004	C	NA	832	345902	0.00240530554897052	46477
california	60310008002	C	NA	2377	852619	0.00278788063601679	30833
california	60371175302	B	NA	4020	382656	0.0105055193176116	63086
california	60371394022	D	NA	836	698315	0.00119716746740368	123929
california	60371977002	C	NA	1170	142631	0.00820298532577069	50000
california	60372073022	A	NA	1528	161373	0.00946874632063604	25592
california	60372397011	C	NA	3254	198758	0.0163716680586442	33517
california	60372412023	D	NA	935	207275	0.00451091545048848	32269
california	60374619013	C	NA	2390	245911	0.00971896336479458	52969
california	60374809011	B	NA	3853	429507	0.008970750185678	69099
california	60376506022	B	NA	2051	310071	0.00661461407226087	58075
california	60379107153	B	NA	2674	688920	0.00388143761249492	71429
california	60530106072	D	NA	2359	118801	0.0198567352126666	42422
california	60530140001	D	NA	2557	2648010	0.00096563079444564	53640
california	60590878013	C	NA	745	319900	0.00232885276648953	60000
california	60670090082	D	NA	1469	623301	0.0023568067434514	57708
california	60670099001	D	NA	1519	43220404	3.51454373263147e-05	55417
california	60710100201	C	NA	1711	2365668	0.000723262943067244	54083
california	60730024012	B	NA	1823	191944	0.00949756178885508	34323
california	60816105004	C	NA	1490	277713	0.00536525117657438	115114
california	60830029306	C	NA	1332	172349	0.00772850437194298	91475
california	60855028002	B	NA	2103	546293	0.00384958255002352	118875
california	60855059003	B	NA	1250	496615	0.00251704036325927	185774
california	60190014131	C	NA	6242	10408163	0.000599721583914472	88981
california	60250116001	B	NA	1831	438685	0.0041738377195482	44375
california	60371098003	D	NA	1258	356496	0.00352879134688748	81250
california	60372942003	D	NA	1431	323374	0.00442521662223926	59911
california	60373016014	E	NA	1491	119364	0.0124912033779029	26509
california	60374023033	D	NA	1374	222698	0.00616979047858535	71184
california	60377017012	A	NA	1607	265081	0.0060622979391205	68514
california	60530124011	B	NA	1119	561273	0.0019936822188133	60500
california	60590524211	B	NA	1797	467936	0.0038402687547015	147500
california	60590746015	D	NA	2116	340929	0.00620657086959455	68476
california	60590755041	C	NA	2528	1395659	0.00181133070470652	70250
california	60730083291	B	NA	3221	1653966	0.00194744027386295	98618
california	60730105011	D	NA	1471	447837	0.00328467723747703	70233
california	60730133112	B	NA	2695	726750	0.00370829033367733	116354
california	60750165001	A	NA	2060	92573	0.0222527086731552	115357
california	60770014004	C	NA	1202	669329	0.00179582835944655	47981
california	60855120341	B	NA	2565	914788	0.00280392834186719	148824
california	60971518002	D	NA	394	282380	0.00139528295205043	92708
california	60971530012	D	NA	1788	503986	0.00354771759533003	63769
california	61070020042	D	NA	2607	1581539	0.00164839438041047	75577
california	60014097002	A	NA	1932	213599	0.00904498616566557	54390
california	60250117001	C	NA	2484	770586	0.00322352080105271	44412
california	60371232052	B	NA	1020	555199	0.00183717910154737	46058
california	60371394011	D	NA	876	512095	0.00171062009978617	70513
california	60372260012	D	NA	950	650644	0.0014600918474619	38309
california	60372407002	B	NA	877	168236	0.00521291519056563	53750
california	60372678002	B	NA	753	319857	0.00235417702285709	76477
california	60374024031	B	NA	1117	255804	0.00436662444684211	69122
california	60374027051	D	NA	954	350762	0.0027197929080117	74091
california	60375545182	B	NA	2530	650908	0.0038868780227006	79929
california	60377003002	A	NA	1416	182503	0.00775877656805642	113781
california	60379102082	C	NA	3768	1461863	0.0025775329151911	64236
california	60591102032	B	NA	2366	635989	0.00372019012907456	113413
california	60710034033	C	NA	1315	323704	0.00406235326100388	53264
california	60710035051	D	NA	3237	446976	0.00724199957044674	46686
california	60730132061	C	NA	3335	324977	0.0102622647141182	40701
california	60750313012	A	NA	1746	184463	0.00946531282696259	105000
california	60770051221	B	NA	6757	9992894	0.000676180493858936	89306
california	60816041013	B	NA	4552	537631	0.00846677367934513	85587
california	60855044183	B	NA	671	233197	0.00287739550680326	138841
california	60855120213	B	NA	1213	301672	0.00402092338698984	144511
california	60871103002	A	NA	1367	338008	0.00404428297555087	26958
california	60990013005	C	NA	806	568895	0.00141678165566581	61324
california	61110047151	D	NA	2857	22909227	0.000124709576626047	59904
california	60014077003	B	NA	887	209448	0.00423494136969558	129861
california	60190078022	D	NA	1094	108997917	1.00368890535771e-05	20417
california	60371041051	C	NA	2269	230538	0.0098421952129367	73867
california	60372094011	B	NA	2460	126929	0.019380913739177	31563
california	60372718012	B	NA	1604	240004	0.00668322194630089	58000
california	60373019004	A	NA	2771	186130	0.0148874442593886	52411
california	60374083021	B	NA	4122	2925012	0.00140922498779492	92955
california	60374317005	A	NA	2121	790750	0.00268226367372747	88410
california	60375009004	C	NA	1065	302087	0.00352547444941358	47583
california	60375341012	C	NA	1154	104833	0.0110079841271355	32372
california	60379005051	C	NA	1369	656487	0.00208534213167968	46335
california	60570004024	C	NA	983	55023049	1.78652404376937e-05	88500
california	60590627011	C	NA	1846	936387	0.00197140712120096	158125
california	60590637022	A	NA	605	209303	0.00289054624157322	23924
california	60590994123	C	NA	1633	960075	0.00170090878316798	127692
california	60670081114	C	NA	922	516842	0.00178391075028732	73090
california	60710049004	D	NA	1727	1427429	0.00120986753106459	34420
california	60710055002	B	NA	1743	377066	0.00462253292527038	30243
california	60730133061	B	NA	1954	682498	0.00286301205278257	70987
california	60816127002	B	NA	1128	857212	0.00131589385122933	210750
california	60855029023	B	NA	3413	905764	0.00376808970107004	143882
california	60855038043	A	NA	2283	437303	0.00522063649231768	98750
california	60971512013	D	NA	918	5143922	0.000178463048234402	76725
california	60971528022	A	NA	1635	414962	0.00394011981820022	41105
california	61110059012	C	NA	2149	1538401	0.0013969049682105	126094
california	60014382032	B	NA	2537	538553	0.00471077127042278	72393
california	60133040042	C	NA	1297	653111	0.00198587988871723	111193
california	60170315021	D	NA	2591	6747955	0.000383968179989345	57903
california	60190059041	D	NA	5343	22557769	0.000236858529759747	90907
california	60371974202	A	NA	1945	279404	0.00696124608094372	69688
california	60372317202	C	NA	850	133544	0.00636494338944468	17130
california	60374024062	C	NA	4040	922669	0.00437860164370972	68810
california	60375031041	D	NA	518	91532	0.00565922300397675	NA
california	60375411001	D	NA	1213	254511	0.00476600225530527	53393
california	60375438022	C	NA	756	283246	0.00266905799199283	85640
california	60375511012	C	NA	979	388931	0.00251715599939321	87917
california	60375712001	C	NA	2113	405959	0.00520495912148764	90310
california	60590219132	C	NA	1535	537168	0.0028575790069401	89464
california	60590320443	C	NA	871	9669958	9.00727800472349e-05	250001
california	60590626361	C	NA	1454	594557	0.00244551825981361	74188
california	60590992021	B	NA	3879	642762	0.0060348931641883	104005
california	60590994172	D	NA	1900	319184	0.00595267933229736	111451
california	60591101043	C	NA	1287	314048	0.00409809965355614	44479
california	60670093203	B	NA	1647	318446	0.00517199148364244	64125
california	60710020152	C	NA	2394	1018630	0.00235021548550504	75972
california	60710020382	B	NA	3911	1113614	0.00351198889381779	112083
california	60710052002	C	NA	1474	862718	0.00170855366411736	42656
california	60730154044	B	NA	1849	783826	0.00235894190802551	67069
california	60730172003	E	NA	1044	373404	0.00279589934762349	109980
california	60770031111	C	NA	1787	625405	0.00285734843821204	40812
california	60816061002	B	NA	1259	267572	0.00470527558937407	86685
california	60855035102	C	NA	1211	285806	0.00423713987809913	81477
california	60855124022	A	NA	1142	6183446	0.000184686661774033	78971
california	60952535004	A	NA	1720	205938760	8.35199745788505e-06	51398
california	61110014011	C	NA	1602	540292	0.00296506333612195	126146
california	61110079013	C	NA	2106	625429	0.0033672886930411	99926
california	60014018001	A	NA	978	155999	0.00626927095686511	80300
california	60170305023	C	NA	1057	2549068	0.000414661358582823	122857
california	60170315023	E	NA	1073	6396706	0.000167742585011723	72239
california	60190027013	D	NA	1227	488849	0.00250997751862027	NA
california	60371272103	C	NA	2493	537736	0.00463610396179538	51667
california	60372113201	C	NA	1202	93963	0.0127922692974894	42578
california	60372374013	B	NA	1622	174548	0.00929257281664642	38438
california	60372623021	C	NA	1596	1948588	0.00081905461801058	163482
california	60374802021	B	NA	831	443242	0.00187482233181874	72112
california	60375336023	E	NA	903	134735	0.00670204475451813	26250
california	60375765022	C	NA	889	84696	0.0104963634646264	49750
california	60377022023	C	NA	876	215624	0.00406262753682336	183036
california	60470011011	C	NA	1820	699624	0.0026013973219901	39908
california	60730029041	E	NA	3109	994238	0.00312701787700732	35881
california	60730083244	B	NA	1539	629975	0.00244295408547958	136635
california	60730116022	D	NA	1373	670102	0.00204894180288971	49167
california	60730170351	C	NA	1176	1964318	0.000598681068951158	125958
california	60750605023	B	NA	1844	129629	0.0142252119510295	54286
california	60855107001	A	NA	694	495723	0.00139997538948163	211250
california	60971506033	D	NA	571	203336	0.00280815989298501	86696
california	61110039002	B	NA	4154	1095958	0.00379029123378816	66141
california	60014068003	B	NA	904	227666	0.0039707290504511	78125
california	60014279001	C	NA	1255	131445	0.00954771957853095	122143
california	60014403341	A	NA	1942	455619	0.0042623332213977	115870
california	60290031031	C	NA	1003	2683719	0.000373735104159564	29167
california	60371152012	C	NA	2308	523764	0.00440656478872164	66146
california	60371253103	E	NA	2296	333359	0.00688746966483581	51442
california	60371431002	B	NA	1280	434073	0.00294881275730119	106071
california	60371999002	B	NA	1147	192592	0.00595559524798538	37014
california	60372094032	C	NA	2014	67384	0.0298884008073133	19544
california	60372114201	A	NA	2117	189335	0.0111812396017641	36750
california	60372327003	D	NA	1342	153968	0.00871609685129377	36466
california	60372761002	B	NA	3437	326325	0.0105324446487398	68000
california	60375548021	B	NA	2383	687311	0.00346713496510313	62500
california	60375743007	C	NA	1151	348269	0.00330491660182215	106318
california	60376500041	B	NA	1033	258829	0.00399105200730985	75870
california	60470006034	B	NA	1470	402601	0.00365125769682639	20647
california	60530128001	C	NA	1180	861448	0.00136978668474476	NA
california	60590423112	C	NA	1061	648885	0.00163511253920186	133892
california	60590626481	E	NA	605	525098	0.00115216588141642	38889
california	60590758053	D	NA	1069	351963	0.00303725107468683	43466
california	60610208052	C	NA	936	681736	0.00137296548810683	55469
california	60650432721	A	NA	1133	7430256	0.000152484651942006	108056
california	60650445051	C	NA	4699	7198931	0.000652735802023939	48769
california	60670090042	C	NA	1350	444712	0.00303567252513987	42194
california	60710074041	C	NA	896	541265	0.00165538137511201	36757
california	60730191071	D	NA	1991	102086150	1.95031353420616e-05	76071
california	60730192073	C	NA	2692	159091	0.0169211331879239	51442
california	60770024013	D	NA	2248	781824	0.00287532743942371	44948
california	60952520002	C	NA	769	465420	0.00165227106699325	115625
california	60971508004	D	NA	2681	12735966	0.000210506215233301	124583
california	61070043003	E	NA	726	204269528	3.55412776006414e-06	33083
california	61110030101	C	NA	3279	783462	0.00418526999394993	64394
california	61110059064	C	NA	527	347199	0.00151786151457809	140962
california	61130115001	D	NA	623	348516401	1.78757727961273e-06	56439
california	60014079002	B	NA	1127	243287	0.00463238890692885	NA
california	60014377011	C	NA	614	106545	0.00576282322023558	64805
california	60014422004	A	NA	1204	1652549	0.000728571437216083	171250
california	60290003002	D	NA	1610	330943	0.00486488609821027	30573
california	60374808041	B	NA	2246	482084	0.00465893910604791	68975
california	60375433064	B	NA	3761	1412581	0.00266250218571537	73472
california	60379201023	C	NA	3098	569727005	5.43769203989198e-06	87125
california	60470006011	D	NA	812	1694288	0.000479257363565108	38472
california	60552007043	D	NA	1235	402585	0.00306767514934734	55833
california	60590525261	A	NA	1925	395504	0.00486720741130305	84375
california	60590639051	C	NA	1520	513888	0.00295784295410673	103750
california	60650433042	D	NA	619	37472504	1.65187786756924e-05	51321
california	60670030001	B	NA	2461	703470	0.0034983723541871	53842
california	60710024014	D	NA	981	668018	0.00146852330326428	73720
california	60730120022	B	NA	2812	344214	0.00816933651739906	25297
california	60730132051	C	NA	2449	1777329	0.0013779103362405	37121
california	60730137023	D	NA	1443	1034699	0.00139460848034066	64324
california	60816020004	B	NA	1674	932744	0.00179470465636874	90855
california	60830029225	E	NA	1798	358429	0.00501633517377221	56979
california	61110085003	E	NA	3730	45684506	8.16469373664673e-05	72462
california	60014369001	C	NA	2103	292534	0.00718890795599828	55938
california	60230008003	D	NA	1897	13030103	0.000145585955843941	54917
california	60230105011	C	NA	2117	2925865	0.000723546711827101	62798
california	60310010021	D	NA	1427	1434792	0.000994569247667955	40871
california	60371395042	C	NA	1612	88575	0.0181992661586226	52286
california	60374050022	C	NA	870	321581	0.00270538371359004	63750
california	60374622011	C	NA	1364	269629	0.00505880302193013	61419
california	60374822022	A	NA	1909	201328	0.00948203925931813	51793
california	60376207022	A	NA	2169	323392	0.00670703047694439	154375
california	60376707021	B	NA	2276	2247702	0.00101258974721738	214063
california	60379203221	C	NA	1186	369338	0.00321115076163298	123125
california	60552014013	C	NA	880	4824384	0.00018240670726045	171705
california	60590525252	C	NA	799	247340	0.00323037114902563	105108
california	60590758153	B	NA	1073	350643	0.00306009245871157	95972
california	60590993056	C	NA	1238	188280	0.00657531336307627	56563
california	60610214035	D	NA	2182	537315	0.00406093260005769	66667
california	60710013081	D	NA	1834	650012	0.00282148637255928	56477
california	60730007002	A	NA	1699	251337	0.00675984833112514	75673
california	60730083293	B	NA	2193	328228	0.00668133126972714	113151
california	60730100034	C	NA	1642	246219	0.00666885983616212	86711
california	60730134151	C	NA	1482	1160609	0.00127691582608786	91042
california	60816106012	C	NA	1720	417021	0.00412449253155117	95517
california	60855033322	D	NA	676	532211	0.00127017292013882	64398
california	60952518043	D	NA	1077	1123068	0.000958980222034641	110139
california	60952526043	B	NA	1247	331994	0.00375609197756586	NA
california	60070007003	E	NA	1237	1477978	0.000836954271308504	63125
california	60133922001	B	NA	1958	446342	0.00438677068257076	77763
california	60371244003	B	NA	2343	315534	0.0074255072353534	85673
california	60371375021	C	NA	840	528144	0.00159047532491139	69250
california	60371893001	C	NA	1211	857168	0.00141279189143785	187083
california	60373012043	C	NA	1546	109341	0.0141392524304698	60170
california	60375013001	B	NA	737	477385	0.00154382730919488	115000
california	60376023013	C	NA	1208	240597	0.00502084398392332	77202
california	60450105001	E	NA	1336	455378	0.00293382640355924	35423
california	60590016011	C	NA	1434	282461	0.00507680706363002	56641
california	60590114033	B	NA	1948	325716	0.00598067027717398	50677
california	60650424051	C	NA	3105	504574	0.00615370589844106	40839
california	60730010001	B	NA	1298	335957	0.00386358968558476	69467
california	60730074006	A	NA	1078	271888	0.00396486788677691	128611
california	60730100151	E	NA	3079	40475306	7.6071074051917e-05	96597
california	60855037033	C	NA	2205	243022	0.00907325262733415	66731
california	60990036034	D	NA	1173	41883933	2.80059659153786e-05	68958
california	61010505033	D	NA	1990	571936	0.0034794102836681	56481
california	61110056001	C	NA	3201	74926693	4.27217573849149e-05	59322
california	60070012003	E	NA	948	7649054	0.000123936894680048	47213
california	60190020005	C	NA	688	563854	0.00122017401667808	36458
california	60290022002	A	NA	728	292740	0.00248684839789574	NA
california	60371318002	B	NA	4029	738722	0.0054540138238742	46700
california	60371831011	C	NA	947	292638	0.00323608007162433	45250
california	60372244102	A	NA	1729	206370	0.00837815573969085	33750
california	60372383202	B	NA	960	139770	0.0068684267010088	44632
california	60372737002	C	NA	986	189389	0.00520621577810749	91979
california	60372751011	B	NA	1179	334329	0.00352646644472959	78875
california	60375503007	D	NA	1024	375999	0.00272341149843484	84398
california	60375715043	B	NA	1130	277500	0.00407207207207207	94779
california	60376015021	C	NA	2462	242382	0.0101575199478509	44167
california	60376206025	B	NA	1182	175028	0.00675320520145348	96198
california	60390010003	D	NA	954	119840549	7.96057768393568e-06	NA
california	60590116016	C	NA	1859	352801	0.0052692594408746	48900
california	60590750033	D	NA	2660	85530	0.0311001987606688	31589
california	60590758141	C	NA	2192	977178	0.00224319417751935	109205
california	60590883021	B	NA	2733	647615	0.00422009990503617	94750
california	60650408212	C	NA	2498	1003466	0.00248937183721222	89808
california	60670080101	D	NA	1247	799821	0.00155909884836732	113477
california	60710100261	D	NA	6750	7776318	0.000868020057821709	46875
california	60750112001	B	NA	1377	48852	0.0281871775976419	99250
california	60930005003	D	NA	613	1703283637	3.59893083385501e-07	45288
california	60971503062	D	NA	1018	564242	0.0018041904005728	66985
california	61030008003	E	NA	1235	36131679	3.41805317156726e-05	29098
california	60014086004	C	NA	1190	148683	0.00800360498510253	55885
california	60190026013	E	NA	1235	446073	0.00276860513862081	38750
california	60190064032	C	NA	354	1467513855	2.41224298355943e-07	NA
california	60190071003	D	NA	733	9382997	7.81200292401244e-05	35278
california	60230012001	E	NA	2662	2963975	0.000898118236489849	29700
california	60270003001	C	NA	1112	7308555	0.000152150459290516	91964
california	60371219002	B	NA	1212	323445	0.00374715948615684	55326
california	60372426003	B	NA	1216	117944	0.010309977616496	13431
california	60374043021	D	NA	1337	357163	0.00374338887286757	76250
california	60374607002	D	NA	548	1249628	0.000438530506678788	238889
california	60375334032	C	NA	979	204531	0.00478656047249561	45156
california	60375402033	C	NA	1545	135544	0.0113985126600956	69023
california	60375545162	B	NA	1905	662949	0.00287352420774449	117730
california	60375774003	D	NA	935	149937	0.00623595243335534	88854
california	60670074031	A	NA	2488	1398231	0.00177939124508039	50278
california	60710009011	D	NA	1818	670634	0.00271086762675319	57933
california	60730091061	E	NA	1082	1075898	0.00100567154135429	57011
california	60730131022	B	NA	2767	648517	0.0042666576203862	53250
california	60730213021	D	NA	5242	233762999	2.2424421411534e-05	101016
california	60790110021	E	NA	1892	4807093	0.000393585062739581	84750
california	60816074001	A	NA	2059	594819	0.00346155721320267	129886
california	60830025022	D	NA	3265	2223504	0.0014684030251351	53750
california	61110047102	C	NA	2731	411566	0.00663563073723291	81500
california	60014034004	B	NA	1346	37936	0.0354808097849009	61196
california	60050002004	D	NA	672	76479590	8.78665798286837e-06	54821
california	60190055103	C	NA	1629	596197	0.00273231834443984	52898
california	60372193002	C	NA	1396	191448	0.00729179725042831	22875
california	60372716002	C	NA	882	224719	0.00392490176620579	84653
california	60372780011	A	NA	1124	473308	0.0023747749879571	95809
california	60375433223	A	NA	2393	578130	0.00413920744469237	83110
california	60376203032	A	NA	1335	349514	0.0038195894871164	250001
california	60552008043	B	NA	1172	211299	0.00554664243560074	73136
california	60590117223	C	NA	881	253152	0.00348012261408166	111613
california	60590320312	C	NA	2014	1159135	0.00173750253421733	142778
california	60590320541	B	NA	1982	793318	0.00249836761550854	72938
california	60590891043	A	NA	898	242777	0.00369886768515963	80536
california	60590994152	D	NA	1393	444053	0.00313701292413293	122750
california	60590995101	A	NA	2009	452298	0.00444176184727768	38448
california	60591101143	D	NA	1660	619124	0.00268120764176482	86833
california	60650494001	D	NA	1552	6564772	0.000236413389528227	47907
california	60830029224	A	NA	1460	2298125	0.000635300516725592	125263
california	60855029082	A	NA	2954	859764	0.00343582657566495	145160
california	60855073014	B	NA	1005	769542	0.00130597160388907	166538
california	60855076003	A	NA	1891	1888252	0.00100145531422713	215903
california	60971503043	D	NA	1552	646130	0.00240199340689954	82188
california	60971534014	D	NA	1425	664474	0.00214455343625183	79327
california	61010506011	D	NA	1529	9730850	0.000157129130548719	77604
california	60070028005	C	NA	984	365152	0.0026947682061169	35625
california	60150002031	E	NA	1224	368732914	3.31947584153011e-06	36125
california	60190025011	C	NA	1343	326093	0.00411845700459685	23867
california	60290061001	C	NA	1356	1823793	0.000743505430714999	31563
california	60371031011	C	NA	1420	1759659	0.000806974533133977	95987
california	60371323003	C	NA	2339	483504	0.00483760217081968	47609
california	60372380002	B	NA	1035	224588	0.00460843856305769	76698
california	60375326031	B	NA	1089	491041	0.00221773741907499	35313
california	60376203057	C	NA	1115	166100	0.00671282360024082	112625
california	60530105062	C	NA	2365	505129	0.0046819723278608	57556
california	60590626041	E	NA	804	2742804	0.000293130679406913	120213
california	60710074072	C	NA	1090	645143	0.00168954789868293	39135
california	60710088001	D	NA	1011	635282	0.00159141924373743	52500
california	60710099082	D	NA	2132	968397	0.00220157641958825	65625
california	60730095112	B	NA	2595	1233795	0.00210326675014893	67188
california	60730178084	C	NA	1317	702199	0.00187553670683097	142292
california	60770054034	C	NA	1637	513703	0.00318666622542598	92625
california	60830029262	E	NA	2491	150849	0.0165132019436655	30074
california	60855029011	B	NA	1838	574380	0.00319997214387688	109453
california	60855035043	C	NA	1277	165571	0.00771270331157026	62601
california	60855044213	A	NA	1581	368168	0.00429423524043372	139010
california	60855045051	B	NA	721	227025	0.00317586168924127	111250
california	60971510002	D	NA	1163	3914346	0.000297112212359357	80417
california	61070023042	D	NA	642	441669	0.00145357722638446	51875
california	61110061004	C	NA	2929	441011	0.00664155769357227	94724
california	60014022002	B	NA	1001	112638	0.00888687654255225	48750
california	60014333004	B	NA	2110	382204	0.00552061202917813	85385
california	60014506043	C	NA	1012	294856	0.00343218384567382	180288
california	60190011001	D	NA	1449	2797838	0.000517899892702866	41544
california	60372410022	D	NA	1066	258708	0.0041204755941061	40208
california	60374052022	B	NA	3333	672519	0.00495599380835337	65985
california	60375551021	B	NA	3289	669682	0.00491128625228093	60677
california	60411242004	A	NA	1911	2259455	0.000845779181262738	209934
california	60470005053	D	NA	3985	2164900	0.00184073167351841	38273
california	60590996033	C	NA	1412	410029	0.00344365886315358	117813
california	60590999051	C	NA	2292	485704	0.00471892345955561	64716
california	60650307002	C	NA	1228	441804	0.00277951308725136	42917
california	60670027004	D	NA	839	319846	0.00262313738486647	49816
california	60710038042	B	NA	2320	2189933	0.00105939314125135	73533
california	60710084023	D	NA	1234	636552	0.00193856904070681	60179
california	60730076005	C	NA	841	105701	0.00795640533202146	63467
california	60730099021	E	NA	0	86223	0	NA
california	60730162013	D	NA	2142	1936114	0.001106339812635	116023
california	60730203071	C	NA	2278	13719759	0.000166037901977724	88750
california	60750312013	A	NA	757	92082	0.00822093351577941	86912
california	60855029062	A	NA	1915	605881	0.0031606866694945	120000
california	60855050081	A	NA	6014	607153	0.00990524628882671	134825
california	61070010034	C	NA	5398	2106536	0.00256250071206948	70984
california	61110059061	B	NA	1492	710612	0.00209959865580654	119191
california	60190055102	C	NA	1625	646551	0.00251333614826982	95662
california	60310010011	C	NA	759	882801	0.000859763412139316	71222
california	60372043004	D	NA	1506	114173	0.013190509139639	31970
california	60374002072	C	NA	1964	1503485	0.00130629836679448	117454
california	60376010022	C	NA	1457	222425	0.00655052264808362	28790
california	60590320203	B	NA	1431	437263	0.00327262997326552	135625
california	60590524163	B	NA	1454	537356	0.00270584119280328	134196
california	60590741113	B	NA	3059	665700	0.00459516298633018	77022
california	60590992202	D	NA	1658	431358	0.00384367509122353	120278
california	60650435051	D	NA	1373	648687	0.0021165831903522	35947
california	60659410003	A	NA	1038	3953389	0.000262559540687749	55556
california	60670096063	C	NA	3221	784851	0.00410396368227855	50847
california	60710100132	D	NA	1767	1448224	0.00122011512031288	52794
california	60730133092	C	NA	696	388782	0.00179020633671312	89886
california	60730200193	C	NA	2902	1692583	0.00171453925745444	96250
california	60770032093	D	NA	1767	470852	0.00375277157153416	83911
california	60855043082	A	NA	1504	6793223	0.000221397118863903	NA
california	60855044212	A	NA	1818	505536	0.00359618306114698	138750
california	60990038043	D	NA	2774	947608	0.00292737081155921	45682
california	61110011011	D	NA	2899	2398465	0.00120868972446961	72990
california	60014042003	E	NA	1304	1883267	0.000692413768201747	140478
california	60014064002	D	NA	1872	347025	0.00539442403285066	58667
california	60014415241	A	NA	2703	427384	0.00632452314546169	150500
california	60133270005	E	NA	2075	6197384	0.000334818691241337	45657
california	60371221202	C	NA	2204	414281	0.00532006053861992	67169
california	60371247001	A	NA	1289	335088	0.0038467507042926	137031
california	60371252001	B	NA	1357	335905	0.00403983269079055	41161
california	60371349051	B	NA	4354	2586737	0.00168320165521273	79985
california	60371902011	B	NA	1450	148906	0.00973768686285307	20841
california	60371926201	C	NA	1970	110516	0.0178254732346448	32411
california	60372371012	C	NA	1038	120333	0.0086260626760739	36382
california	60372742024	B	NA	744	106555	0.00698230960536812	79881
california	60374338011	D	NA	1585	202786	0.00781612142850098	55096
california	60375550014	C	NA	2227	362596	0.00614182175203257	49805
california	60590219122	D	NA	1344	11843757	0.000113477505490867	118750
california	60590992391	C	NA	697	322142	0.00216364212055553	84886
california	60591100121	C	NA	1008	310709	0.00324419311960709	115956
california	60670093091	E	NA	1677	1057124	0.00158637964893428	70917
california	60710097162	B	NA	1598	1262068	0.00126617583204708	32406
california	60710109015	C	NA	933	2121784	0.000439724307469563	NA
california	60730154052	B	NA	1366	2199410	0.000621075652106701	109861
california	60730186034	D	NA	722	227249	0.0031771316925487	NA
california	60770038031	E	NA	708	5287190	0.00013390856012362	26875
california	60790117042	D	NA	843	1359024	0.00062029809628086	44847
california	60990023011	C	NA	2132	485438	0.00439190998644523	53856
california	60990035001	C	NA	5089	4760946	0.00106890521337566	74274
california	60990038041	C	NA	1373	851974	0.00161155152622028	52972
california	60014417003	A	NA	1211	318671	0.00380015752923862	101528
california	60290002001	B	NA	382	558021	0.000684562050532148	27589
california	60290031212	B	NA	1012	341465	0.00296370052567613	40227
california	60374809031	A	NA	3108	803827	0.00386650361333969	59688
california	60375302041	C	NA	1670	353908	0.00471874046362331	57969
california	60375361031	C	NA	1006	170017	0.0059170553532882	47330
california	60375730021	E	NA	2142	162057	0.0132175715951795	40417
california	60375771003	C	NA	880	243143	0.00361926931887819	78984
california	60376023014	B	NA	788	690981	0.00114040762336446	76638
california	60411270003	B	NA	619	1322067	0.000468206225554378	250001
california	60590882021	D	NA	1648	375422	0.00438972676081849	78125
california	60650432572	B	NA	6132	4222897	0.00145208372356702	129536
california	60710070002	C	NA	2189	502987	0.00435200114515882	NA
california	60710079011	D	NA	808	632263	0.00127794920784547	91607
california	60730186103	C	NA	1275	287577	0.00443359517624845	67070
california	60730211001	E	NA	1658	347942787	4.76515123160176e-06	57893
california	60750252004	D	NA	1401	127507	0.0109876320515736	152065
california	60770048003	E	NA	1096	51470116	2.12939096542934e-05	69429
california	60830020053	C	NA	1883	1677443	0.00112254186878481	60417
california	60952521081	D	NA	1422	952819	0.00149241356438106	112400
california	60971535023	D	NA	1156	11506653	0.000100463618743	115119
california	61070006004	D	NA	1923	56004437	3.43365651546502e-05	37813
california	60014355003	B	NA	1731	274557	0.00630470175591954	55991
california	60014431043	A	NA	2657	820089	0.00323989225559665	163375
california	60014506012	A	NA	3134	31526955	9.94069995024892e-05	167969
california	60070035021	E	NA	1030	119326225	8.63179908691488e-06	53906
california	60190057032	D	NA	1897	656893	0.00288783713633727	96136
california	60190058051	E	NA	5795	12661798	0.000457675916169252	93125
california	60230002001	A	NA	586	360970	0.00162340360694795	57063
california	60310010032	C	NA	2829	4061910	0.000696470379698221	41698
california	60371881003	B	NA	1415	261830	0.00540426994614826	60972
california	60372657003	C	NA	1200	207144	0.00579307148650214	71103
california	60374636024	A	NA	1232	286927	0.00429377507170813	119003
california	60375511011	E	NA	1143	1036873	0.00110235294004184	41600
california	60379108131	C	NA	2108	35197456	5.989069210002e-05	87083
california	60590218291	C	NA	1890	1098107	0.00172114375010814	165278
california	60590219121	C	NA	1892	1834296	0.001031458390576	181250
california	60650314011	D	NA	532	474903	0.00112022876250519	NA
california	60650433161	B	NA	813	487222	0.00166864386255136	38214
california	60670014002	D	NA	812	158844	0.0051119337211352	22560
california	60670079061	D	NA	2618	1261302	0.00207563295705549	70216
california	60690005013	D	NA	1191	637167	0.0018692116823376	111172
california	60710001132	B	NA	2773	1395638	0.00198690491373838	41533
california	60730079082	E	NA	2835	304047	0.00932421632181867	78984
california	60730083051	E	NA	0	2917778	0	NA
california	60730168043	D	NA	2028	357999	0.00566482029279411	73864
california	60730170061	B	NA	1776	977347	0.00181716422110059	126250
california	60730201072	D	NA	2138	647607	0.0033013849448817	86576
california	60750329021	A	NA	1027	168228	0.0061048101386214	82875
california	60855055002	A	NA	1902	409538	0.0046442576757224	102841
california	60952529142	D	NA	1383	318810	0.00433800696339513	55398
california	60971512032	B	NA	1315	1131263	0.00116241758105763	100833
california	60990006011	C	NA	1262	5077187	0.000248562836074385	64766
california	61010501014	E	NA	986	389081	0.00253417668814463	25453
california	61070010033	D	NA	5430	1991816	0.00272615542801142	NA
california	60014370001	A	NA	1474	441506	0.0033385729752257	70208
california	60070005014	E	NA	1801	261937	0.00687569911849032	21379
california	60070007004	A	NA	981	582756	0.00168338035129625	51775
california	60070027001	D	NA	600	6588082	9.1073547657725e-05	49044
california	60170309011	D	NA	1986	37979287	5.2291660978259e-05	81550
california	60371943002	B	NA	900	1020363	0.000882039039047868	156094
california	60373201001	B	NA	2069	340656	0.00607357568925837	81125
california	60374303022	E	NA	900	558961	0.00161013022375443	86458
california	60375501005	D	NA	1337	273872	0.00488184261260735	64596
california	60375526013	C	NA	1593	147795	0.0107784431137725	54561
california	60590320401	C	NA	1546	626110	0.00246921467473767	147833
california	60590524172	C	NA	723	312138	0.00231628318243854	48190
california	60590758122	C	NA	1334	467614	0.0028527802845937	86875
california	60590762084	E	NA	946	216606	0.0043673767116331	92500
california	60670082073	C	NA	662	386638	0.0017121959041791	52198
california	60730074005	C	NA	1743	338444	0.00515003959296073	103825
california	60730104011	C	NA	2505	403977	0.00620084806808308	50820
california	60730163022	B	NA	2738	470051	0.00582489985129273	38939
california	60770003001	B	NA	1236	609948	0.00202640225068366	31848
california	60830031022	C	NA	1148	2044432	0.000561525157109652	77450
california	60952523161	D	NA	1961	762159	0.002572953937433	88472
california	60990039093	E	NA	1544	583964	0.00264399860265359	53109
california	61110084013	D	NA	2119	1189928	0.00178078001358065	99375
california	60014062012	D	NA	920	77141	0.011926213038462	NA
california	60373108001	D	NA	457	586335	0.000779417909556823	79238
california	60374061024	C	NA	1347	282800	0.00476308345120226	47847
california	60375333001	D	NA	1073	156184	0.00687010193105568	29861
california	60375519005	C	NA	882	234644	0.00375888580146946	53585
california	60376211022	C	NA	1746	325680	0.00536109064112012	162407
california	60670071023	B	NA	1572	871412	0.00180396873120866	92574
california	60670081412	C	NA	1258	451813	0.00278433776805891	59784
california	60710099131	C	NA	2422	5843519	0.000414476277051551	37888
california	60730080065	B	NA	1149	221089	0.00519700211227153	123438
california	60730097061	C	NA	1191	2370914	0.000502337916938362	103698
california	60730189062	D	NA	1647	544527	0.00302464340611209	57500
california	60855004002	D	NA	1106	467511	0.00236571973707571	115833
california	60014422002	A	NA	2471	1487625	0.0016610368876565	195526
california	60070017023	C	NA	2854	24577318	0.000116123329648906	46760
california	60133400012	B	NA	2309	766734	0.0030114746444008	74000
california	60371286022	C	NA	1197	242954	0.00492685858228307	58875
california	60371342011	C	NA	1413	392151	0.00360320386789782	95708
california	60372048202	B	NA	1406	195744	0.00718285107078633	46875
california	60372187022	B	NA	1316	122821	0.0107147800457576	32234
california	60373117006	B	NA	993	565811	0.00175500299569998	NA
california	60374816052	A	NA	940	358551	0.00262166330591743	55156
california	60375350021	B	NA	1556	272301	0.00571426472910492	37837
california	60375702041	B	NA	950	271541	0.00349855086340553	32436
california	60377001021	A	NA	1208	93585	0.0129080515039803	47105
california	60650449194	D	NA	298	2528487	0.000117857042571308	250001
california	60670060025	B	NA	1161	348357	0.00333278791584495	63996
california	60670067023	D	NA	1579	801734	0.00196948114960822	60750
california	60670081131	C	NA	2536	974619	0.00260204243914802	58654
california	60670082091	B	NA	1798	1739557	0.00103359648462223	72930
california	60710127001	E	NA	1757	25968787	6.76581466820148e-05	72250
california	60730095073	C	NA	859	930229	0.000923428532114135	83750
california	60730174032	B	NA	1591	1521475	0.00104569578862617	167350
california	60790102012	D	NA	3687	4373016	0.00084312520237749	96208
california	60816077022	C	NA	1422	280667	0.00506650229631556	137404
california	60855023012	C	NA	2007	688559	0.00291478290168308	166875
california	60855046021	E	NA	2253	58296985	3.86469386023994e-05	93611
california	60855110004	A	NA	1664	426710	0.00389960394647419	214745
california	60855120522	B	NA	1933	561593	0.00344199446930428	101528
california	60952523051	E	NA	2389	40470375	5.90308342831021e-05	106089
california	61030001001	D	NA	1024	1345813332	7.60878180986841e-07	32500
california	61070038021	C	NA	2559	589001	0.00434464457615522	28750
california	60014359004	B	NA	907	239492	0.00378718287040903	84286
california	60014403051	B	NA	878	229382	0.00382767610361755	88750
california	60133540022	E	NA	835	2360575	0.000353727375745316	250001
california	60371112042	B	NA	2041	809377	0.0025216926104893	121625
california	60372404023	C	NA	1276	152601	0.00836167521837996	30313
california	60372722011	A	NA	1450	186017	0.00779498647973035	75000
california	60374027031	B	NA	2407	404655	0.00594827692725902	71552
california	60379001032	C	NA	1588	9375445	0.000169378626827847	46591
california	60379200311	C	NA	1169	670964	0.00174226933188666	42474
california	60530004001	D	NA	3130	478257	0.0065445984062962	43529
california	60650434052	C	NA	1403	448341	0.00312931451729822	22264
california	60659409002	B	NA	748	1077741	0.000694044301924117	37438
california	60730041002	C	NA	1941	380065	0.00510702116743189	48575
california	60730083052	A	NA	1877	1539995	0.00121883512608807	39306
california	60730091032	B	NA	965	220316	0.00438007225984495	95069
california	60730198041	C	NA	1521	901864	0.00168650705649632	94674
california	60770038021	D	NA	1710	540101	0.00316607449347437	72599
california	60816092011	C	NA	1138	303599	0.00374836544257392	165313
california	60855050061	A	NA	4007	4514808	0.000887523899133695	146218
california	60990009101	D	NA	1558	515859	0.00302020513357332	49926
california	61110075143	C	NA	3186	4865234	0.000654850311413593	98275
california	60014239011	A	NA	899	136211	0.00660005432747722	76806
california	60014429002	B	NA	1292	430109	0.00300388971167774	125556
california	60014513003	B	NA	2215	9199660	0.000240769767578367	120526
california	60133710006	B	NA	583	201046	0.00289983386886583	78298
california	60170308011	C	NA	3155	21164833	0.000149068031862099	105995
california	60190053051	D	NA	1962	628183	0.0031232936898961	42031
california	60230005001	E	NA	1384	982519	0.00140862415892212	35673
california	60373023021	A	NA	1850	119128	0.0155295144718286	43676
california	60374033213	B	NA	828	4268449	0.000193981467273007	83750
california	60374827012	C	NA	980	216126	0.00453439197505159	66493
california	60375711021	D	NA	765	203687	0.00375576251798102	97132
california	60375717011	C	NA	1588	716304	0.00221693582612969	53716
california	60375737004	B	NA	1018	249284	0.00408369570449768	128750
california	60379200132	B	NA	2831	3541850	0.00079929980095148	147340
california	60470005052	D	NA	1036	465377	0.00222615213042329	63177
california	60590015031	D	NA	1929	1962122	0.000983119296353642	99583
california	60670004002	D	NA	794	236264	0.00336064741137033	58548
california	60670079031	C	NA	957	390488	0.00245077953739936	92560
california	60710017021	C	NA	1884	807041	0.0023344538877207	46719
california	60710097112	C	NA	2610	3986085	0.000654777808300626	106122
california	60730040004	C	NA	1053	209331	0.0050303108474139	35208
california	60730173031	A	NA	918	558883	0.00164256203892407	122880
california	60750253003	B	NA	854	79025	0.0108067067383739	121458
california	60750479021	C	NA	1253	135287	0.00926179159860149	70385
california	60830027031	C	NA	2459	1069103	0.00230005902144134	67108
california	60855078063	A	NA	3043	1021552	0.00297880088336179	152222
california	61110013011	C	NA	1444	1190340	0.00121309877850026	62402
california	60014364012	B	NA	1961	656643	0.00298640204799259	82922
california	60190030042	D	NA	938	651134	0.00144056369349473	56250
california	60290023012	C	NA	3699	1228779	0.0030103053518981	46329
california	60371347202	B	NA	1951	419327	0.00465269348265196	55299
california	60371863011	D	NA	765	1043338	0.000733223557466516	72045
california	60372284202	C	NA	2503	174030	0.0143825777164857	35000
california	60372653032	E	NA	3092	100392	0.0307992668738545	18469
california	60374037021	A	NA	1759	853071	0.00206196201722952	81278
california	60375421053	C	NA	2281	301972	0.0075536804736863	42368
california	60375731002	B	NA	3590	405129	0.00886137501882117	51429
california	60376002023	B	NA	1452	209527	0.00692989447660683	35417
california	60377018023	B	NA	980	174356	0.00562068411755259	57269
california	60590111022	E	NA	1192	359529	0.00331544882332162	65417
california	60670070171	E	NA	1525	6690153	0.000227946954277428	106000
california	60710084014	B	NA	1247	485461	0.00256869243873349	54276
california	60750257012	B	NA	2089	274602	0.00760737358067312	84706
california	61130105053	B	NA	3554	12513392	0.000284015716921519	100208
california	60014039001	A	NA	1886	163621	0.0115266377787692	94615
california	60050004023	D	NA	1002	22163751	4.52089540258777e-05	76346
california	60190082005	A	NA	915	2182315	0.000419279526557807	16324
california	60270008001	E	NA	576	12206669507	4.71873183483577e-08	31641
california	60290018021	E	NA	1091	2460509	0.000443404189946064	52443
california	60371134211	D	NA	1676	53982	0.031047386165759	55221
california	60371397014	A	NA	729	867261	0.00084057740403408	138382
california	60375329004	C	NA	1328	144440	0.00919412905012462	31913
california	60610205013	D	NA	1337	12705269	0.000105231931728482	76250
california	60650317021	D	NA	1036	599879	0.00172701494801452	74669
california	60710008041	B	NA	1241	3199214	0.000387907779848425	121364
california	60710071061	D	NA	589	326935	0.00180158135409179	94375
california	60730085101	C	NA	1974	263935	0.00747911417583875	35980
california	60730133012	C	NA	2375	765745	0.00310155469510085	76414
california	60730185142	C	NA	2214	1173505	0.00188665578757653	135714
california	60750158012	A	NA	2159	153333	0.0140804653923161	105304
california	60770007003	D	NA	1045	478107	0.00218570320032963	47935
california	61070012001	E	NA	1174	1654395	0.000709624968644127	22027
california	60070008005	D	NA	533	433478	0.00122958950627252	63295
california	60133451052	B	NA	1209	725086	0.00166738842013223	111510
california	60290009092	E	NA	1404	1906208	0.000736540818210814	105337
california	60290038031	D	NA	7509	61487175	0.000122123028094883	126842
california	60371973002	D	NA	1032	129590	0.0079635774365306	79718
california	60372182102	C	NA	1663	157310	0.0105714830589282	48095
california	60373007011	C	NA	818	247663	0.00330287527809968	102153
california	60374034085	B	NA	1374	827902	0.00165961671792072	101779
california	60374066011	B	NA	1745	663693	0.00262922767002213	93750
california	60374067022	C	NA	2053	576848	0.00355899647740826	69886
california	60374086302	C	NA	1825	394585	0.00462511245992625	71250
california	60374828003	B	NA	2248	577510	0.00389257328877422	70492
california	60375437022	C	NA	2506	392744	0.00638074674597193	58617
california	60590740062	C	NA	1613	232254	0.00694498264830746	52281
california	60590751003	C	NA	2275	480153	0.00473807307254146	53872
california	60590992492	B	NA	1917	202849	0.00945037934621319	62841
california	60650427201	E	NA	1885	16490421	0.00011430878568837	37813
california	60650427241	C	NA	4021	1852205	0.00217092600441096	95245
california	60670084021	C	NA	1291	1018849	0.00126711612810142	137644
california	60790107031	D	NA	1594	830610	0.00191907152574614	47179
california	60855006001	A	NA	3432	636262	0.00539400435669583	90114
california	60871205005	C	NA	586	43204457	1.35634154596596e-05	NA
california	61110055031	D	NA	2918	539517	0.00540854134346091	72054
california	60014076001	D	NA	1402	240623	0.005826541934894	79527
california	60014323001	B	NA	1706	239970	0.00710922198608159	83621
california	60014415012	A	NA	2836	1816901	0.00156089957570611	136469
california	60133230003	B	NA	1225	688176	0.00178006788960963	92813
california	60133560013	C	NA	1852	14727450	0.000125751572743414	111953
california	60170308071	D	NA	1985	1282300	0.00154799968806052	79539
california	60170314061	D	NA	1080	11509845	9.38327145152693e-05	NA
california	60230109012	A	NA	1441	551788	0.0026115102176923	23295
california	60290047023	D	NA	1084	301883	0.00359079510936356	26352
california	60371200202	D	NA	1398	238095	0.00587160587160587	27632
california	60371251002	A	NA	3129	439814	0.00711437107504536	46985
california	60371286021	B	NA	1180	243014	0.00485568732665608	83105
california	60374027063	C	NA	1612	361140	0.00446364290856731	67344
california	60374326014	A	NA	1960	430913	0.00454848194415114	52031
california	60374631023	D	NA	888	490850	0.0018091066517266	106146
california	60374642004	A	NA	1392	457324	0.00304379389666845	120577
california	60375019002	B	NA	1221	286354	0.00426395300921237	110549
california	60375336011	D	NA	1634	167901	0.00973192536077808	37386
california	60375715032	D	NA	1456	334655	0.00435074927910834	77292
california	60378004082	C	NA	3247	4378421	0.000741591546358836	111750
california	60411032001	C	NA	1288	355124	0.00362690215248758	63289
california	60590218283	C	NA	1898	2734184	0.000694174203345495	160750
california	60590626191	D	NA	1153	746451	0.00154464258203151	157344
california	60590870012	C	NA	1785	533947	0.00334302842791513	67813
california	60650409012	B	NA	2466	690887	0.00356932465077502	88688
california	60650419093	C	NA	1463	2019962	0.000724271050643527	63527
california	60650432741	C	NA	2278	8439346	0.00026992612934699	83438
california	60650467001	E	NA	1186	30912461	3.8366405055877e-05	74741
california	60670090071	B	NA	1102	273199	0.00403368972800047	43208
california	60710054002	C	NA	1248	458111	0.00272423059040276	48333
california	60730078004	C	NA	774	147692	0.0052406359179915	62363
california	60730185114	C	NA	2623	509652	0.00514664908604303	44835
california	60750119011	B	NA	1073	31452	0.0341154775530968	112885
california	60816128002	B	NA	1674	692763	0.00241641080715916	213750
california	60830027061	D	NA	1103	427462	0.00258034632318194	54353
california	60971513085	C	NA	1621	1790512	0.000905327638128088	87500
california	60014013002	B	NA	1379	199540	0.00691089505863486	30333
california	60133141023	B	NA	2605	723490	0.00360060263445245	53611
california	60133591021	C	NA	1118	285236	0.00391956134569269	65682
california	60170305042	C	NA	419	20739136	2.02033488762502e-05	147841
california	60290004003	C	NA	1429	1267165	0.00112771422821811	17470
california	60371862031	A	NA	1834	589527	0.00311096862399856	143056
california	60372409004	C	NA	763	232336	0.0032840369120584	NA
california	60372698001	A	NA	1153	266773	0.00432202659189648	84489
california	60372974003	D	NA	653	597000	0.00109380234505863	106023
california	60373107023	B	NA	2606	180200	0.0144617092119867	77188
california	60374628002	C	NA	1448	600437	0.00241157690149008	72872
california	60411041011	B	NA	1360	924474	0.0014711068131716	64340
california	60411170002	D	NA	849	569345	0.00149118724147924	158324
california	60590218091	C	NA	1925	817446	0.00235489561389988	152148
california	60590740044	B	NA	2126	531473	0.00400020320881776	59828
california	60590887021	B	NA	3606	927848	0.00388641242962209	83059
california	60610219021	D	NA	1647	7500639	0.000219581291673949	94306
california	60670093251	C	NA	780	46678219	1.67101491168718e-05	125806
california	60710008172	B	NA	1655	795212	0.00208120601801784	84630
california	60710020371	C	NA	1255	2676056	0.000468973743449315	119861
california	60710061004	D	NA	1348	364435	0.00369887634283206	18876
california	60710086012	D	NA	1100	2621984	0.000419529638624797	74750
california	60710092011	C	NA	1822	17239889	0.000105685135211717	71031
california	60710097171	D	NA	1622	4989825	0.000325061500152811	60313
california	60730168071	D	NA	542	578275	0.000937270329860361	54464
california	60816096034	D	NA	482	1079417	0.000446537343769831	112969
california	60855026043	C	NA	934	146067	0.00639432589154292	90246
california	60855035042	D	NA	1750	248121	0.00705301042636456	93750
california	60855125051	C	NA	5256	2031026	0.00258785461141315	110804
california	60952529031	D	NA	957	54324562	1.76163408367655e-05	92738
california	60971532001	D	NA	786	3090075	0.000254362758185481	54013
california	61070039023	D	NA	1380	587885	0.00234739787543482	40708
california	60014040001	A	NA	1826	130613	0.0139802316767856	80363
california	60014328001	D	NA	779	481959	0.00161632006042008	168077
california	60133031022	C	NA	3172	2166804	0.00146390721080448	95318
california	60133601022	B	NA	1395	3816430	0.000365524849139117	119286
california	60133750003	B	NA	940	169775	0.00553673980268002	51528
california	60170316004	D	NA	916	223366	0.0041008927052461	38375
california	60190014072	D	NA	1037	161053	0.0064388741594382	14528
california	60190038071	D	NA	1369	1266097	0.00108127576323141	37396
california	60371288011	B	NA	1655	167951	0.00985406457835916	57333
california	60373018011	C	NA	1038	102123	0.010164213742252	64485
california	60375512024	E	NA	2591	396237	0.00653901579105434	62794
california	60376025061	A	NA	1727	163196	0.0105823672148827	34091
california	60590019021	D	NA	1734	438790	0.00395177647621869	87837
california	60590320542	C	NA	792	93985	0.00842687662924935	86429
california	60590746012	D	NA	1092	186029	0.00587005251869332	37230
california	60650419101	C	NA	4462	5243688	0.000850927820266957	84848
california	60650432711	D	NA	3990	4019072	0.000992766489378643	68482
california	60650507004	D	NA	1913	1702439	0.00112368196452266	80120
california	60670024004	D	NA	732	1410203	0.000519074204210316	131518
california	60670096143	B	NA	1553	405260	0.00383210778265805	73068
california	60690008012	D	NA	1168	1440268	0.000810960182410496	115000
california	60730186082	B	NA	833	244949	0.00340070790246133	66528
california	60750170002	B	NA	2522	276520	0.00912049761319254	176000
california	60855042023	B	NA	1743	1014975	0.00171728367693786	126181
california	60855120221	B	NA	1388	337388	0.00411395781711264	126809
california	60855130002	A	NA	1525	200826	0.00759363827392867	44797
california	61070016012	C	NA	1013	577620	0.00175374813891486	28553
california	61110083032	C	NA	2850	659179	0.00432356006486857	57500
california	60014427001	B	NA	1025	441833	0.00231988104102681	133889
california	60014506072	C	NA	2160	843742	0.00256002427282274	111797
california	60070011004	E	NA	814	909899	0.000894604785805897	23778
california	60290022003	D	NA	678	393412	0.00172338413673198	23571
california	60290028173	D	NA	2016	394814	0.00510620190773377	38874
california	60371230101	C	NA	2270	692567	0.00327766122266871	34464
california	60371238001	C	NA	1644	476596	0.00344946243778798	56360
california	60371871022	B	NA	2887	1730603	0.00166820466623483	38033
california	60372038003	B	NA	1381	172041	0.00802715631738946	43583
california	60372400102	B	NA	1220	162921	0.00748829187152055	20792
california	60376206021	B	NA	1105	319632	0.00345710066576563	91136
california	60590639021	C	NA	2231	946824	0.00235629853066673	120208
california	60610203001	D	NA	1708	1671250	0.00102198952879581	53369
california	60670023001	D	NA	666	236788	0.00281264253256077	92778
california	60670031012	C	NA	512	228021	0.00224540722126471	80583
california	60730034041	C	NA	2543	763362	0.00333131594184673	42500
california	60750127001	C	NA	1456	270093	0.00539073578360046	140735
california	60830010002	C	NA	820	160114	0.00512135103738586	39583
california	61110043041	C	NA	1636	218589	0.00748436563596521	72474
california	60014233001	A	NA	1019	222796	0.00457369073053376	125035
california	60014419212	A	NA	2514	419514	0.00599264863627912	129420
california	60133131031	B	NA	5833	12891283	0.000452476297355352	90823
california	60230006003	D	NA	936	423865	0.00220825026836375	58953
california	60371152021	A	NA	1957	504817	0.00387665233143892	52901
california	60372014022	D	NA	1839	305974	0.00601031460189428	69429
california	60373105011	E	NA	934	778981	0.00119900228632021	75192
california	60374027061	B	NA	1384	432861	0.0031973312449031	57955
california	60374308031	A	NA	979	366758	0.00266933509289504	NA
california	60376207024	C	NA	1644	424682	0.00387113181156724	170521
california	60376210021	C	NA	976	293983	0.00331991985931159	117262
california	60379203362	C	NA	1240	359791	0.00344644529740877	47147
california	60530131001	B	NA	2011	1265517	0.0015890738725754	88529
california	60590218025	C	NA	2014	640192	0.00314593122063381	71306
california	60590626224	A	NA	414	1033193	0.000400699578878293	52578
california	60590882022	B	NA	1689	558050	0.00302661051877072	102750
california	60650305013	D	NA	1343	399825	0.00335896954917777	56403
california	60650426182	C	NA	3307	2094428	0.00157895138911435	62031
california	60670027003	D	NA	843	288790	0.00291907614529589	28250
california	60670078011	E	NA	1725	735043	0.00234680147964133	NA
california	60710008191	D	NA	608	880779	0.000690298020275234	71797
california	60710045042	C	NA	1891	765326	0.00247084249065104	99196
california	60710121011	D	NA	733	34218302	2.14212850187598e-05	58438
california	60730119024	C	NA	1431	250787	0.0057060373942828	64020
california	60750104004	E	NA	574	60376	0.00950708890950046	NA
california	60855031182	B	NA	2477	217934	0.0113658263510971	70156
california	60952532031	D	NA	1657	556959	0.0029750843419354	63409
california	60990005041	C	NA	6288	3239765	0.0019408815145543	77361
california	61110040004	E	NA	1562	409566	0.00381379313712564	44010
california	60014327003	D	NA	942	295208	0.00319097043440557	85600
california	60371894002	E	NA	647	210542	0.00307302105993103	129375
california	60371912012	B	NA	2431	246751	0.00985203707381125	45049
california	60372392021	C	NA	2782	972137	0.00286173656593669	41471
california	60374072004	D	NA	982	193791	0.00506731478758043	62946
california	60375008002	C	NA	1145	170737	0.00670622067858753	65087
california	60375545161	B	NA	2050	790860	0.00259211491287965	108281
california	60379108051	D	NA	1672	68765147	2.43146429978547e-05	134400
california	60379200281	B	NA	7271	2617224	0.00277813438971979	117423
california	60390001044	C	NA	973	21096689	4.61209813539935e-05	80972
california	60450102001	E	NA	727	494153374	1.4712031491664e-06	42311
california	60470022013	E	NA	1264	643632	0.00196385512218162	23443
california	60590639022	D	NA	1571	203799	0.00770857560635724	52353
california	60650432503	C	NA	1747	867295	0.00201430885684802	113125
california	60670080103	B	NA	1329	1275266	0.00104213552309871	94950
california	60710028012	D	NA	2058	434719	0.00473409259774705	60833
california	60710111022	C	NA	718	71821651	9.99698544941553e-06	44948
california	60730025013	C	NA	1763	206935	0.00851958344407664	40131
california	60730093012	A	NA	1336	751627	0.0017774773923768	111818
california	60830019063	D	NA	1131	6264539	0.00018054002058252	146570
california	60830029073	D	NA	1319	28702723	4.59538281437618e-05	73125
california	60855123073	C	NA	2833	3395840	0.000834256030908406	108750
california	60952531015	D	NA	1084	441344	0.00245613399071926	85489
california	60971520001	E	NA	916	791191	0.00115774825547813	40938
california	60990036051	D	NA	3215	1320133	0.00243536067956789	53646
california	60372127011	C	NA	2389	469617	0.00508712418843441	43750
california	60372167002	A	NA	1243	197634	0.00628940364512179	76875
california	60372690003	E	NA	847	240957	0.00351515000601767	93750
california	60375403001	B	NA	1392	461206	0.00301817409140384	71875
california	60375439052	A	NA	2256	188485	0.0119691222113165	58125
california	60376023021	C	NA	1001	276273	0.00362322774936385	99335
california	60470003042	D	NA	823	621483	0.0013242518298972	25313
california	60590017062	D	NA	804	677489	0.00118673513518301	1e+05
california	60590626391	D	NA	1335	212409	0.00628504441902179	167500
california	60590762022	C	NA	1224	794492	0.00154060707974404	126000
california	60590863033	D	NA	2472	1035316	0.00238767680592206	98181
california	60650317042	D	NA	2015	741224	0.00271847646595361	71923
california	60650432573	C	NA	836	87896156	9.51122367626634e-06	46908
california	60650464042	C	NA	1813	1137460	0.0015939022031544	51591
california	60670091081	C	NA	1419	562794	0.00252134884167209	82202
california	60710020141	D	NA	2235	2370643	0.000942782190317142	136923
california	60710051003	C	NA	881	362552	0.00242999624881396	103064
california	60730165023	A	NA	2501	371905	0.00672483564351111	40424
california	60730179005	D	NA	1203	299187	0.00402089662986694	152031
california	60730207052	C	NA	1130	384989	0.00293514879645912	71838
california	60730209033	B	NA	2279	678998380	3.35641448805813e-06	40714
california	60750258002	E	NA	832	139214	0.00597641041849239	85417
california	60855018001	C	NA	1614	505714	0.00319152722685154	100625
california	60855032182	C	NA	1423	184869	0.0076973424424863	86750
california	60855110002	A	NA	1426	406035	0.00351201251123672	210317
california	60014419241	A	NA	2327	627483	0.00370846700229329	169888
california	60190045032	C	NA	3159	1289659	0.00244948470874859	57269
california	60190066041	E	NA	2826	639744	0.00441739195678271	41042
california	60190075004	D	NA	1132	2134967	0.000530218968255715	26250
california	60290009032	D	NA	877	549316	0.00159653095850112	74900
california	60290045002	E	NA	1454	2325116941	6.25344890986281e-07	40956
california	60371907002	C	NA	609	152743	0.00398708942471995	54107
california	60374051021	A	NA	2723	599276	0.00454381620488723	46875
california	60374053021	C	NA	1654	437382	0.00378159137778875	100727
california	60374083031	B	NA	4396	1652414	0.00266035025120823	72049
california	60374632003	B	NA	676	186239	0.00362974457551855	84563
california	60375705021	C	NA	1921	242826	0.00791101447126749	58125
california	60375754021	C	NA	3252	202217	0.0160817339788445	46750
california	60590113003	C	NA	1603	486249	0.0032966648774599	93839
california	60590525214	B	NA	866	137641	0.00629172993512108	61413
california	60590995144	C	NA	638	174229	0.00366184733884715	79539
california	60610212041	E	NA	1732	24250740	7.14205009826504e-05	79018
california	60670096142	C	NA	2061	796739	0.00258679442075761	84292
california	60710013053	C	NA	1295	176523	0.00733615449544819	35625
california	60730170312	B	NA	764	208256	0.00366856177012907	83750
california	60730208061	D	NA	1466	3567280	0.00041095736807876	65074
california	60855031084	C	NA	1508	471045	0.00320139264826078	NA
california	60952521062	C	NA	1291	963612	0.0013397508540782	127500
california	60971505005	D	NA	948	444708	0.00213173588062279	138095
california	61110091002	E	NA	1213	1297218	0.000935077989975471	40530
california	60133500002	C	NA	986	1331588	0.000740469274280033	250001
california	60371201071	C	NA	3703	202445	0.0182913877843365	27986
california	60372216012	C	NA	1512	163573	0.00924357931932532	63929
california	60372361001	C	NA	573	205183	0.00279262901897331	14808
california	60372739022	E	NA	906	136413	0.00664159574234127	107404
california	60373016012	C	NA	1163	1188567	0.000978489222736287	85385
california	60374615011	B	NA	1016	332121	0.00305912604141262	75455
california	60374804003	A	NA	1986	453608	0.00437822966085254	78056
california	60375348021	D	NA	1815	234855	0.00772817270230568	57404
california	60375766013	C	NA	924	85179	0.0108477441622935	54844
california	60376512014	C	NA	1219	329954	0.00369445437848912	138375
california	60470006014	D	NA	1185	1313905	0.000901891689277383	73015
california	60530112041	E	NA	644	235787554	2.73127223670169e-06	66027
california	60590626324	C	NA	1392	4307829	0.000323132603452923	117788
california	60590864062	D	NA	1354	436343	0.00310306341570737	79783
california	60650432292	C	NA	2136	757558	0.00281958609109798	105785
california	60730083123	E	NA	577	1176722	0.000490345213227933	213194
california	60750171011	A	NA	1570	108266	0.014501320820941	205625
california	60855013003	E	NA	1823	223880	0.00814275504734679	56458
california	60855033303	A	NA	3902	16682210	0.000233901863122452	222765
california	60952531055	D	NA	614	202927	0.00302571860816944	42109
california	60990008014	A	NA	1433	612663	0.00233896938447401	54912
california	60133320001	C	NA	1911	665519	0.00287144318945064	110921
california	60170305021	D	NA	629	2230866	0.00028195328630227	82981
california	60230111001	D	NA	1291	1544240	0.000836009946640419	35972
california	60250105003	D	NA	1422	990600	0.00143549364021805	61886
california	60371044011	C	NA	1312	415535	0.00315737543167242	66023
california	60371352023	C	NA	1784	774468	0.00230351673665019	112917
california	60374810023	B	NA	863	166754	0.00517528814900992	48887
california	60375018032	B	NA	2210	217604	0.0101560633076598	35425
california	60411192012	B	NA	459	300559	0.00152715440229705	103155
california	60590626472	B	NA	528	239602	0.00220365439353595	40924
california	60590754011	C	NA	1611	843282	0.00191039296463105	107969
california	60590878061	C	NA	1742	303292	0.00574363979267505	50882
california	60590992462	C	NA	1693	658063	0.00257270200573501	113250
california	60650436011	C	NA	1959	565904	0.00346171788854647	32750
california	60650442002	A	NA	2682	1586824	0.00169016853790969	26959
california	60710098002	E	NA	1353	878570	0.00154000250406911	16458
california	60750176012	B	NA	1753	109396	0.0160243518958646	22063
california	60855039022	C	NA	1115	231149	0.00482372841760077	50625
california	60971506094	D	NA	923	384595	0.0023999271961414	78458
california	60971513084	C	NA	396	271694	0.0014575220652646	120446
california	60971514013	B	NA	958	250544	0.00382367967303148	79688
california	60133132062	B	NA	2894	590260	0.00490292413512689	47279
california	60190013043	A	NA	1600	244054	0.00655592614749195	21858
california	60230012003	E	NA	1107	1808656	0.000612056687396608	30139
california	60290004002	D	NA	1468	755824	0.00194225110607761	24798
california	60371851001	B	NA	1370	780544	0.00175518612659888	85147
california	60372172001	E	NA	1183	243417	0.00485997280387155	39256
california	60372970004	C	NA	1262	309075	0.00408315133867184	112125
california	60374335032	D	NA	703	378606	0.00185681156664184	31579
california	60374819011	B	NA	1448	283872	0.00510089054221621	76098
california	60376018021	B	NA	2709	318600	0.00850282485875706	44231
california	60530119001	C	NA	948	944671	0.00100352397818923	107125
california	60530142013	C	NA	2923	662999	0.00440875476433599	60199
california	60650437011	D	NA	1805	18421234	9.79847495558658e-05	79750
california	60650451101	C	NA	3842	1106739	0.00347145984735335	64073
california	60670061022	B	NA	1565	461973	0.0033876438666329	28810
california	60670064005	D	NA	748	437997	0.00170777425416156	29688
california	60670084022	D	NA	1498	566148	0.00264595123536602	48576
california	60710110022	D	NA	583	6568911	8.87513927346557e-05	54750
california	60730085014	C	NA	1030	272688	0.00377721058499091	NA
california	60730170322	C	NA	3329	984288	0.00338214018661205	120078
california	60750201004	A	NA	2053	85767	0.0239369454452179	22266
california	60770053023	D	NA	1103	270816	0.0040728760486825	64625
california	60816026003	A	NA	2679	589415	0.00454518463222008	120208
california	60816057001	B	NA	1015	1355912	0.000748573653747441	250001
california	60816098001	D	NA	638	223842	0.00285022471207369	115549
california	60855012003	C	NA	932	168538	0.00552991016862666	61729
california	60990039041	D	NA	1111	471145	0.00235808509057721	63871
california	60014035013	E	NA	529	117493	0.00450239588741457	43026
california	60133141031	C	NA	2536	299939	0.00845505252734723	43684
california	60190030041	D	NA	1651	655229	0.00251972974334164	36795
california	60190075001	D	NA	1181	32609657	3.62162656295342e-05	33472
california	60371317021	C	NA	2722	551233	0.00493802076435917	61429
california	60371351113	C	NA	1094	287021	0.00381156779469098	76377
california	60374002043	C	NA	1853	3732961	0.000496388791632165	148393
california	60374016031	C	NA	1601	869124	0.00184208467376347	90096
california	60375515023	C	NA	982	437711	0.00224348942567128	103182
california	60375520021	C	NA	2006	479729	0.00418152748739392	66146
california	60377005022	A	NA	1085	74238	0.0146151566583151	80636
california	60377008023	C	NA	1357	154905	0.00876020786933927	101765
california	60590117114	D	NA	1476	220580	0.00669144981412639	45333
california	60590635006	C	NA	1239	266402	0.00465086598448961	128611
california	60590756031	C	NA	1288	613745	0.00209859143455344	115500
california	60610211033	C	NA	966	1445025	0.00066850054497327	46094
california	60650412022	C	NA	1743	474901	0.00367023863921112	52500
california	60650429031	E	NA	2447	37130467	6.590275312185e-05	64432
california	60650432563	C	NA	987	1265959	0.000779646102282933	79900
california	60670038004	D	NA	701	548894	0.00127711361392181	81786
california	60730204031	C	NA	1864	1192846	0.00156264932774222	92536
california	60790117012	E	NA	1518	14551535	0.000104318891443411	106817
california	60816121002	C	NA	2232	169177	0.0131932827748453	45731
california	60816135022	C	NA	1540	4227046	0.000364320615389565	149028
california	60855043191	A	NA	2575	1080814	0.00238246358762932	94922
california	60871220014	D	NA	356	560059	0.000635647315729236	75341
california	60871221002	C	NA	1234	1456583	0.000847188248112191	71188
california	60990004022	E	NA	1070	15722923	6.8053503791884e-05	59167
california	60014083003	B	NA	1078	403907	0.0026689312143637	152125
california	60133902001	C	NA	952	267272	0.00356191445418899	110250
california	60290049025	A	NA	2111	1059343	0.00199274455959968	65750
california	60371033001	B	NA	1866	2870412	0.000650080894310643	96641
california	60372398021	C	NA	1465	162194	0.00903239330678077	37964
california	60374064121	A	NA	992	552826	0.00179441632629435	93750
california	60374801013	A	NA	1394	378274	0.00368515943469549	110200
california	60374803021	B	NA	1400	368639	0.00379775335762087	80417
california	60376514024	C	NA	1069	176339	0.0060621870374676	98869
california	60730079072	A	NA	1587	240440	0.00660039926800865	67944
california	60730178013	C	NA	2094	1229764	0.00170276573391317	102118
california	60730200164	D	NA	1917	607620	0.00315493235904019	128188
california	60730203062	C	NA	1522	1548327	0.000982996485884442	103810
california	60830023053	C	NA	2167	309458	0.00700256577629274	88125
california	60855120453	B	NA	692	293612	0.00235685189978611	145694
california	60930009003	E	NA	703	606615	0.00115888990545898	21115
california	60014280001	E	NA	540	224239	0.00240814488113129	62750
california	60133462012	C	NA	2244	3575429	0.000627616993653069	205833
california	60190055223	D	NA	3254	1764464	0.00184418610977611	122095
california	60290063011	D	NA	1866	6790220	0.000274807001834992	50441
california	60372375001	C	NA	1943	173226	0.0112165610243266	30875
california	60372377101	C	NA	2287	178331	0.0128244668621832	36458
california	60372651001	B	NA	1315	374953	0.00350710622398007	106628
california	60375748002	D	NA	1511	333669	0.00452843986105991	52500
california	60590524162	C	NA	2055	518807	0.0039610105492023	108542
california	60590633024	C	NA	1175	323918	0.00362746127106243	130000
california	60650422132	A	NA	1444	1205269	0.00119807279536767	47917
california	60650432471	C	NA	3366	29903387	0.000112562500027171	103889
california	60650452071	C	NA	2586	688612	0.00375538038837546	26338
california	60650464041	C	NA	4515	9507660	0.000474880254447467	65737
california	60710008143	C	NA	894	492306	0.00181594374230661	175750
california	60710097122	C	NA	2129	2972009	0.000716350455197141	41667
california	60730016001	B	NA	1931	201913	0.00956352488447995	47737
california	60730086001	B	NA	2965	2036592	0.00145586352101943	79286
california	60730101111	C	NA	1598	303881	0.00525863742715076	54083
california	60750218003	C	NA	599	82607	0.00725120147203022	172188
california	60816004023	A	NA	1639	86709	0.0189023054123563	111375
california	60952518033	D	NA	1304	326625	0.00399234596249522	68431
california	60952523142	C	NA	990	636929	0.00155433337153749	59188
california	60014240013	A	NA	1028	113742	0.00903799827680189	60089
california	60133601021	B	NA	2252	2057601	0.00109447847274569	118295
california	60190038031	D	NA	1208	6471012	0.00018667868333423	60000
california	60190052043	A	NA	1195	414599	0.00288230314110743	27763
california	60290005031	D	NA	4746	2814350	0.00168635741823156	109393
california	60371344221	C	NA	1593	669179	0.00238052897655186	105813
california	60371975002	D	NA	974	138215	0.00704699200520928	73427
california	60376212041	B	NA	2556	692232	0.00369240370280484	96210
california	60411191005	E	NA	953	3028554	0.000314671622166882	250001
california	60650301041	C	NA	2685	1383482	0.00194075528268528	63258
california	60650424081	D	NA	1533	603113	0.00254181223087547	65417
california	60670001003	C	NA	679	500630	0.00135629107324771	88472
california	60670091032	C	NA	1298	895185	0.00144997961315259	59205
california	60730091072	E	NA	1967	351785	0.00559148343448413	48893
california	60730131042	C	NA	781	324196	0.00240903650877864	64167
california	60730166091	B	NA	2154	4046431	0.00053232095147551	128158
california	60750309001	B	NA	1048	253209	0.00413887342077098	168500
california	60830019035	E	NA	1363	476592	0.0028598885419814	68731
california	60855065012	E	NA	2995	474053	0.00631785897357468	59698
california	60855079052	A	NA	2181	594500	0.0036686291000841	164881
california	60890101001	D	NA	861	786569	0.00109462742620164	17903
california	60990016042	C	NA	1357	216338	0.00627259196257708	14792
california	61070006002	E	NA	1691	357886	0.00472496828599051	31000
california	61130106021	A	NA	2929	546227	0.00536223950848274	39167
california	60110003004	D	NA	1900	104868972	1.81178470978051e-05	64896
california	60133430012	D	NA	536	657591	0.000815096313666093	145625
california	60190013041	D	NA	633	407760	0.00155238375515009	14111
california	60290032025	D	NA	1348	10472280	0.000128720775227553	NA
california	60372063001	B	NA	1567	434789	0.0036040470205088	7188
california	60374033212	B	NA	2167	875818	0.00247425835047921	89219
california	60376503003	B	NA	1139	232296	0.00490322691738127	83229
california	60378004062	D	NA	568	1869098	0.000303889897693968	142396
california	60590116013	D	NA	813	231135	0.00351742488156272	60625
california	60650303001	B	NA	1204	407074	0.00295769319583172	35129
california	60650419051	C	NA	3378	805655	0.00419286170879595	59519
california	60650435031	D	NA	1892	1729774	0.0010937845059528	42588
california	60670079041	C	NA	2115	655128	0.00322837674469722	71652
california	60670090072	B	NA	1506	709614	0.00212228056379947	36042
california	60710002032	C	NA	1096	395041	0.00277439556906751	66429
california	60730017001	D	NA	1788	154005	0.0116100126619266	43519
california	60730147003	D	NA	2467	827632	0.00298079339609875	60446
california	60730203041	B	NA	1946	4358346	0.000446499658356633	101793
california	60730209032	D	NA	185	232961174	7.94123745272678e-07	39167
california	60770055011	D	NA	3271	25750275	0.000127027769606344	47727
california	60816011002	B	NA	846	158308	0.00534401293680673	81544
california	60830004001	D	NA	1159	849182	0.00136484287231712	113151
california	60830013046	E	NA	589	653984	0.000900633654645985	41701
california	60830024043	D	NA	1509	213540	0.0070665917392526	78214
california	60855063021	B	NA	2276	700552	0.00324886660804623	112344
california	60855068011	A	NA	1969	960138	0.00205074687180384	138000
california	60855085053	A	NA	1904	407666	0.00467049005803771	133125
california	60855091052	A	NA	1508	517085	0.00291634837599234	126987
california	60090003001	C	NA	1170	124476994	9.39932723632449e-06	80156
california	60330008021	A	NA	1643	1305718	0.00125831151902631	18438
california	60371276041	B	NA	3093	434538	0.00711790453309032	41753
california	60372771001	C	NA	989	496454	0.00199212817300294	98333
california	60374081352	B	NA	818	392448	0.0020843525766471	78000
california	60375003001	A	NA	2904	8872832	0.000327291218857745	99330
california	60375349003	B	NA	1073	189998	0.00564742786766176	41053
california	60376099002	D	NA	954	343437	0.00277780204229597	73750
california	60376704073	A	NA	1787	650120	0.00274872331261921	177813
california	60590423113	C	NA	1235	802353	0.00153922276105405	120982
california	60590886021	B	NA	2450	650648	0.00376547687843504	53526
california	60650402042	C	NA	2428	546905	0.00443952788875582	45365
california	60650425182	B	NA	2005	551236	0.00363728058399669	53935
california	60730153021	C	NA	2994	1456473	0.00205565087715323	81250
california	60816085012	C	NA	2017	400387	0.00503762609675139	175104
california	60871007002	D	NA	950	482046	0.0019707662754177	37313
california	60990009081	D	NA	1404	731392	0.00191962723136157	91711
california	60014302001	A	NA	1849	3453432	0.00053540941301291	158828
california	60133480002	C	NA	2335	3603017	0.000648067994128254	250001
california	60190018004	D	NA	1181	4543694	0.000259920672474863	55119
california	60371957101	B	NA	1367	187006	0.00730992588473097	61731
california	60372141004	D	NA	1718	227835	0.00754054469243093	101114
california	60372611022	B	NA	3096	5525473	0.000560314021985086	170345
california	60372621001	E	NA	591	2172667	0.000272015914081633	NA
california	60590320142	B	NA	2950	636708	0.00463320705880875	49871
california	60590320451	C	NA	1508	3061866	0.000492510122911976	180909
california	60590995121	C	NA	1372	286637	0.00478654186305327	110417
california	60610210391	B	NA	998	852445	0.00117075001906281	61736
california	60650425152	E	NA	1951	484335	0.00402820361939567	31593
california	60650429041	C	NA	4385	3554159	0.00123376585009281	41901
california	60710038041	C	NA	1340	518177	0.00258598895744118	52578
california	60710080023	A	NA	751	159615	0.00470507157848573	23438
california	60750201003	B	NA	1461	69121	0.021136846978487	33361
california	60750303014	B	NA	1190	199774	0.00595673110614995	211400
california	60770034101	D	NA	2429	703251	0.00345395882835574	62545
california	60770038033	E	NA	1224	22708187	5.39012647729209e-05	46739
california	60816037001	B	NA	2477	826671	0.00299635526104097	115625
california	60871012001	E	NA	1206	1079199	0.00111749547581123	43388
california	61070004012	C	NA	2386	1685313	0.00141576075186034	59167
california	61070023033	D	NA	923	754911	0.00122266068450453	47623
california	60014043001	B	NA	1160	991454	0.0011699988098288	226014
california	60014084003	D	NA	751	227257	0.00330462868030468	48929
california	60014416022	C	NA	1102	328641	0.00335320303918257	111333
california	60190026012	C	NA	2166	509140	0.00425423262756806	32045
california	60190072012	D	NA	2106	2797016	0.000752945281685911	105479
california	60230005002	E	NA	1018	875780	0.00116239238164836	30179
california	60372772001	B	NA	2424	380122	0.00637690004787936	59186
california	60375351013	C	NA	1238	134212	0.00922421244002027	38072
california	60375521003	A	NA	1039	325071	0.0031962248247306	60815
california	60375534003	D	NA	1003	177507	0.00565048138946633	62105
california	60377020024	A	NA	1625	168170	0.00966284117262294	67972
california	60590219131	B	NA	510	828514	0.000615559906048661	104219
california	60590219142	C	NA	1387	722427	0.00191991716810141	113523
california	60590741021	B	NA	2042	353539	0.00577588328303242	52406
california	60590756045	C	NA	2165	1956721	0.0011064428704961	126921
california	60650457032	D	NA	2352	1859868	0.00126460587525566	30435
california	60730200152	C	NA	2524	1909628	0.00132172339324727	122679
california	60790119012	C	NA	1679	1140470	0.00147220005787088	78929
california	60830029062	D	NA	1425	873958	0.00163051313678689	106513
california	60871105021	D	NA	2460	512480	0.00480018732438339	70819
california	60952531083	D	NA	1696	6814867	0.000248867659486238	96615
california	60971530034	D	NA	2000	525465	0.00380615264575186	59000
california	61110074022	E	NA	1799	6207539	0.000289808892058511	161111
california	60014001001	A	NA	3115	6894339	0.000451819964176406	200893
california	60014213002	B	NA	942	275916	0.00341408254686209	124352
california	60014330003	A	NA	586	257654	0.00227436795081776	96731
california	60014443022	A	NA	2349	21560485	0.000108949311669009	106250
california	60070030021	E	NA	602	11901656	5.05811964318243e-05	20893
california	60133010002	D	NA	1120	4962284	0.000225702519243155	NA
california	60190085013	D	NA	772	270497	0.00285400577455573	26902
california	60290008004	C	NA	847	342136	0.00247562372857577	65750
california	60290028071	E	NA	1695	1773637	0.000955663419290419	133456
california	60371254021	B	NA	1413	204938	0.00689476817378915	78333
california	60372011103	D	NA	747	137201	0.00544456673056319	52500
california	60372213021	B	NA	3011	228049	0.0132033027989599	51059
california	60374061011	C	NA	1073	286327	0.00374746356438617	65000
california	60470021002	E	NA	620	270390368	2.2929810872553e-06	48864
california	60590889022	B	NA	2120	401402	0.00528148838321683	67162
california	60590994161	B	NA	1379	167969	0.00820984824580726	100614
california	60650419092	D	NA	850	3428401	0.000247928990803585	85795
california	60650425211	C	NA	3107	972352	0.00319534489567564	51474
california	60650427291	B	NA	3568	1503686	0.00237283581811628	45709
california	60650434011	C	NA	2279	1294849	0.00176005078584453	36250
california	60670016003	E	NA	939	878807	0.00106849399242382	40469
california	60670096393	C	NA	1492	619070	0.00241006671297269	41094
california	60710103001	E	NA	779	15993362219	4.87077069432313e-08	45729
california	60710108022	E	NA	944	3796086	0.000248677190137421	50653
california	60730120021	C	NA	1016	223882	0.00453810489454266	70417
california	60730198062	B	NA	660	328913	0.00200660965057629	35170
california	60730206023	C	NA	1502	400998	0.00374565459179348	68079
california	60750168013	A	NA	1062	90770	0.0116999008482979	NA
california	60816025002	B	NA	2005	361251	0.00555015764662243	116855
california	60990029022	D	NA	4011	1767147	0.0022697602406591	85750
california	61070003021	E	NA	585	92539199	6.32164538186677e-06	46023
california	61110059062	C	NA	3263	6140744	0.000531368837391691	98177
california	60014039003	C	NA	1387	201894	0.00686994165255035	78148
california	60014376002	C	NA	1213	236117	0.00513728363480817	96500
california	60014425001	A	NA	2341	534771	0.00437757470019878	108083
california	60070035022	D	NA	1256	1269236	0.000989571679340958	22339
california	60133340061	B	NA	826	414172	0.00199434051553461	113750
california	60133530012	B	NA	2359	11972010	0.00019704293598151	189444
california	60372091021	B	NA	3314	83227	0.0398188088000288	26810
california	60375357021	D	NA	1320	235762	0.0055988666536592	67454
california	60376205222	A	NA	2185	295485	0.00739462240046026	142500
california	60379203381	B	NA	5979	3723669	0.00160567440339085	151827
california	60530138001	C	NA	1487	563516	0.00263878931565386	70483
california	60590320534	D	NA	1574	1640314	0.000959572374557554	92465
california	60650472011	E	NA	1983	2630608	0.000753818128736779	24954
california	60650487001	C	NA	3735	3284050	0.00113731520531052	106932
california	60670064002	D	NA	1251	1170787	0.00106851203506701	42617
california	60730163011	B	NA	2604	527793	0.00493375243703497	43015
california	60816137001	B	NA	2442	9087554	0.000268719173498171	86800
california	60855067023	B	NA	1272	277181	0.00458905913464487	132153
california	60890108031	E	NA	2409	1397375	0.00172394668575007	64300
california	60890108072	D	NA	2741	6531155	0.000419680745595534	90547
california	61130103103	C	NA	707	289712	0.00244035455901033	105750
california	60014037011	C	NA	1206	79099	0.0152467161405328	72292
california	60133451013	B	NA	1083	562264	0.00192614145668227	2e+05
california	60133892001	B	NA	709	100047	0.00708666926544524	73417
california	60190030011	A	NA	1621	1986528	0.000815996552779523	40978
california	60290002007	D	NA	1581	794242	0.00199057717924763	29506
california	60371343034	B	NA	2158	477820	0.00451634506718011	113750
california	60371832211	D	NA	740	247294	0.00299238962530429	67083
california	60374815004	C	NA	767	371694	0.00206352537302189	120313
california	60375362005	B	NA	1347	312218	0.0043142932182001	38750
california	60375718001	C	NA	922	1905198	0.000483939202119675	176667
california	60375730031	C	NA	1919	401152	0.00478372287811104	63182
california	60411090021	B	NA	1191	1599328	0.000744687768862922	129464
california	60670095021	D	NA	1939	7794074	0.000248778751651575	129000
california	60710020212	C	NA	1942	599940	0.00323699036570324	123482
california	60730187001	D	NA	38932	548439047	7.09869222714188e-05	42061
california	60816014003	A	NA	2099	610460	0.00343839072175081	90000
california	60990039091	C	NA	2113	744254	0.00283908450609604	59083
california	61130112032	D	NA	1124	639173	0.00175852234058698	105850
california	60133390023	E	NA	2428	922214	0.00263279455744545	86250
california	60371836102	B	NA	2402	236294	0.0101653025468273	44009
california	60371975001	B	NA	2185	229040	0.00953981837233671	61950
california	60372169005	C	NA	752	189159	0.0039754915177179	NA
california	60372171004	C	NA	1466	202122	0.00725304519052849	73859
california	60372282203	B	NA	1682	166318	0.0101131567238663	40481
california	60374068002	B	NA	1380	691068	0.00199690913195228	87667
california	60375303023	C	NA	1775	138200	0.0128437047756874	57316
california	60590014032	B	NA	1674	647524	0.00258523236204372	81250
california	60590421061	D	NA	683	602274	0.00113403533939702	132708
california	60650420051	C	NA	2279	6822580	0.000334037856646606	157674
california	60650430081	C	NA	4162	14400254	0.000289022679738843	65975
california	60710091093	D	NA	1748	15894509	0.000109975086364731	72056
california	60730017004	D	NA	385	95068	0.00404973282282156	35938
california	60730170441	B	NA	2390	1307740	0.00182758040589108	130000
california	60750168021	A	NA	1190	88881	0.0133886882460818	90284
california	60816068001	B	NA	1481	1189041	0.00124554157510128	195455
california	60816100003	B	NA	1532	345953	0.00442834720323281	108281
california	60855119152	B	NA	2603	682876	0.00381181942255988	60600
california	60855126031	C	NA	1307	227976	0.00573305962031091	77361
california	60855126041	C	NA	2126	1429034	0.00148771827682196	73088
california	60990029013	E	NA	732	31257083	2.34186920129431e-05	85156
california	60014403071	B	NA	2532	693717	0.00364990334675379	48438
california	60070003003	D	NA	611	361560	0.00168989932514659	51908
california	60190056021	E	NA	1458	1599986	0.000911257973507268	38309
california	60350403032	D	NA	592	603377	0.000981144458605482	57083
california	60372087101	B	NA	4622	170380	0.0271275971358141	59429
california	60372220022	B	NA	1419	160987	0.00881437631610006	46641
california	60374088001	C	NA	1129	430269	0.00262393990736028	NA
california	60374811032	B	NA	620	221104	0.00280411028294377	NA
california	60375032012	C	NA	1836	504951	0.00363599636400364	114531
california	60375361043	C	NA	1433	213266	0.0067193082816764	35511
california	60375760013	B	NA	715	78972	0.00905384186800385	67895
california	60376707012	B	NA	2094	720801	0.00290510140801691	144531
california	60377028031	A	NA	626	171702	0.00364585153347078	72829
california	60390008002	E	NA	1048	531184	0.00197295099249977	23594
california	60590626432	E	NA	1543	4888608	0.000315631770843561	164299
california	60590753013	B	NA	2167	594545	0.003644804009789	51985
california	60591101023	B	NA	1706	342504	0.00498096372597108	68438
california	60670085061	C	NA	1955	575683	0.00339596618277767	81190
california	60670094062	E	NA	1328	46843064	2.83499815468945e-05	112132
california	60730095022	B	NA	2378	1238853	0.00191951748916135	84500
california	60730168044	E	NA	1542	651074	0.00236839437606171	51933
california	60750106003	A	NA	1304	68594	0.0190104090736799	27697
california	60750477011	B	NA	1628	125605	0.0129612674654671	95938
california	60816068002	A	NA	1949	1706011	0.00114243108631773	141932
california	60855026042	C	NA	1252	477475	0.00262212681292214	83698
california	60952526042	A	NA	1842	325431	0.00566018603021839	56218
california	61110002002	C	NA	1615	4882457	0.000330776082615781	49412
[truncated: 46,953 more rows]
